# Supplementary material for: The Evolution and Expression Pattern of Human Overlapping lncRNA and Protein-coding Gene Pairs
Source: Sci Rep. 2017 Mar 27;7:42775. doi: 10.1038/srep42775 (PMC5366806; doi:10.1038/srep42775)
Supplement: Supplementary Dataset 1 [file srep42775-s2.csv]

	Human.Coding	Human.LncRNA	Chimp.Coding	Chimp.LncRNA	Mouse.Coding	Mouse.LncRNA	Human.Configuration	Chimp.Configuration	Mouse.Configuration
1	ENSG00000102471	ENSG00000232132	ENSPTRG00000005950	blastnHuman.ENSG00000232132	ENSMUSG00000053253	Locus_41363	H2H	H2H	H2H
2	ENSG00000069431	ENSG00000257022	ENSPTRG00000004764	blastnHuman.ENSG00000257022	ENSMUSG00000030249	Locus_92226	OEB	OEB	OEB
3	ENSG00000179111	blastnOrangutan.Locus_34993	ENSPTRG00000008725	blastnOrangutan.Locus_34993	ENSMUSG00000023781	ENSMUSG00000090920	H2H	H2H	H2H
4	ENSG00000043039	blastnMouse.CUFF.11085	ENSPTRG00000004474	blastnMouse.CUFF.11085	ENSMUSG00000032033	CUFF.11085	OEB	OEB	OEB
5	ENSG00000165644	blastnMouse.ENSMUSG00000090564	ENSPTRG00000002658	blastnMouse.ENSMUSG00000090564	ENSMUSG00000021773	ENSMUSG00000090564	H2H	H2H	H2H
6	ENSG00000181722	blastnMouse.ENSMUSG00000055370	ENSPTRG00000015244	blastnMouse.ENSMUSG00000055370	ENSMUSG00000022708	ENSMUSG00000055370	OEB	OEB	OEB
7	ENSG00000111145	blastnPlatypus.Locus_11323	ENSPTRG00000005322	blastnPlatypus.Locus_11323	ENSMUSG00000008398	blastnPlatypus.Locus_11323	OEB	OEB	OEB
8	ENSG00000145863	ENSG00000253403	ENSPTRG00000017497	blastnHuman.ENSG00000253403	ENSMUSG00000020428	blastnHuman.ENSG00000253403	OEB	OEB	OEB
9	ENSG00000109819	blastnPan.Locus_159368	ENSPTRG00000015954	Locus_159368	ENSMUSG00000029167	blastnPan.Locus_159368	OEB	OEB	OEB
10	ENSG00000162344	blastnMouse.ENSMUSG00000090767	ENSPTRG00000003998	blastnMouse.ENSMUSG00000090767	ENSMUSG00000031073	ENSMUSG00000090767	H2H	H2H	H2H
11	ENSG00000101076	blastnMouse.ENSMUSG00000046840	ENSPTRG00000013519	blastnMouse.ENSMUSG00000046840	ENSMUSG00000017950	ENSMUSG00000046840	OEB	OEB	H2H
12	ENSG00000183032	blastnMouse.Locus_70829	ENSPTRG00000006283	blastnMouse.Locus_70829	ENSMUSG00000035472	Locus_70829	OEB	OEB	OEB
13	ENSG00000145757	ENSG00000251659	ENSPTRG00000017086	blastnHuman.ENSG00000251659	ENSMUSG00000021590	blastnGorilla.Locus_226342	OEB	H2H	OEB
14	ENSG00000135269	blastnGorilla.Locus_293939	ENSPTRG00000023877	blastnGorilla.Locus_293939	ENSMUSG00000029552	ENSMUSG00000054556	H2H	OEB	OEB
15	ENSG00000125246	blastnMouse.Locus_41135	ENSPTRG00000005998	blastnMouse.Locus_41135	ENSMUSG00000025545	Locus_41135	OEB	OEB	OEB
16	ENSG00000165646	ENSG00000225936	ENSPTRG00000002979	blastnHuman.ENSG00000225936	ENSMUSG00000025094	blastnHuman.ENSG00000225936	H2H	H2H	OEB
17	ENSG00000070366	ENSG00000236457	ENSPTRG00000008544	blastnHuman.ENSG00000236457	ENSMUSG00000038290	blastnHuman.ENSG00000236457	SEB	SEB	SEB
18	ENSG00000133315	ENSG00000256481	ENSPTRG00000003818	blastnHuman.ENSG00000256481	ENSMUSG00000036278	blastnHuman.ENSG00000256481	OEB	OEB	OEB
19	ENSG00000138639	blastnMouse.Locus_54187	ENSPTRG00000016243	blastnMouse.Locus_54187	ENSMUSG00000057315	Locus_54187	OEB	OEB	OEB
20	ENSG00000149571	ENSG00000254960	ENSPTRG00000004462	Locus_81223	ENSMUSG00000032036	blastnHuman.ENSG00000254960	OEB	OEB	OEB
21	ENSG00000143786	ENSG00000233384	ENSPTRG00000002027	Locus_42364	ENSMUSG00000026514	blastnPan.Locus_42364	OEB	H2H	OEB
22	ENSG00000181378	ENSG00000224090	ENSPTRG00000012937	blastnHuman.ENSG00000224090	ENSMUSG00000047021	blastnHuman.ENSG00000224090	T2T	T2T	OEB
23	ENSG00000110436	blastnMouse.ENSMUSG00000087185	ENSPTRG00000003502	blastnMouse.ENSMUSG00000087185	ENSMUSG00000005089	ENSMUSG00000087185	OEB	OEB	OEB
24	ENSG00000111846	blastnMouse.ENSMUSG00000086693	ENSPTRG00000017717	blastnMouse.ENSMUSG00000086693	ENSMUSG00000021360	ENSMUSG00000086693	OEB	OEB	T2T
25	ENSG00000135312	Locus_146028	ENSPTRG00000018361	blastnMouse.ENSMUSG00000085832	ENSMUSG00000049511	ENSMUSG00000085832	OEB	OEB	H2H
26	ENSG00000164867	blastnGorilla.Locus_293719	ENSPTRG00000019868	blastnGorilla.Locus_293719	ENSMUSG00000028978	ENSMUSG00000086769	OEB	OEB	OEB
27	ENSG00000162383	ENSG00000235563	ENSPTRG00000000750	blastnHuman.ENSG00000235563	ENSMUSG00000008932	blastnHuman.ENSG00000235563	OEB	OEB	OEB
28	ENSG00000148482	ENSG00000226083	ENSPTRG00000002338	blastnHuman.ENSG00000226083	ENSMUSG00000036949	blastnHuman.ENSG00000226083	OEB	OEB	OEB
29	ENSG00000155307	ENSG00000223662	ENSPTRG00000013791	blastnHuman.ENSG00000223662	ENSMUSG00000022876	blastnHuman.ENSG00000223662	H2H	H2H	OEB
30	ENSG00000198793	ENSG00000225602	ENSPTRG00000000142	Locus_39892	ENSMUSG00000028991	blastnHuman.ENSG00000225602	OEB	OEB	OEB
31	ENSG00000066827	ENSG00000248492	ENSPTRG00000020607	blastnHuman.ENSG00000248492	ENSMUSG00000022335	blastnHuman.ENSG00000248492	OEB	OEB	OEB
32	ENSG00000166402	ENSG00000248332	ENSPTRG00000003327	blastnHuman.ENSG00000248332	ENSMUSG00000031028	blastnHuman.ENSG00000248332	SEB	SEB	SEB
33	ENSG00000006377	ENSG00000248849	ENSPTRG00000019425	blastnMouse.ENSMUSG00000089946	ENSMUSG00000029754	ENSMUSG00000089946	OEB	OEB	OEB
34	ENSG00000007402	blastnGorilla.Locus_133740	ENSPTRG00000014964	blastnGorilla.Locus_133740	ENSMUSG00000010066	blastnGorilla.Locus_133740	OEB	OEB	OEB
35	ENSG00000156097	ENSG00000254942	ENSPTRG00000001054	Locus_42502	ENSMUSG00000046793	blastnHuman.ENSG00000254942	OEB	T2T	OEB
36	ENSG00000143641	blastnMouse.ENSMUSG00000089745	ENSPTRG00000002093	blastnMouse.ENSMUSG00000089745	ENSMUSG00000089704	ENSMUSG00000089745	OEB	OEB	OEB
37	ENSG00000144331	blastnMouse.CUFF.113468	ENSPTRG00000012696	blastnMouse.CUFF.113468	ENSMUSG00000027016	CUFF.113468	OEB	OEB	OEB
38	ENSG00000117298	ENSG00000236936	ENSPTRG00000000298	blastnHuman.ENSG00000236936	ENSMUSG00000057530	blastnGorilla.Locus_58253	OEB	OEB	OEB
39	ENSG00000177182	blastnPan.Locus_153129	ENSPTRG00000020288	Locus_153129	ENSMUSG00000041216	ENSMUSG00000091467	OEB	H2H	H2H
40	ENSG00000172260	blastnMouse.ENSMUSG00000086708	ENSPTRG00000000857	blastnMouse.ENSMUSG00000086708	ENSMUSG00000040037	ENSMUSG00000086708	OEB	OEB	OEB
41	ENSG00000166147	blastnMacaque.Locus_428087	ENSPTRG00000007046	blastnMacaque.Locus_428087	ENSMUSG00000027204	blastnMacaque.Locus_428087	OEB	OEB	OEB
42	ENSG00000162129	ENSG00000256403	ENSPTRG00000004035	blastnHuman.ENSG00000256403	ENSMUSG00000001829	blastnHuman.ENSG00000256403	OEB	OEB	OEB
43	ENSG00000106038	ENSG00000253405	ENSPTRG00000019022	Locus_17917	ENSMUSG00000005503	ENSMUSG00000086126	OEB	OEB	H2H
44	ENSG00000169851	ENSG00000249678	ENSPTRG00000015972	Locus_160335	ENSMUSG00000029108	blastnPan.Locus_160335	OEB	OEB	OEB
45	ENSG00000121440	blastnMouse.ENSMUSG00000091352	ENSPTRG00000015109	blastnMouse.ENSMUSG00000091352	ENSMUSG00000035357	ENSMUSG00000091352	OEB	OEB	OEB
46	ENSG00000163975	ENSG00000228109	ENSPTRG00000015792	Locus_116356	ENSMUSG00000022780	Locus_6908	OEB	T2T	T2T
47	ENSG00000145888	blastnMouse.ENSMUSG00000086460	ENSPTRG00000017439	blastnMouse.ENSMUSG00000086460	ENSMUSG00000000263	ENSMUSG00000086460	OEB	OEB	OEB
48	ENSG00000197892	ENSG00000254129	ENSPTRG00000023437	blastnHuman.ENSG00000254129	ENSMUSG00000060012	blastnHuman.ENSG00000254129	OEB	OEB	OEB
49	ENSG00000116117	blastnGorilla.Locus_371131	ENSPTRG00000012838	blastnGorilla.Locus_371131	ENSMUSG00000052062	blastnGorilla.Locus_371131	OEB	OEB	OEB
50	ENSG00000128655	blastnMacaque.Locus_288553	ENSPTRG00000012684	blastnMacaque.Locus_288553	ENSMUSG00000075270	blastnMacaque.Locus_288553	OEB	OEB	OEB
51	ENSG00000109452	Locus_183518	ENSPTRG00000016469	blastnHuman.Locus_183518	ENSMUSG00000037940	blastnHuman.Locus_183518	OEB	OEB	OEB
52	ENSG00000162494	ENSG00000229350	ENSPTRG00000000182	Locus_40598	ENSMUSG00000028584	blastnHuman.ENSG00000229350	H2H	H2H	OEB
53	ENSG00000141293	ENSG00000235300	ENSPTRG00000009350	blastnHuman.ENSG00000235300	ENSMUSG00000057058	blastnHuman.ENSG00000235300	OEB	OEB	OEB
54	ENSG00000074803	blastnMouse.ENSMUSG00000086416	ENSPTRG00000007043	blastnMouse.ENSMUSG00000086416	ENSMUSG00000027202	ENSMUSG00000086416	OEB	OEB	OEB
55	ENSG00000171408	blastnMouse.ENSMUSG00000068638	ENSPTRG00000018633	blastnMouse.ENSMUSG00000068638	ENSMUSG00000019990	ENSMUSG00000068638	SEB	SEB	SEB
56	ENSG00000101746	blastnMouse.Locus_2921	ENSPTRG00000009963	blastnMouse.Locus_2921	ENSMUSG00000041923	Locus_2921	OEB	OEB	OEB
57	ENSG00000139182	ENSG00000256967	ENSPTRG00000004609	blastnHuman.ENSG00000256967	ENSMUSG00000008153	blastnHuman.ENSG00000256967	H2H	H2H	H2H
58	ENSG00000136261	ENSG00000235837	ENSPTRG00000018951	blastnHuman.ENSG00000235837	ENSMUSG00000020547	blastnHuman.ENSG00000235837	T2T	T2T	OEB
59	ENSG00000176473	blastnMouse.Locus_72296	ENSPTRG00000006722	blastnMouse.Locus_72296	ENSMUSG00000040877	Locus_72296	OEB	OEB	OEB
60	ENSG00000006695	blastnMouse.ENSMUSG00000084884	ENSPTRG00000008790	blastnMouse.ENSMUSG00000084884	ENSMUSG00000042148	ENSMUSG00000084884	OEB	OEB	OEB
61	ENSG00000106536	blastnPlatypus.Locus_174623	ENSPTRG00000019105	blastnPlatypus.Locus_174623	ENSMUSG00000009734	blastnPlatypus.Locus_174623	OEB	OEB	OEB
62	ENSG00000171735	blastnMouse.Locus_111498	ENSPTRG00000000096	blastnMouse.Locus_111498	ENSMUSG00000014592	Locus_111498	OEB	OEB	OEB
63	ENSG00000128512	ENSG00000225572	ENSPTRG00000019598	Locus_16361	ENSMUSG00000035954	blastnHuman.ENSG00000225572	OEB	OEB	OEB
64	ENSG00000197959	ENSG00000233540	ENSPTRG00000001684	blastnHuman.ENSG00000233540	ENSMUSG00000040265	blastnHuman.ENSG00000233540	SEB	SEB	SEB
65	ENSG00000204176	ENSG00000231187	ENSPTRG00000029896	Locus_72564	ENSMUSG00000041479	blastnPan.Locus_72564	T2T	T2T	OEB
66	ENSG00000120896	ENSG00000254230	ENSPTRG00000020061	blastnHuman.ENSG00000254230	ENSMUSG00000022091	blastnHuman.ENSG00000254230	OEB	OEB	OEB
67	ENSG00000087116	blastnMouse.ENSMUSG00000085902	ENSPTRG00000017614	blastnMouse.ENSMUSG00000085902	ENSMUSG00000036545	ENSMUSG00000085902	OEB	OEB	OEB
68	ENSG00000184347	blastnMouse.ENSMUSG00000086311	ENSPTRG00000017510	blastnMouse.ENSMUSG00000086311	ENSMUSG00000056427	ENSMUSG00000086311	SEB	SEB	SEB
69	ENSG00000168672	ENSG00000254010	ENSPTRG00000020578	blastnGorilla.Locus_17735	ENSMUSG00000072568	ENSMUSG00000044513	H2H	H2H	H2H
70	ENSG00000181804	blastnMouse.ENSMUSG00000089709	ENSPTRG00000015491	blastnMouse.ENSMUSG00000089709	ENSMUSG00000031129	ENSMUSG00000089709	OEB	OEB	OEB
71	ENSG00000141161	blastnMouse.ENSMUSG00000086327	ENSPTRG00000009013	blastnMouse.ENSMUSG00000086327	ENSMUSG00000018845	ENSMUSG00000086327	T2T	OEB	T2T
72	ENSG00000115504	ENSG00000226605	ENSPTRG00000011969	blastnHuman.ENSG00000226605	ENSMUSG00000042302	blastnHuman.ENSG00000226605	OEB	OEB	OEB
73	ENSG00000129810	ENSG00000237485	ENSPTRG00000014686	Locus_116394	ENSMUSG00000023940	blastnPan.Locus_116394	H2H	H2H	OEB
74	ENSG00000134686	ENSG00000233246	ENSPTRG00000000505	Locus_39673	ENSMUSG00000028796	blastnPan.Locus_39673	OEB	OEB	OEB
75	ENSG00000148737	blastnOpossum.Locus_315464	ENSPTRG00000002949	blastnOpossum.Locus_315464	ENSMUSG00000024985	blastnOpossum.Locus_315464	OEB	OEB	OEB
76	ENSG00000164318	ENSG00000249491	ENSPTRG00000016808	blastnHuman.ENSG00000249491	ENSMUSG00000042961	blastnHuman.ENSG00000249491	OEB	OEB	OEB
77	ENSG00000180316	blastnMouse.ENSMUSG00000087615	ENSPTRG00000018100	blastnMouse.ENSMUSG00000087615	ENSMUSG00000043286	ENSMUSG00000087615	OEB	OEB	H2H
78	ENSG00000138336	ENSG00000228088	ENSPTRG00000002558	blastnHuman.ENSG00000228088	ENSMUSG00000047146	blastnHuman.ENSG00000228088	OEB	OEB	OEB
79	ENSG00000172318	ENSG00000235335	ENSPTRG00000012601	blastnHuman.ENSG00000235335	ENSMUSG00000034780	blastnHuman.ENSG00000235335	OEB	T2T	OEB
80	ENSG00000124466	blastnMouse.ENSMUSG00000086678	ENSPTRG00000011079	blastnMouse.ENSMUSG00000086678	ENSMUSG00000057454	ENSMUSG00000086678	H2H	H2H	H2H
81	ENSG00000138771	blastnMouse.ENSMUSG00000072828	ENSPTRG00000016190	blastnMouse.ENSMUSG00000072828	ENSMUSG00000029381	ENSMUSG00000072828	OEB	OEB	OEB
82	ENSG00000138678	blastnMacaque.Locus_394517	ENSPTRG00000016236	blastnMacaque.Locus_394517	ENSMUSG00000029314	ENSMUSG00000087611	OEB	OEB	H2H
83	ENSG00000172554	ENSG00000235688	ENSPTRG00000011609	Locus_93969	ENSMUSG00000020672	blastnHuman.ENSG00000235688	H2H	H2H	OEB
84	ENSG00000148655	blastnMacaque.Locus_271932	ENSPTRG00000002660	blastnMacaque.Locus_271932	ENSMUSG00000063458	blastnMacaque.Locus_271932	OEB	OEB	OEB
85	ENSG00000057704	blastnMouse.ENSMUSG00000086269	ENSPTRG00000005304	blastnMouse.ENSMUSG00000086269	ENSMUSG00000020023	ENSMUSG00000086269	OEB	OEB	T2T
86	ENSG00000127954	ENSG00000228113	ENSPTRG00000019377	blastnHuman.ENSG00000228113	ENSMUSG00000012428	blastnHuman.ENSG00000228113	T2T	T2T	OEB
87	ENSG00000196358	Locus_167574	ENSPTRG00000021493	blastnHuman.Locus_167574	ENSMUSG00000035513	blastnMacaque.Locus_139288	OEB	OEB	OEB
88	ENSG00000075884	ENSG00000231758	ENSPTRG00000012510	Locus_8183	ENSMUSG00000049744	blastnHuman.ENSG00000231758	OEB	OEB	OEB
89	ENSG00000184178	ENSG00000248115	ENSPTRG00000016059	Locus_160107	ENSMUSG00000062110	blastnHuman.ENSG00000248115	OEB	OEB	OEB
90	ENSG00000151067	ENSG00000256271	ENSPTRG00000004526	Locus_139425	ENSMUSG00000051331	blastnHuman.ENSG00000256271	OEB	OEB	OEB
91	ENSG00000121989	ENSG00000223911	ENSPTRG00000012514	Locus_8202	ENSMUSG00000052155	blastnHuman.ENSG00000223911	OEB	OEB	OEB
92	ENSG00000159086	blastnMouse.ENSMUSG00000087354	ENSPTRG00000013861	blastnMouse.ENSMUSG00000087354	ENSMUSG00000022974	ENSMUSG00000087354	OEB	OEB	T2T
93	ENSG00000123384	blastnMouse.ENSMUSG00000086499	ENSPTRG00000005122	blastnMouse.ENSMUSG00000086499	ENSMUSG00000040249	ENSMUSG00000086499	OEB	OEB	OEB
94	ENSG00000173482	blastnMouse.Locus_26959	ENSPTRG00000009851	blastnMouse.Locus_26959	ENSMUSG00000033278	Locus_26959	OEB	OEB	OEB
95	ENSG00000162367	ENSG00000226252	ENSPTRG00000000710	Locus_40188	ENSMUSG00000028717	blastnHuman.ENSG00000226252	OEB	OEB	OEB
96	ENSG00000166889	ENSG00000255139	ENSPTRG00000003697	Locus_81605	ENSMUSG00000046139	blastnPan.Locus_81605	T2T	T2T	T2T
97	ENSG00000165966	blastnMouse.CUFF.182862	ENSPTRG00000004835	blastnMouse.CUFF.182862	ENSMUSG00000036218	CUFF.182862	OEB	OEB	OEB
98	ENSG00000068724	ENSG00000225187	ENSPTRG00000011899	blastnHuman.ENSG00000225187	ENSMUSG00000036918	blastnHuman.ENSG00000225187	SEB	SEB	SEB
99	ENSG00000114670	blastnMouse.ENSMUSG00000085430	ENSPTRG00000015392	blastnMouse.ENSMUSG00000085430	ENSMUSG00000035032	ENSMUSG00000085430	OEB	OEB	OEB
100	ENSG00000182732	blastnMouse.Locus_71806	ENSPTRG00000006504	blastnMouse.Locus_71806	ENSMUSG00000021219	Locus_71806	OEB	OEB	OEB
101	ENSG00000136560	ENSG00000235724	ENSPTRG00000012574	Locus_8273	ENSMUSG00000064289	blastnHuman.ENSG00000235724	T2T	T2T	T2T
102	ENSG00000072201	ENSG00000250930	ENSPTRG00000016062	Locus_160130	ENSMUSG00000029228	blastnPan.Locus_160130	OEB	OEB	OEB
103	ENSG00000157168	blastnMouse.ENSMUSG00000091819	ENSPTRG00000020146	blastnMouse.ENSMUSG00000091819	ENSMUSG00000062991	ENSMUSG00000091819	OEB	OEB	H2H
104	ENSG00000124092	blastnMouse.ENSMUSG00000087382	ENSPTRG00000013663	blastnMouse.ENSMUSG00000087382	ENSMUSG00000070495	ENSMUSG00000087382	H2H	H2H	H2H
105	ENSG00000006555	ENSG00000237453	ENSPTRG00000000777	Locus_40788	ENSMUSG00000034919	blastnGorilla.Locus_58547	OEB	OEB	OEB
106	ENSG00000135517	blastnMouse.ENSMUSG00000091500	ENSPTRG00000005099	blastnMouse.ENSMUSG00000091500	ENSMUSG00000025389	ENSMUSG00000091500	OEB	T2T	T2T
107	ENSG00000186153	blastnMacaque.Locus_210993	ENSPTRG00000008376	blastnMacaque.Locus_210993	ENSMUSG00000004637	blastnMacaque.Locus_210993	OEB	OEB	OEB
108	ENSG00000162944	blastnMouse.ENSMUSG00000073675	ENSPTRG00000012776	blastnMouse.ENSMUSG00000073675	ENSMUSG00000025978	ENSMUSG00000073675	OEB	OEB	H2H
109	ENSG00000171385	blastnMouse.Locus_99743	ENSPTRG00000001106	blastnMouse.Locus_99743	ENSMUSG00000040896	Locus_99743	OEB	OEB	OEB
110	ENSG00000147488	ENSG00000253924	ENSPTRG00000020245	blastnHuman.ENSG00000253924	ENSMUSG00000033740	blastnOpossum.CUFF.47314	OEB	OEB	OEB
111	ENSG00000153015	blastnMouse.ENSMUSG00000084860	ENSPTRG00000016925	blastnMouse.ENSMUSG00000084860	ENSMUSG00000021715	ENSMUSG00000084860	OEB	OEB	OEB
112	ENSG00000133401	ENSG00000250764	ENSPTRG00000016765	Locus_177062	ENSMUSG00000022197	blastnPan.Locus_176763	T2T	T2T	OEB
113	ENSG00000144619	ENSG00000237990	ENSPTRG00000014562	blastnHuman.ENSG00000237990	ENSMUSG00000064293	blastnHuman.ENSG00000237990	T2T	T2T	OEB
114	ENSG00000114805	ENSG00000242925	ENSPTRG00000015551	Locus_115986	ENSMUSG00000036834	blastnPan.Locus_115986	OEB	OEB	OEB
115	ENSG00000182749	ENSG00000236528	ENSPTRG00000000367	blastnHuman.ENSG00000236528	ENSMUSG00000037348	blastnHuman.ENSG00000236528	T2T	T2T	OEB
116	ENSG00000118523	blastnMouse.ENSMUSG00000087400	ENSPTRG00000018605	blastnMouse.ENSMUSG00000087400	ENSMUSG00000019997	ENSMUSG00000087400	H2H	H2H	H2H
117	ENSG00000175946	blastnMouse.ENSMUSG00000086801	ENSPTRG00000020556	blastnMouse.ENSMUSG00000086801	ENSMUSG00000022357	ENSMUSG00000086801	T2T	T2T	T2T
118	ENSG00000075884	blastnMouse.ENSMUSG00000085089	ENSPTRG00000012510	blastnMouse.ENSMUSG00000085089	ENSMUSG00000049744	ENSMUSG00000085089	OEB	OEB	OEB
119	ENSG00000145416	blastnMouse.ENSMUSG00000086156	ENSPTRG00000016564	blastnMouse.ENSMUSG00000086156	ENSMUSG00000036469	ENSMUSG00000086156	OEB	OEB	OEB
120	ENSG00000162761	blastnPan.Locus_40714	ENSPTRG00000001612	Locus_40714	ENSMUSG00000026686	blastnPan.Locus_40714	OEB	OEB	OEB
121	ENSG00000104375	blastnGorilla.Locus_17800	ENSPTRG00000020462	blastnGorilla.Locus_17800	ENSMUSG00000022329	blastnGorilla.Locus_17800	OEB	OEB	OEB
122	ENSG00000079335	ENSG00000228086	ENSPTRG00000001007	blastnHuman.ENSG00000228086	ENSMUSG00000033502	blastnHuman.ENSG00000228086	OEB	OEB	OEB
123	ENSG00000160294	ENSG00000228137	ENSPTRG00000014019	blastnHuman.ENSG00000228137	ENSMUSG00000001150	blastnPan.Locus_2275	OEB	OEB	OEB
124	ENSG00000156011	blastnGorilla.Locus_17832	ENSPTRG00000020031	blastnGorilla.Locus_17832	ENSMUSG00000030465	ENSMUSG00000087266	OEB	OEB	OEB
125	ENSG00000172201	blastnMouse.ENSMUSG00000086888	ENSPTRG00000017760	blastnMouse.ENSMUSG00000086888	ENSMUSG00000021379	ENSMUSG00000086888	H2H	H2H	H2H
126	ENSG00000162174	ENSG00000255126	ENSPTRG00000003764	blastnHuman.ENSG00000255126	ENSMUSG00000024654	blastnHuman.ENSG00000255126	OEB	OEB	OEB
127	ENSG00000148655	Locus_38447	ENSPTRG00000002660	blastnHuman.Locus_38447	ENSMUSG00000063458	blastnHuman.Locus_38447	OEB	OEB	OEB
128	ENSG00000149948	blastnMouse.ENSMUSG00000034764	ENSPTRG00000005184	blastnMouse.ENSMUSG00000034764	ENSMUSG00000056758	ENSMUSG00000034764	OEB	T2T	OEB
129	ENSG00000075884	blastnOpossum.Locus_376926	ENSPTRG00000012510	blastnOpossum.Locus_376926	ENSMUSG00000049744	blastnOpossum.Locus_376926	OEB	OEB	OEB
130	ENSG00000172244	ENSG00000249492	ENSPTRG00000016849	Locus_177948	ENSMUSG00000062822	blastnPan.Locus_177948	T2T	T2T	OEB
131	ENSG00000148331	ENSG00000234789	ENSPTRG00000021460	blastnHuman.ENSG00000234789	ENSMUSG00000039483	blastnHuman.ENSG00000234789	OEB	OEB	OEB
132	ENSG00000158458	ENSG00000250692	ENSPTRG00000017306	blastnGorilla.Locus_225937	ENSMUSG00000060275	blastnHuman.ENSG00000250692	OEB	OEB	OEB
133	ENSG00000185760	ENSG00000229154	ENSPTRG00000018339	Locus_106111	ENSMUSG00000028033	blastnPan.Locus_106111	OEB	OEB	OEB
134	ENSG00000196581	blastnMacaque.Locus_190093	ENSPTRG00000000072	blastnMacaque.Locus_190093	ENSMUSG00000039546	blastnMacaque.Locus_190093	OEB	OEB	OEB
135	ENSG00000189283	blastnPan.CUFF.304046	ENSPTRG00000015065	CUFF.304046	ENSMUSG00000060579	blastnPan.CUFF.304046	OEB	OEB	OEB
136	ENSG00000198648	blastnMouse.Locus_33704	ENSPTRG00000012602	blastnMouse.Locus_33704	ENSMUSG00000027030	ENSMUSG00000085182	OEB	H2H	H2H
137	ENSG00000119686	ENSG00000224721	ENSPTRG00000006557	blastnHuman.ENSG00000224721	ENSMUSG00000034258	Locus_71590	H2H	H2H	H2H
138	ENSG00000137218	blastnMouse.ENSMUSG00000086930	ENSPTRG00000018159	blastnMouse.ENSMUSG00000086930	ENSMUSG00000023266	ENSMUSG00000086930	OEB	OEB	OEB
139	ENSG00000126822	blastnMouse.Locus_71918	ENSPTRG00000006441	blastnMouse.Locus_71918	ENSMUSG00000052609	Locus_71918	OEB	OEB	OEB
140	ENSG00000101438	blastnMouse.ENSMUSG00000087563	ENSPTRG00000013492	blastnMouse.ENSMUSG00000087563	ENSMUSG00000037771	ENSMUSG00000087563	H2H	OEB	OEB
141	ENSG00000198796	Locus_17452	ENSPTRG00000010052	Locus_45701	ENSMUSG00000032845	blastnMacaque.Locus_221825	OEB	OEB	OEB
142	ENSG00000180818	ENSG00000251151	ENSPTRG00000005028	Locus_137902	ENSMUSG00000022484	blastnHuman.ENSG00000251151	H2H	H2H	H2H
143	ENSG00000184347	Locus_193277	ENSPTRG00000017510	CUFF.465291	ENSMUSG00000056427	blastnPan.CUFF.465291	OEB	OEB	OEB
144	ENSG00000142611	Locus_119819	ENSPTRG00000000059	Locus_42356	ENSMUSG00000039410	CUFF.93244	OEB	OEB	OEB
145	ENSG00000064787	blastnMouse.ENSMUSG00000086970	ENSPTRG00000013638	blastnMouse.ENSMUSG00000086970	ENSMUSG00000013523	ENSMUSG00000086970	OEB	OEB	OEB
146	ENSG00000160948	ENSG00000232600	ENSPTRG00000020701	blastnHuman.ENSG00000232600	ENSMUSG00000059323	Locus_21195	H2H	H2H	T2T
147	ENSG00000104313	ENSG00000254031	ENSPTRG00000020337	Locus_152281	ENSMUSG00000025932	blastnPan.Locus_152281	T2T	T2T	OEB
148	ENSG00000184221	ENSG00000227757	ENSPTRG00000031440	blastnHuman.ENSG00000227757	ENSMUSG00000046160	Locus_7425	H2H	H2H	OEB
149	ENSG00000197635	blastnMouse.ENSMUSG00000087518	ENSPTRG00000024079	blastnMouse.ENSMUSG00000087518	ENSMUSG00000035000	ENSMUSG00000087518	OEB	OEB	H2H
150	ENSG00000123411	Locus_62173	ENSPTRG00000005074	blastnHuman.Locus_62173	ENSMUSG00000002578	ENSMUSG00000091431	H2H	H2H	OEB
151	ENSG00000196236	blastnMouse.ENSMUSG00000091492	ENSPTRG00000014415	blastnMouse.ENSMUSG00000091492	ENSMUSG00000022401	ENSMUSG00000091492	OEB	OEB	OEB
152	ENSG00000126883	ENSG00000236986	ENSPTRG00000021482	Locus_130358	ENSMUSG00000001855	blastnHuman.ENSG00000236986	OEB	OEB	OEB
153	ENSG00000081059	blastnMouse.ENSMUSG00000087101	ENSPTRG00000017236	blastnMouse.ENSMUSG00000087101	ENSMUSG00000000782	ENSMUSG00000087101	SEB	SEB	H2T
154	ENSG00000171824	ENSG00000226849	ENSPTRG00000000140	blastnHuman.ENSG00000226849	ENSMUSG00000017264	blastnHuman.ENSG00000226849	OEB	OEB	OEB
155	ENSG00000152092	Locus_117494	ENSPTRG00000023115	blastnHuman.Locus_117494	ENSMUSG00000026587	blastnHuman.Locus_117494	OEB	OEB	OEB
156	ENSG00000124813	blastnMouse.ENSMUSG00000089849	ENSPTRG00000018228	blastnMouse.ENSMUSG00000089849	ENSMUSG00000039153	ENSMUSG00000089849	OEB	OEB	OEB
157	ENSG00000205927	ENSG00000227757	ENSPTRG00000013863	blastnHuman.ENSG00000227757	ENSMUSG00000039830	Locus_7425	OEB	OEB	OEB
158	ENSG00000120256	blastnOrangutan.Locus_156306	ENSPTRG00000018700	blastnOrangutan.Locus_156306	ENSMUSG00000019796	ENSMUSG00000086647	OEB	OEB	OEB
159	ENSG00000042781	ENSG00000229242	ENSPTRG00000001984	blastnHuman.ENSG00000229242	ENSMUSG00000026609	blastnHuman.ENSG00000229242	OEB	OEB	OEB
160	ENSG00000110917	ENSG00000256364	ENSPTRG00000005545	blastnHuman.ENSG00000256364	ENSMUSG00000048578	blastnHuman.ENSG00000256364	OEB	OEB	OEB
161	ENSG00000146809	ENSG00000230442	ENSPTRG00000019638	Locus_17597	ENSMUSG00000029685	blastnHuman.ENSG00000230442	OEB	OEB	OEB
162	ENSG00000179242	Locus_29184	ENSPTRG00000013693	blastnHuman.Locus_29184	ENSMUSG00000000305	blastnHuman.Locus_29184	OEB	OEB	OEB
163	ENSG00000165359	ENSG00000225235	ENSPTRG00000022301	blastnHuman.ENSG00000225235	ENSMUSG00000035967	blastnHuman.ENSG00000225235	H2H	H2H	H2H
164	ENSG00000158560	blastnMouse.ENSMUSG00000085416	ENSPTRG00000019422	blastnMouse.ENSMUSG00000085416	ENSMUSG00000029757	ENSMUSG00000085416	OEB	OEB	OEB
165	ENSG00000100242	blastnMouse.ENSMUSG00000089796	ENSPTRG00000023985	blastnMouse.ENSMUSG00000089796	ENSMUSG00000042524	ENSMUSG00000089796	OEB	H2H	OEB
166	ENSG00000107036	ENSG00000225408	ENSPTRG00000020757	blastnHuman.ENSG00000225408	ENSMUSG00000038658	blastnGorilla.Locus_338565	OEB	OEB	OEB
167	ENSG00000145147	ENSG00000248228	ENSPTRG00000024331	blastnHuman.ENSG00000248228	ENSMUSG00000031558	blastnHuman.ENSG00000248228	SEB	SEB	SEB
168	ENSG00000163630	ENSG00000256819	ENSPTRG00000015073	blastnHuman.ENSG00000256819	ENSMUSG00000056296	blastnHuman.ENSG00000256819	OEB	H2H	OEB
169	ENSG00000169908	ENSG00000240541	ENSPTRG00000015516	Locus_116703	ENSMUSG00000027800	blastnPan.Locus_116703	H2H	H2H	OEB
170	ENSG00000110048	ENSG00000255139	ENSPTRG00000003696	Locus_81605	ENSMUSG00000024687	blastnPan.Locus_81605	H2H	H2H	H2H
171	ENSG00000112769	ENSG00000237234	ENSPTRG00000018514	blastnHuman.ENSG00000237234	ENSMUSG00000019846	blastnHuman.ENSG00000237234	OEB	OEB	OEB
172	ENSG00000170776	blastnMacaque.Locus_429305	ENSPTRG00000007414	blastnMacaque.Locus_429305	ENSMUSG00000066406	blastnMacaque.Locus_429305	OEB	OEB	OEB
173	ENSG00000183715	blastnOpossum.Locus_373253	ENSPTRG00000004489	blastnOpossum.Locus_373253	ENSMUSG00000062257	blastnOpossum.Locus_373253	OEB	OEB	OEB
174	ENSG00000114670	ENSG00000250129	ENSPTRG00000015392	blastnHuman.ENSG00000250129	ENSMUSG00000035032	blastnHuman.ENSG00000250129	OEB	OEB	OEB
175	ENSG00000076356	blastnMouse.Locus_81993	ENSPTRG00000001933	blastnMouse.Locus_81993	ENSMUSG00000026640	Locus_81993	OEB	OEB	OEB
176	ENSG00000070193	ENSG00000248464	ENSPTRG00000016853	blastnHuman.ENSG00000248464	ENSMUSG00000021732	ENSMUSG00000086709	H2H	H2H	OEB
177	ENSG00000118257	ENSG00000225216	ENSPTRG00000012839	blastnHuman.ENSG00000225216	ENSMUSG00000025969	blastnHuman.ENSG00000225216	OEB	OEB	OEB
178	ENSG00000090975	blastnOrangutan.CUFF.178253	ENSPTRG00000005592	blastnOrangutan.CUFF.178253	ENSMUSG00000029406	blastnOrangutan.CUFF.178253	OEB	OEB	OEB
179	ENSG00000053108	ENSG00000250244	ENSPTRG00000017231	blastnHuman.ENSG00000250244	ENSMUSG00000036264	blastnHuman.ENSG00000250244	OEB	OEB	OEB
180	ENSG00000113319	ENSG00000249772	ENSPTRG00000017044	blastnHuman.ENSG00000249772	ENSMUSG00000021708	blastnHuman.ENSG00000249772	OEB	OEB	OEB
181	ENSG00000150361	ENSG00000230223	ENSPTRG00000005923	blastnHuman.ENSG00000230223	ENSMUSG00000022076	blastnHuman.ENSG00000230223	H2H	H2H	OEB
182	ENSG00000164161	ENSG00000248890	ENSPTRG00000016479	Locus_160371	ENSMUSG00000064325	blastnHuman.ENSG00000248890	H2H	H2H	H2H
183	ENSG00000100023	Locus_131269	ENSPTRG00000014118	Locus_86803	ENSMUSG00000022771	ENSMUSG00000084881	OEB	OEB	OEB
184	ENSG00000101945	ENSG00000232828	ENSPTRG00000021867	blastnHuman.ENSG00000232828	ENSMUSG00000039231	ENSMUSG00000087193	T2T	OEB	T2T
185	ENSG00000053108	ENSG00000248245	ENSPTRG00000017231	blastnHuman.ENSG00000248245	ENSMUSG00000036264	blastnGorilla.Locus_224886	T2T	OEB	OEB
186	ENSG00000134030	blastnMouse.ENSMUSG00000073534	ENSPTRG00000010009	blastnMouse.ENSMUSG00000073534	ENSMUSG00000052928	ENSMUSG00000073534	OEB	OEB	OEB
187	ENSG00000133706	ENSG00000251556	ENSPTRG00000017372	blastnHuman.ENSG00000251556	ENSMUSG00000024493	blastnGorilla.Locus_226151	T2T	T2T	OEB
188	ENSG00000145808	ENSG00000249421	ENSPTRG00000017203	Locus_177861	ENSMUSG00000053441	blastnHuman.ENSG00000249421	H2H	H2H	H2H
189	ENSG00000149177	blastnMouse.ENSMUSG00000085471	ENSPTRG00000003578	blastnMouse.ENSMUSG00000085471	ENSMUSG00000025314	ENSMUSG00000085471	OEB	OEB	OEB
190	ENSG00000115841	ENSG00000235848	ENSPTRG00000011842	blastnHuman.ENSG00000235848	ENSMUSG00000036368	Locus_27247	OEB	OEB	H2H
191	ENSG00000205060	blastnMouse.ENSMUSG00000087356	ENSPTRG00000028390	blastnMouse.ENSMUSG00000087356	ENSMUSG00000018999	ENSMUSG00000087356	OEB	OEB	T2T
192	ENSG00000185737	blastnMouse.Locus_40196	ENSPTRG00000002689	blastnMouse.Locus_40196	ENSMUSG00000041014	Locus_40196	OEB	OEB	OEB
193	ENSG00000183337	blastnOrangutan.CUFF.137977	ENSPTRG00000021802	blastnOrangutan.CUFF.137977	ENSMUSG00000040363	ENSMUSG00000087271	SEB	SEB	SEB
194	ENSG00000181722	ENSG00000241295	ENSPTRG00000015244	blastnHuman.ENSG00000241295	ENSMUSG00000022708	blastnHuman.ENSG00000241295	OEB	OEB	OEB
195	ENSG00000105997	blastnMouse.ENSMUSG00000056445	ENSPTRG00000019012	blastnMouse.ENSMUSG00000056445	ENSMUSG00000079560	ENSMUSG00000056445	T2T	T2T	T2T
196	ENSG00000021645	Locus_127127	ENSPTRG00000006589	blastnHuman.Locus_127127	ENSMUSG00000066392	blastnHuman.Locus_127127	OEB	OEB	OEB
197	ENSG00000198399	ENSG00000242628	ENSPTRG00000011713	blastnHuman.ENSG00000242628	ENSMUSG00000020640	blastnHuman.ENSG00000242628	OEB	OEB	OEB
198	ENSG00000164961	ENSG00000253167	ENSPTRG00000020573	blastnHuman.ENSG00000253167	ENSMUSG00000022350	blastnHuman.ENSG00000253167	OEB	OEB	OEB
199	ENSG00000125850	blastnMouse.ENSMUSG00000084837	ENSPTRG00000013280	blastnMouse.ENSMUSG00000084837	ENSMUSG00000037279	ENSMUSG00000084837	OEB	OEB	H2H
200	ENSG00000171824	ENSG00000230337	ENSPTRG00000000140	Locus_39833	ENSMUSG00000017264	blastnHuman.ENSG00000230337	H2H	H2H	OEB
201	ENSG00000154217	blastnMouse.ENSMUSG00000087683	ENSPTRG00000009564	blastnMouse.ENSMUSG00000087683	ENSMUSG00000040430	ENSMUSG00000087683	OEB	OEB	OEB
202	ENSG00000182551	ENSG00000235078	ENSPTRG00000011624	Locus_93185	ENSMUSG00000020629	blastnHuman.ENSG00000235078	H2H	H2H	H2H
203	ENSG00000148655	blastnMouse.Locus_40585	ENSPTRG00000002660	blastnMouse.Locus_40585	ENSMUSG00000063458	Locus_40585	OEB	OEB	OEB
204	ENSG00000158458	blastnMouse.Locus_2472	ENSPTRG00000017306	blastnMouse.Locus_2472	ENSMUSG00000060275	Locus_2472	OEB	OEB	OEB
205	ENSG00000149571	blastnMouse.ENSMUSG00000053889	ENSPTRG00000004462	blastnMouse.ENSMUSG00000053889	ENSMUSG00000032036	ENSMUSG00000053889	OEB	OEB	OEB
206	ENSG00000144445	ENSG00000229127	ENSPTRG00000012875	blastnHuman.ENSG00000229127	ENSMUSG00000026004	blastnHuman.ENSG00000229127	OEB	OEB	OEB
207	ENSG00000137642	blastnMouse.ENSMUSG00000086360	ENSPTRG00000004398	blastnMouse.ENSMUSG00000086360	ENSMUSG00000049313	ENSMUSG00000086360	OEB	OEB	OEB
208	ENSG00000173517	blastnMouse.ENSMUSG00000091371	ENSPTRG00000007323	blastnMouse.ENSMUSG00000091371	ENSMUSG00000074305	ENSMUSG00000091371	OEB	OEB	OEB
209	ENSG00000006453	ENSG00000255056	ENSPTRG00000019438	blastnHuman.ENSG00000255056	ENSMUSG00000038859	blastnHuman.ENSG00000255056	OEB	OEB	OEB
210	ENSG00000164002	ENSG00000227278	ENSPTRG00000000592	blastnHuman.ENSG00000227278	ENSMUSG00000028629	blastnHuman.ENSG00000227278	OEB	OEB	OEB
211	ENSG00000105997	blastnMouse.ENSMUSG00000087626	ENSPTRG00000019012	blastnMouse.ENSMUSG00000087626	ENSMUSG00000079560	ENSMUSG00000087626	OEB	OEB	OEB
212	ENSG00000101109	blastnMouse.ENSMUSG00000085538	ENSPTRG00000013533	blastnMouse.ENSMUSG00000085538	ENSMUSG00000018209	ENSMUSG00000085538	SEB	SEB	SEB
213	ENSG00000174963	ENSG00000241202	ENSPTRG00000015500	blastnHuman.ENSG00000241202	ENSMUSG00000036972	blastnHuman.ENSG00000241202	OEB	OEB	OEB
214	ENSG00000072682	ENSG00000237714	ENSPTRG00000017213	blastnHuman.ENSG00000237714	ENSMUSG00000018906	blastnHuman.ENSG00000237714	T2T	T2T	OEB
215	ENSG00000110244	blastnMouse.ENSMUSG00000074373	ENSPTRG00000004314	blastnMouse.ENSMUSG00000074373	ENSMUSG00000032080	ENSMUSG00000074373	OEB	OEB	T2T
216	ENSG00000162670	blastnGorilla.Locus_59069	ENSPTRG00000001788	blastnGorilla.Locus_59069	ENSMUSG00000035131	ENSMUSG00000087627	OEB	OEB	OEB
217	ENSG00000124479	ENSG00000236276	ENSPTRG00000021818	blastnHuman.ENSG00000236276	ENSMUSG00000040138	blastnHuman.ENSG00000236276	OEB	OEB	OEB
218	ENSG00000090975	ENSG00000251497	ENSPTRG00000005592	blastnHuman.ENSG00000251497	ENSMUSG00000029406	blastnHuman.ENSG00000251497	OEB	OEB	OEB
219	ENSG00000188803	blastnMouse.Locus_12127	ENSPTRG00000008778	blastnMouse.Locus_12127	ENSMUSG00000053930	Locus_12127	OEB	OEB	OEB
220	ENSG00000112339	ENSG00000232876	ENSPTRG00000018630	blastnHuman.ENSG00000232876	ENSMUSG00000019977	Locus_66810	OEB	H2H	H2H
221	ENSG00000115935	ENSG00000237798	ENSPTRG00000012656	blastnHuman.ENSG00000237798	ENSMUSG00000075284	blastnMacaque.Locus_288803	OEB	OEB	OEB
222	ENSG00000087448	ENSG00000256747	ENSPTRG00000004793	blastnHuman.ENSG00000256747	ENSMUSG00000040102	blastnHuman.ENSG00000256747	H2H	H2H	OEB
223	ENSG00000248905	blastnMouse.ENSMUSG00000084798	ENSPTRG00000030346	blastnMouse.ENSMUSG00000084798	ENSMUSG00000044042	ENSMUSG00000084798	OEB	OEB	OEB
224	ENSG00000148339	ENSG00000230536	ENSPTRG00000021410	blastnHuman.ENSG00000230536	ENSMUSG00000026819	blastnHuman.ENSG00000230536	OEB	OEB	OEB
225	ENSG00000110619	ENSG00000247473	ENSPTRG00000003188	blastnHuman.ENSG00000247473	ENSMUSG00000010755	blastnHuman.ENSG00000247473	OEB	OEB	OEB
226	ENSG00000101972	ENSG00000232412	ENSPTRG00000022248	Locus_122359	ENSMUSG00000025862	blastnPan.Locus_122359	H2H	H2H	OEB
227	ENSG00000112159	ENSG00000228124	ENSPTRG00000018423	Locus_105463	ENSMUSG00000058006	blastnHuman.ENSG00000228124	T2T	T2T	OEB
228	ENSG00000085741	ENSG00000254933	ENSPTRG00000004090	blastnHuman.ENSG00000254933	ENSMUSG00000015957	blastnHuman.ENSG00000254933	OEB	OEB	OEB
229	ENSG00000196639	CUFF.350590	ENSPTRG00000030304	blastnHuman.CUFF.350590	ENSMUSG00000053004	blastnHuman.CUFF.350590	OEB	OEB	OEB
230	ENSG00000067177	ENSG00000231944	ENSPTRG00000022029	blastnHuman.ENSG00000231944	ENSMUSG00000034055	blastnHuman.ENSG00000231944	OEB	OEB	OEB
231	ENSG00000163625	ENSG00000251260	ENSPTRG00000016241	blastnHuman.ENSG00000251260	ENSMUSG00000043940	blastnHuman.ENSG00000251260	OEB	OEB	OEB
232	ENSG00000126733	blastnChicken.Locus_117243	ENSPTRG00000022073	blastnChicken.Locus_117243	ENSMUSG00000025592	blastnChicken.Locus_117243	OEB	OEB	OEB
233	ENSG00000188732	ENSG00000234286	ENSPTRG00000018990	blastnHuman.ENSG00000234286	ENSMUSG00000047115	Locus_93937	OEB	H2H	H2H
234	ENSG00000133466	ENSG00000235237	ENSPTRG00000014329	blastnHuman.ENSG00000235237	ENSMUSG00000022440	blastnHuman.ENSG00000235237	T2T	T2T	OEB
235	ENSG00000183715	blastnMouse.Locus_105758	ENSPTRG00000004489	blastnMouse.Locus_105758	ENSMUSG00000062257	Locus_105758	OEB	OEB	OEB
236	ENSG00000182389	ENSG00000225214	ENSPTRG00000012539	blastnHuman.ENSG00000225214	ENSMUSG00000017412	blastnHuman.ENSG00000225214	H2H	H2H	OEB
237	ENSG00000132854	blastnMouse.ENSMUSG00000085843	ENSPTRG00000000809	blastnMouse.ENSMUSG00000085843	ENSMUSG00000035407	ENSMUSG00000085843	OEB	OEB	OEB
238	ENSG00000100644	Locus_126893	ENSPTRG00000006419	Locus_60784	ENSMUSG00000021109	ENSMUSG00000087700	T2T	T2T	T2T
239	ENSG00000186187	ENSG00000247033	ENSPTRG00000008352	blastnHuman.ENSG00000247033	ENSMUSG00000033545	blastnHuman.ENSG00000247033	OEB	OEB	OEB
240	ENSG00000139083	blastnMouse.ENSMUSG00000091438	ENSPTRG00000004699	blastnMouse.ENSMUSG00000091438	ENSMUSG00000030199	ENSMUSG00000091438	OEB	OEB	OEB
241	ENSG00000069667	blastnPan.Locus_145705	ENSPTRG00000007134	Locus_145705	ENSMUSG00000032238	blastnPan.Locus_145705	OEB	OEB	OEB
242	ENSG00000151067	blastnMouse.Locus_92706	ENSPTRG00000004526	blastnMouse.Locus_92706	ENSMUSG00000051331	Locus_92706	OEB	OEB	OEB
243	ENSG00000160949	ENSG00000232600	ENSPTRG00000020702	blastnHuman.ENSG00000232600	ENSMUSG00000059323	Locus_21195	T2T	T2T	T2T
244	ENSG00000107938	ENSG00000236991	ENSPTRG00000003040	blastnHuman.ENSG00000236991	ENSMUSG00000039990	blastnHuman.ENSG00000236991	OEB	OEB	OEB
245	ENSG00000188803	blastnMacaque.Locus_396334	ENSPTRG00000008778	blastnMacaque.Locus_396334	ENSMUSG00000053930	ENSMUSG00000084967	T2T	T2T	T2T
246	ENSG00000154258	ENSG00000231749	ENSPTRG00000009583	blastnHuman.ENSG00000231749	ENSMUSG00000041797	blastnHuman.Locus_85979	OEB	OEB	OEB
247	ENSG00000151322	Locus_126885	ENSPTRG00000006249	Locus_60755	ENSMUSG00000021010	blastnHuman.Locus_126885	OEB	OEB	OEB
248	ENSG00000165124	blastnMouse.ENSMUSG00000092061	ENSPTRG00000021246	blastnMouse.ENSMUSG00000092061	ENSMUSG00000028369	ENSMUSG00000092061	OEB	OEB	OEB
249	ENSG00000128656	blastnMouse.ENSMUSG00000085838	ENSPTRG00000012659	blastnMouse.ENSMUSG00000085838	ENSMUSG00000056486	ENSMUSG00000085838	OEB	OEB	OEB
250	ENSG00000148655	blastnMouse.ENSMUSG00000068680	ENSPTRG00000002660	blastnMouse.ENSMUSG00000068680	ENSMUSG00000063458	ENSMUSG00000068680	OEB	OEB	T2T
251	ENSG00000047648	blastnMouse.ENSMUSG00000087201	ENSPTRG00000021658	blastnMouse.ENSMUSG00000087201	ENSMUSG00000031355	ENSMUSG00000087201	OEB	OEB	OEB
252	ENSG00000102531	blastnMouse.ENSMUSG00000090216	ENSPTRG00000023284	blastnMouse.ENSMUSG00000090216	ENSMUSG00000033487	ENSMUSG00000090216	OEB	OEB	OEB
253	ENSG00000112175	Locus_146177	ENSPTRG00000018300	blastnHuman.Locus_146177	ENSMUSG00000032179	blastnHuman.Locus_146177	OEB	OEB	OEB
254	ENSG00000171444	blastnMacaque.Locus_312514	ENSPTRG00000017140	blastnMacaque.Locus_312514	ENSMUSG00000071856	ENSMUSG00000086579	OEB	H2H	OEB
255	ENSG00000185860	blastnMouse.ENSMUSG00000089990	ENSPTRG00000001607	blastnMouse.ENSMUSG00000089990	ENSMUSG00000070532	ENSMUSG00000089990	OEB	OEB	OEB
256	ENSG00000129173	blastnMouse.ENSMUSG00000085995	ENSPTRG00000003435	blastnMouse.ENSMUSG00000085995	ENSMUSG00000046179	ENSMUSG00000085995	OEB	OEB	H2H
257	ENSG00000104497	ENSG00000253334	ENSPTRG00000020380	Locus_152188	ENSMUSG00000027534	blastnMacaque.Locus_19149	T2T	T2T	OEB
258	ENSG00000091409	ENSG00000226963	ENSPTRG00000012641	blastnHuman.ENSG00000226963	ENSMUSG00000027111	blastnHuman.ENSG00000226963	OEB	OEB	OEB
259	ENSG00000123636	ENSG00000224152	ENSPTRG00000012563	Locus_7554	ENSMUSG00000026987	ENSMUSG00000086603	H2H	H2H	OEB
260	ENSG00000132031	ENSG00000227210	ENSPTRG00000011689	Locus_93512	ENSMUSG00000020583	blastnHuman.ENSG00000227210	T2T	T2T	OEB
261	ENSG00000069667	Locus_68914	ENSPTRG00000007134	Locus_145696	ENSMUSG00000032238	blastnHuman.Locus_68914	OEB	OEB	OEB
262	ENSG00000112699	blastnPan.Locus_105216	ENSPTRG00000017663	Locus_105216	ENSMUSG00000038372	blastnPan.Locus_105216	OEB	OEB	OEB
263	ENSG00000122484	blastnMouse.ENSMUSG00000085900	ENSPTRG00000000960	blastnMouse.ENSMUSG00000085900	ENSMUSG00000033773	ENSMUSG00000085900	OEB	OEB	OEB
264	ENSG00000198758	blastnMouse.ENSMUSG00000086968	ENSPTRG00000001065	blastnMouse.ENSMUSG00000086968	ENSMUSG00000040600	ENSMUSG00000086968	OEB	OEB	T2T
265	ENSG00000144452	ENSG00000229267	ENSPTRG00000012889	Locus_7489	ENSMUSG00000050296	blastnMacaque.Locus_288507	OEB	OEB	OEB
266	ENSG00000168497	ENSG00000233766	ENSPTRG00000012755	blastnMacaque.Locus_288654	ENSMUSG00000045954	blastnHuman.ENSG00000233766	H2H	H2H	OEB
267	ENSG00000144355	blastnMacaque.Locus_289498	ENSPTRG00000012639	blastnMacaque.Locus_289498	ENSMUSG00000041911	ENSMUSG00000084946	T2T	T2T	OEB
268	ENSG00000164418	blastnMacaque.Locus_473844	ENSPTRG00000018449	blastnMacaque.Locus_473844	ENSMUSG00000056073	ENSMUSG00000091943	SEB	SEB	SEB
269	ENSG00000136811	ENSG00000225951	ENSPTRG00000021430	blastnHuman.ENSG00000225951	ENSMUSG00000026790	blastnHuman.ENSG00000225951	OEB	OEB	OEB
270	ENSG00000129493	blastnPan.Locus_60297	ENSPTRG00000006241	Locus_60297	ENSMUSG00000035181	ENSMUSG00000090819	OEB	OEB	OEB
271	ENSG00000116990	ENSG00000236546	ENSPTRG00000000580	blastnHuman.ENSG00000236546	ENSMUSG00000028654	blastnHuman.ENSG00000236546	OEB	OEB	OEB
272	ENSG00000198286	ENSG00000237286	ENSPTRG00000018871	Locus_16814	ENSMUSG00000036526	blastnHuman.ENSG00000237286	OEB	OEB	OEB
273	ENSG00000070366	ENSG00000225084	ENSPTRG00000008544	Locus_25495	ENSMUSG00000038290	blastnHuman.ENSG00000225084	OEB	OEB	OEB
274	ENSG00000145423	blastnMouse.ENSMUSG00000085848	ENSPTRG00000016530	blastnMouse.ENSMUSG00000085848	ENSMUSG00000027996	ENSMUSG00000085848	T2T	T2T	T2T
275	ENSG00000188004	Locus_118031	ENSPTRG00000001531	Locus_39980	ENSMUSG00000049598	ENSMUSG00000091726	H2H	H2H	H2H
276	ENSG00000156103	ENSG00000253553	ENSPTRG00000020403	blastnMacaque.Locus_18767	ENSMUSG00000028226	blastnMacaque.Locus_18767	H2H	H2H	OEB
277	ENSG00000094963	ENSG00000225243	ENSPTRG00000001672	blastnHuman.ENSG00000225243	ENSMUSG00000040170	blastnHuman.ENSG00000225243	T2T	OEB	OEB
278	ENSG00000187672	ENSG00000240777	ENSPTRG00000015035	Locus_116127	ENSMUSG00000040640	blastnPan.Locus_116127	OEB	OEB	OEB
279	ENSG00000114861	ENSG00000244203	ENSPTRG00000015101	Locus_115923	ENSMUSG00000030067	blastnHuman.ENSG00000244203	OEB	OEB	OEB
280	ENSG00000069399	blastnMouse.ENSMUSG00000087593	ENSPTRG00000011122	blastnMouse.ENSMUSG00000087593	ENSMUSG00000053175	ENSMUSG00000087593	OEB	OEB	OEB
281	ENSG00000111879	ENSG00000253194	ENSPTRG00000018555	blastnHuman.ENSG00000253194	ENSMUSG00000019856	blastnHuman.ENSG00000253194	T2T	T2T	OEB
282	ENSG00000155897	ENSG00000253992	ENSPTRG00000020589	blastnHuman.ENSG00000253992	ENSMUSG00000022376	Locus_21374	OEB	OEB	OEB
283	ENSG00000115760	Locus_102207	ENSPTRG00000011819	Locus_94315	ENSMUSG00000024073	ENSMUSG00000086865	OEB	OEB	H2H
284	ENSG00000132334	blastnMouse.ENSMUSG00000086609	ENSPTRG00000003054	blastnMouse.ENSMUSG00000086609	ENSMUSG00000041836	ENSMUSG00000086609	OEB	OEB	OEB
285	ENSG00000145819	blastnMouse.ENSMUSG00000086312	ENSPTRG00000017362	blastnMouse.ENSMUSG00000086312	ENSMUSG00000036452	ENSMUSG00000086312	OEB	OEB	OEB
286	ENSG00000162714	Locus_119098	ENSPTRG00000002197	blastnHuman.Locus_119098	ENSMUSG00000020472	ENSMUSG00000072893	H2H	H2H	OEB
287	ENSG00000180881	ENSG00000254451	ENSPTRG00000005233	Locus_138442	ENSMUSG00000035694	blastnPan.Locus_138442	OEB	T2T	OEB
288	ENSG00000114487	ENSG00000239314	ENSPTRG00000015198	Locus_116781	ENSMUSG00000022652	blastnMacaque.Locus_100859	OEB	OEB	OEB
289	ENSG00000120616	ENSG00000233825	ENSPTRG00000002410	blastnHuman.ENSG00000233825	ENSMUSG00000024240	Locus_2427	OEB	OEB	OEB
290	ENSG00000122012	ENSG00000250348	ENSPTRG00000017000	blastnHuman.ENSG00000250348	ENSMUSG00000051111	blastnHuman.ENSG00000250348	OEB	OEB	OEB
291	ENSG00000142192	ENSG00000224541	ENSPTRG00000013811	Locus_2260	ENSMUSG00000022892	blastnPan.Locus_2260	H2H	H2H	H2H
292	ENSG00000159363	ENSG00000226526	ENSPTRG00000000241	blastnHuman.ENSG00000226526	ENSMUSG00000036622	blastnHuman.ENSG00000226526	T2T	T2T	OEB
293	ENSG00000179242	ENSG00000225106	ENSPTRG00000013693	blastnHuman.ENSG00000225106	ENSMUSG00000000305	blastnHuman.ENSG00000225106	OEB	OEB	OEB
294	ENSG00000197157	Locus_13587	ENSPTRG00000023911	blastnHuman.Locus_13587	ENSMUSG00000001424	blastnMacaque.Locus_373511	OEB	OEB	OEB
295	ENSG00000114861	blastnChicken.Locus_104923	ENSPTRG00000015101	blastnChicken.Locus_104923	ENSMUSG00000030067	blastnChicken.Locus_104923	OEB	OEB	OEB
296	ENSG00000243284	Locus_118031	ENSPTRG00000001531	Locus_39980	ENSMUSG00000049598	ENSMUSG00000091726	OEB	H2H	H2H
297	ENSG00000165175	blastnMouse.ENSMUSG00000085587	ENSPTRG00000021801	Locus_122173	ENSMUSG00000008035	ENSMUSG00000085587	H2H	OEB	OEB
298	ENSG00000170961	ENSG00000248690	ENSPTRG00000020544	Locus_151985	ENSMUSG00000022367	ENSMUSG00000086541	H2H	H2H	H2H
299	ENSG00000077063	ENSG00000227601	ENSPTRG00000019620	blastnHuman.ENSG00000227601	ENSMUSG00000000416	blastnHuman.ENSG00000227601	T2T	OEB	OEB
300	ENSG00000130768	ENSG00000227050	ENSPTRG00000000421	Locus_42686	ENSMUSG00000028885	blastnHuman.ENSG00000227050	T2T	T2T	OEB
301	ENSG00000185942	blastnMouse.ENSMUSG00000086017	ENSPTRG00000020292	blastnMouse.ENSMUSG00000086017	ENSMUSG00000055761	ENSMUSG00000086017	OEB	OEB	OEB
302	ENSG00000112419	blastnGorilla.Locus_441960	ENSPTRG00000018672	blastnGorilla.Locus_441960	ENSMUSG00000062866	blastnGorilla.Locus_441960	OEB	OEB	OEB
303	ENSG00000175600	blastnMacaque.Locus_370560	ENSPTRG00000019114	blastnMacaque.Locus_370560	ENSMUSG00000055137	blastnMacaque.Locus_370560	OEB	OEB	OEB
304	ENSG00000198846	ENSG00000254048	ENSPTRG00000020281	Locus_152932	ENSMUSG00000041272	blastnHuman.ENSG00000254048	SEB	SEB	SEB
305	ENSG00000185658	ENSG00000238141	ENSPTRG00000013912	Locus_2301	ENSMUSG00000022914	blastnPan.Locus_2301	H2H	H2H	OEB
306	ENSG00000048649	blastnMouse.ENSMUSG00000086993	ENSPTRG00000004105	blastnMouse.ENSMUSG00000086993	ENSMUSG00000035623	ENSMUSG00000086993	T2T	T2T	T2T
307	ENSG00000136267	blastnMacaque.Locus_372122	ENSPTRG00000018944	blastnMacaque.Locus_372122	ENSMUSG00000036095	blastnMacaque.Locus_372122	OEB	OEB	OEB
308	ENSG00000187147	blastnMouse.ENSMUSG00000085749	ENSPTRG00000000656	blastnMouse.ENSMUSG00000085749	ENSMUSG00000028677	ENSMUSG00000085749	OEB	OEB	OEB
309	ENSG00000188316	ENSG00000225302	ENSPTRG00000002975	blastnHuman.ENSG00000225302	ENSMUSG00000048029	blastnHuman.ENSG00000225302	H2H	H2H	H2H
310	ENSG00000180228	ENSG00000223960	ENSPTRG00000012688	Locus_7559	ENSMUSG00000002731	blastnHuman.ENSG00000223960	T2T	T2T	OEB
311	ENSG00000134533	ENSG00000255660	ENSPTRG00000004731	Locus_138088	ENSMUSG00000030222	blastnPan.Locus_138088	OEB	OEB	OEB
312	ENSG00000176204	ENSG00000234653	ENSPTRG00000012111	blastnHuman.ENSG00000234653	ENSMUSG00000052581	blastnHuman.ENSG00000234653	OEB	OEB	OEB
313	ENSG00000061455	ENSG00000223652	ENSPTRG00000017180	blastnHuman.ENSG00000223652	ENSMUSG00000069378	blastnHuman.ENSG00000223652	H2H	H2H	H2H
314	ENSG00000143479	ENSG00000237605	ENSPTRG00000001914	Locus_42090	ENSMUSG00000016526	blastnMacaque.Locus_189366	H2H	OEB	OEB
315	ENSG00000165495	blastnPlatypus.Locus_120844	ENSPTRG00000004440	blastnPlatypus.Locus_120844	ENSMUSG00000035934	blastnPlatypus.Locus_120844	OEB	OEB	OEB
316	ENSG00000069275	ENSG00000247614	ENSPTRG00000001904	blastnHuman.ENSG00000247614	ENSMUSG00000026434	blastnHuman.ENSG00000247614	OEB	OEB	OEB
317	ENSG00000115970	ENSG00000234936	ENSPTRG00000011873	blastnHuman.ENSG00000234936	ENSMUSG00000024251	blastnHuman.ENSG00000234936	OEB	T2T	OEB
318	ENSG00000152779	ENSG00000234452	ENSPTRG00000002737	Locus_72962	ENSMUSG00000009378	blastnPan.Locus_72962	OEB	OEB	OEB
319	ENSG00000146122	ENSG00000235033	ENSPTRG00000018139	blastnHuman.ENSG00000235033	ENSMUSG00000040260	blastnHuman.ENSG00000235033	OEB	OEB	OEB
320	ENSG00000241837	blastnMouse.ENSMUSG00000087190	ENSPTRG00000013876	blastnMouse.ENSMUSG00000087190	ENSMUSG00000022956	ENSMUSG00000087190	H2H	H2H	H2H
321	ENSG00000255833	ENSG00000249639	ENSPTRG00000034166	blastnHuman.ENSG00000249639	ENSMUSG00000049625	blastnMacaque.Locus_313476	H2H	H2H	OEB
322	ENSG00000196090	ENSG00000227599	ENSPTRG00000013505	blastnHuman.ENSG00000227599	ENSMUSG00000053141	blastnHuman.ENSG00000227599	OEB	OEB	OEB
323	ENSG00000123096	ENSG00000255750	ENSPTRG00000004780	blastnHuman.ENSG00000255750	ENSMUSG00000030255	blastnHuman.ENSG00000255750	T2T	T2T	OEB
324	ENSG00000128655	ENSG00000229941	ENSPTRG00000012684	blastnHuman.ENSG00000229941	ENSMUSG00000075270	blastnHuman.ENSG00000229941	OEB	OEB	OEB
325	ENSG00000132424	ENSG00000228506	ENSPTRG00000018442	Locus_105869	ENSMUSG00000028248	blastnHuman.ENSG00000228506	H2H	H2H	OEB
326	ENSG00000162814	ENSG00000234070	ENSPTRG00000001988	Locus_42157	ENSMUSG00000026611	blastnHuman.ENSG00000234070	OEB	OEB	OEB
327	ENSG00000171444	blastnGorilla.Locus_226022	ENSPTRG00000017140	blastnGorilla.Locus_226022	ENSMUSG00000071856	blastnGorilla.Locus_224911	OEB	OEB	OEB
328	ENSG00000225830	ENSG00000235939	ENSPTRG00000002488	Locus_88117	ENSMUSG00000054051	blastnPan.Locus_88117	T2T	OEB	OEB
329	ENSG00000047662	blastnMouse.ENSMUSG00000085726	ENSPTRG00000015940	blastnMouse.ENSMUSG00000085726	ENSMUSG00000015879	ENSMUSG00000085726	OEB	OEB	H2H
330	ENSG00000144619	Locus_159401	ENSPTRG00000014562	blastnHuman.Locus_159401	ENSMUSG00000064293	blastnHuman.Locus_159401	OEB	OEB	OEB
331	ENSG00000196932	ENSG00000237233	ENSPTRG00000002530	Locus_72793	ENSMUSG00000060044	blastnHuman.ENSG00000237233	H2H	H2H	OEB
332	ENSG00000166689	blastnMouse.CUFF.46557	ENSPTRG00000003396	blastnMouse.CUFF.46557	ENSMUSG00000045659	CUFF.46557	OEB	OEB	OEB
333	ENSG00000150783	ENSG00000254638	ENSPTRG00000004285	blastnHuman.ENSG00000254638	ENSMUSG00000032065	blastnHuman.ENSG00000254638	OEB	OEB	OEB
334	ENSG00000069667	blastnMouse.ENSMUSG00000086648	ENSPTRG00000007134	blastnMouse.ENSMUSG00000086648	ENSMUSG00000032238	ENSMUSG00000086648	OEB	OEB	OEB
335	ENSG00000184220	blastnMouse.Locus_6471	ENSPTRG00000015157	blastnMouse.Locus_6471	ENSMUSG00000022748	Locus_6471	OEB	OEB	OEB
336	ENSG00000069018	ENSG00000250947	ENSPTRG00000017267	blastnHuman.ENSG00000250947	ENSMUSG00000021541	blastnHuman.ENSG00000250947	OEB	OEB	OEB
337	ENSG00000175874	blastnMouse.ENSMUSG00000090677	ENSPTRG00000012292	blastnMouse.ENSMUSG00000090677	ENSMUSG00000050967	ENSMUSG00000090677	OEB	OEB	H2H
338	ENSG00000124721	ENSG00000231150	ENSPTRG00000018129	blastnHuman.ENSG00000231150	ENSMUSG00000033826	blastnHuman.ENSG00000231150	OEB	OEB	OEB
339	ENSG00000106789	blastnMouse.ENSMUSG00000085990	ENSPTRG00000021175	blastnMouse.ENSMUSG00000085990	ENSMUSG00000028337	ENSMUSG00000085990	T2T	T2T	T2T
340	ENSG00000186153	blastnMouse.ENSMUSG00000089797	ENSPTRG00000008376	blastnMouse.ENSMUSG00000089797	ENSMUSG00000004637	ENSMUSG00000089797	OEB	OEB	OEB
341	ENSG00000080845	blastnMacaque.Locus_499408	ENSPTRG00000013457	blastnMacaque.Locus_499408	ENSMUSG00000061689	blastnMacaque.Locus_499408	OEB	OEB	OEB
342	ENSG00000172572	ENSG00000256879	ENSPTRG00000004748	blastnHuman.ENSG00000256879	ENSMUSG00000041741	Locus_93348	H2H	H2H	H2H
343	ENSG00000178031	blastnOpossum.Locus_35378	ENSPTRG00000020794	blastnOpossum.Locus_35378	ENSMUSG00000066113	blastnOpossum.Locus_35378	OEB	OEB	OEB
344	ENSG00000073803	blastnOpossum.Locus_192324	ENSPTRG00000015700	blastnOpossum.Locus_192324	ENSMUSG00000033618	ENSMUSG00000090380	OEB	OEB	OEB
345	ENSG00000176697	ENSG00000255496	ENSPTRG00000028696	blastnHuman.ENSG00000255496	ENSMUSG00000048482	blastnHuman.ENSG00000255496	H2T	SEB	SEB
346	ENSG00000181092	ENSG00000226482	ENSPTRG00000015720	blastnHuman.ENSG00000226482	ENSMUSG00000022878	Locus_7400	OEB	OEB	T2T
347	ENSG00000019505	ENSG00000254497	ENSPTRG00000003534	Locus_81620	ENSMUSG00000027220	blastnHuman.ENSG00000254497	OEB	OEB	OEB
348	ENSG00000180801	blastnMouse.ENSMUSG00000090427	ENSPTRG00000016384	blastnMouse.ENSMUSG00000090427	ENSMUSG00000046561	ENSMUSG00000090427	OEB	OEB	OEB
349	ENSG00000132330	blastnPan.Locus_8292	ENSPTRG00000013082	Locus_8292	ENSMUSG00000026307	ENSMUSG00000090322	OEB	OEB	T2T
350	ENSG00000115970	blastnGorilla.Locus_195825	ENSPTRG00000011873	blastnGorilla.Locus_195825	ENSMUSG00000024251	blastnGorilla.Locus_195825	OEB	OEB	OEB
351	ENSG00000134138	blastnOrangutan.Locus_217670	ENSPTRG00000006901	blastnOrangutan.Locus_217670	ENSMUSG00000027210	blastnOrangutan.Locus_217670	OEB	OEB	OEB
352	ENSG00000139835	ENSG00000225083	ENSPTRG00000006056	blastnHuman.ENSG00000225083	ENSMUSG00000038515	blastnHuman.ENSG00000225083	OEB	OEB	OEB
353	ENSG00000182752	ENSG00000226604	ENSPTRG00000021296	blastnHuman.ENSG00000226604	ENSMUSG00000028370	blastnHuman.ENSG00000226604	OEB	OEB	OEB
354	ENSG00000197562	blastnMouse.ENSMUSG00000084862	ENSPTRG00000007546	blastnMouse.ENSMUSG00000084862	ENSMUSG00000025730	ENSMUSG00000084862	H2H	H2H	H2H
355	ENSG00000183775	blastnMouse.Locus_3435	ENSPTRG00000017366	blastnMouse.Locus_3435	ENSMUSG00000051401	Locus_3435	OEB	OEB	OEB
356	ENSG00000144233	blastnMouse.ENSMUSG00000086768	ENSPTRG00000012437	blastnMouse.ENSMUSG00000086768	ENSMUSG00000041915	ENSMUSG00000086768	OEB	OEB	T2T
357	ENSG00000129667	ENSG00000250233	ENSPTRG00000009684	blastnHuman.ENSG00000250233	ENSMUSG00000020806	blastnHuman.ENSG00000250233	SEB	SEB	SEB
358	ENSG00000204764	blastnPlatypus.Locus_46113	ENSPTRG00000028506	blastnPlatypus.Locus_46113	ENSMUSG00000040594	blastnPlatypus.Locus_46113	OEB	OEB	OEB
359	ENSG00000175894	ENSG00000235890	ENSPTRG00000013980	Locus_2202	ENSMUSG00000069581	blastnHuman.ENSG00000235890	OEB	OEB	OEB
360	ENSG00000185811	blastnMouse.ENSMUSG00000073145	ENSPTRG00000019187	blastnMouse.ENSMUSG00000073145	ENSMUSG00000018654	ENSMUSG00000073145	OEB	OEB	OEB
361	ENSG00000165626	ENSG00000227175	ENSPTRG00000002304	Locus_72588	ENSMUSG00000048186	blastnPan.Locus_72588	H2H	H2H	OEB
362	ENSG00000128585	blastnMouse.ENSMUSG00000086212	ENSPTRG00000022979	blastnMouse.ENSMUSG00000086212	ENSMUSG00000025609	ENSMUSG00000086212	OEB	OEB	H2H
363	ENSG00000155657	ENSG00000234483	ENSPTRG00000012691	blastnHuman.ENSG00000234483	ENSMUSG00000051747	blastnHuman.ENSG00000234483	OEB	OEB	OEB
364	ENSG00000048707	blastnMouse.Locus_110913	ENSPTRG00000000165	blastnMouse.Locus_110913	ENSMUSG00000020220	Locus_110913	OEB	OEB	OEB
365	ENSG00000109132	ENSG00000250467	ENSPTRG00000016011	blastnHuman.ENSG00000250467	ENSMUSG00000012520	blastnHuman.ENSG00000250467	H2H	H2H	OEB
366	ENSG00000147862	ENSG00000225472	ENSPTRG00000020777	Locus_129761	ENSMUSG00000008575	ENSMUSG00000087413	OEB	OEB	OEB
367	ENSG00000188820	ENSG00000244158	ENSPTRG00000018530	Locus_106528	ENSMUSG00000046031	blastnGorilla.Locus_441872	H2H	OEB	OEB
368	ENSG00000068831	blastnMouse.ENSMUSG00000084876	ENSPTRG00000003844	blastnMouse.ENSMUSG00000084876	ENSMUSG00000032946	ENSMUSG00000084876	T2T	T2T	T2T
369	ENSG00000116117	blastnGorilla.Locus_371933	ENSPTRG00000012838	blastnGorilla.Locus_371933	ENSMUSG00000052062	blastnMacaque.Locus_289585	OEB	OEB	OEB
370	ENSG00000256660	ENSG00000256803	ENSPTRG00000004663	Locus_139229	ENSMUSG00000030158	blastnHuman.ENSG00000256803	T2T	OEB	OEB
371	ENSG00000175161	blastnOpossum.Locus_121892	ENSPTRG00000015120	blastnOpossum.Locus_121892	ENSMUSG00000064115	blastnOpossum.Locus_121892	OEB	OEB	OEB
372	ENSG00000152284	blastnMouse.Locus_92679	ENSPTRG00000012128	blastnMouse.Locus_92679	ENSMUSG00000055799	Locus_92679	OEB	OEB	OEB
373	ENSG00000049167	ENSG00000233847	ENSPTRG00000016905	blastnHuman.ENSG00000233847	ENSMUSG00000021694	blastnHuman.ENSG00000233847	OEB	OEB	OEB
374	ENSG00000006025	blastnMouse.ENSMUSG00000085262	ENSPTRG00000009336	blastnMouse.ENSMUSG00000085262	ENSMUSG00000038534	ENSMUSG00000085262	H2H	H2H	H2H
375	ENSG00000173281	ENSG00000254340	ENSPTRG00000019971	Locus_46778	ENSMUSG00000046794	blastnHuman.ENSG00000254340	OEB	OEB	OEB
376	ENSG00000106785	blastnMouse.ENSMUSG00000085990	ENSPTRG00000021174	blastnMouse.ENSMUSG00000085990	ENSMUSG00000039853	ENSMUSG00000085990	H2H	H2H	H2H
377	ENSG00000145934	ENSG00000253925	ENSPTRG00000017505	blastnHuman.ENSG00000253925	ENSMUSG00000049336	Locus_11948	OEB	OEB	OEB
378	ENSG00000150995	blastnMouse.Locus_93075	ENSPTRG00000014570	blastnMouse.Locus_93075	ENSMUSG00000030102	Locus_93075	OEB	OEB	OEB
379	ENSG00000083857	blastnMouse.ENSMUSG00000091546	ENSPTRG00000016666	blastnMouse.ENSMUSG00000091546	ENSMUSG00000070047	ENSMUSG00000091546	OEB	OEB	OEB
380	ENSG00000182218	blastnMouse.ENSMUSG00000085954	ENSPTRG00000006712	blastnMouse.ENSMUSG00000085954	ENSMUSG00000021260	ENSMUSG00000085954	OEB	OEB	OEB
381	ENSG00000133424	ENSG00000224973	ENSPTRG00000014294	Locus_86319	ENSMUSG00000004383	blastnHuman.ENSG00000224973	OEB	OEB	OEB
382	ENSG00000156510	ENSG00000231748	ENSPTRG00000002570	blastnHuman.ENSG00000231748	ENSMUSG00000020080	blastnHuman.ENSG00000231748	T2T	T2T	OEB
383	ENSG00000168081	ENSG00000253690	ENSPTRG00000020116	blastnOpossum.Locus_313088	ENSMUSG00000045731	blastnHuman.ENSG00000253690	H2H	OEB	OEB
384	ENSG00000143786	ENSG00000229400	ENSPTRG00000002027	blastnHuman.ENSG00000229400	ENSMUSG00000026514	blastnHuman.ENSG00000229400	OEB	OEB	OEB
385	ENSG00000133315	blastnMouse.Locus_75063	ENSPTRG00000003818	blastnMouse.Locus_75063	ENSMUSG00000036278	Locus_75063	OEB	OEB	OEB
386	ENSG00000018408	ENSG00000241313	ENSPTRG00000015519	blastnHuman.ENSG00000241313	ENSMUSG00000027803	blastnHuman.ENSG00000241313	OEB	H2H	OEB
387	ENSG00000156475	ENSG00000250407	ENSPTRG00000017377	Locus_177002	ENSMUSG00000024500	blastnHuman.ENSG00000250407	T2T	OEB	OEB
388	ENSG00000078900	ENSG00000235131	ENSPTRG00000000062	blastnHuman.ENSG00000235131	ENSMUSG00000029026	blastnHuman.ENSG00000235131	OEB	OEB	OEB
389	ENSG00000148655	blastnMouse.CUFF.186367	ENSPTRG00000002660	blastnMouse.CUFF.186367	ENSMUSG00000063458	CUFF.186367	OEB	OEB	OEB
390	ENSG00000135636	blastnMouse.ENSMUSG00000087001	ENSPTRG00000012049	blastnMouse.ENSMUSG00000087001	ENSMUSG00000033788	ENSMUSG00000087001	OEB	OEB	OEB
391	ENSG00000075884	blastnPlatypus.Locus_26269	ENSPTRG00000012510	blastnPlatypus.Locus_26269	ENSMUSG00000049744	blastnPlatypus.Locus_26269	OEB	OEB	OEB
392	ENSG00000196090	blastnGorilla.Locus_73187	ENSPTRG00000013505	blastnGorilla.Locus_73187	ENSMUSG00000053141	blastnGorilla.Locus_73187	OEB	OEB	OEB
393	ENSG00000125820	blastnMouse.ENSMUSG00000053545	ENSPTRG00000013310	blastnMouse.ENSMUSG00000053545	ENSMUSG00000027434	ENSMUSG00000053545	OEB	OEB	OEB
394	ENSG00000119771	Locus_103122	ENSPTRG00000011701	CUFF.230641	ENSMUSG00000020627	blastnPan.CUFF.230641	OEB	OEB	OEB
395	ENSG00000163947	blastnMacaque.Locus_101987	ENSPTRG00000015041	blastnMacaque.Locus_101987	ENSMUSG00000021895	blastnMacaque.Locus_101987	OEB	OEB	OEB
396	ENSG00000147862	blastnMouse.ENSMUSG00000084851	ENSPTRG00000020777	blastnMouse.ENSMUSG00000084851	ENSMUSG00000008575	ENSMUSG00000084851	SEB	SEB	SEB
397	ENSG00000091409	ENSG00000232788	ENSPTRG00000012641	blastnHuman.ENSG00000232788	ENSMUSG00000027111	blastnHuman.ENSG00000232788	OEB	OEB	OEB
398	ENSG00000143344	blastnMouse.Locus_81218	ENSPTRG00000001768	blastnMouse.Locus_81218	ENSMUSG00000026482	Locus_81218	OEB	OEB	OEB
399	ENSG00000185352	blastnMouse.Locus_41178	ENSPTRG00000005979	blastnMouse.Locus_41178	ENSMUSG00000053465	Locus_41178	OEB	OEB	OEB
400	ENSG00000151067	blastnMouse.Locus_92645	ENSPTRG00000004526	blastnMouse.Locus_92645	ENSMUSG00000051331	Locus_92645	OEB	OEB	OEB
401	ENSG00000158428	ENSG00000225062	ENSPTRG00000012916	Locus_7925	ENSMUSG00000073650	blastnHuman.ENSG00000225062	OEB	T2T	OEB
402	ENSG00000101349	ENSG00000232738	ENSPTRG00000013244	blastnHuman.ENSG00000232738	ENSMUSG00000039913	blastnHuman.ENSG00000232738	OEB	OEB	OEB
403	ENSG00000182168	blastnMouse.ENSMUSG00000089924	ENSPTRG00000016296	blastnMouse.ENSMUSG00000089924	ENSMUSG00000059921	ENSMUSG00000089924	OEB	OEB	OEB
404	ENSG00000182463	blastnMouse.ENSMUSG00000087472	ENSPTRG00000013634	blastnMouse.ENSMUSG00000087472	ENSMUSG00000047907	ENSMUSG00000087472	OEB	OEB	OEB
405	ENSG00000121005	ENSG00000254238	ENSPTRG00000020356	blastnHuman.ENSG00000254238	ENSMUSG00000025776	blastnHuman.ENSG00000254238	OEB	OEB	OEB
406	ENSG00000116117	blastnMouse.ENSMUSG00000085842	ENSPTRG00000012838	blastnMouse.ENSMUSG00000085842	ENSMUSG00000052062	ENSMUSG00000085842	OEB	OEB	OEB
407	ENSG00000182871	ENSG00000224574	ENSPTRG00000014005	blastnHuman.ENSG00000224574	ENSMUSG00000001435	blastnHuman.ENSG00000224574	OEB	OEB	OEB
408	ENSG00000109381	blastnMouse.ENSMUSG00000087440	ENSPTRG00000016449	blastnMouse.ENSMUSG00000087440	ENSMUSG00000037174	ENSMUSG00000087440	OEB	OEB	OEB
409	ENSG00000107959	ENSG00000237399	ENSPTRG00000002244	blastnHuman.ENSG00000237399	ENSMUSG00000021193	blastnHuman.ENSG00000237399	H2H	OEB	OEB
410	ENSG00000188729	ENSG00000233308	ENSPTRG00000015742	blastnHuman.ENSG00000233308	ENSMUSG00000052276	blastnHuman.ENSG00000233308	OEB	OEB	OEB
411	ENSG00000128683	ENSG00000235934	ENSPTRG00000012626	blastnHuman.ENSG00000235934	ENSMUSG00000070880	ENSMUSG00000087264	OEB	H2H	H2H
412	ENSG00000134882	ENSG00000228889	ENSPTRG00000005994	blastnHuman.ENSG00000228889	ENSMUSG00000041765	Locus_40918	H2H	H2H	H2H
413	ENSG00000136874	ENSG00000254571	ENSPTRG00000021187	blastnHuman.ENSG00000254571	ENSMUSG00000061455	blastnHuman.ENSG00000254571	OEB	OEB	OEB
414	ENSG00000180287	Locus_117419	ENSPTRG00000002169	blastnHuman.Locus_117419	ENSMUSG00000055214	blastnMacaque.Locus_192176	OEB	OEB	OEB
415	ENSG00000138193	ENSG00000232913	ENSPTRG00000002775	Locus_73621	ENSMUSG00000024998	blastnHuman.ENSG00000232913	OEB	OEB	OEB
416	ENSG00000186377	blastnGorilla.Locus_61675	ENSPTRG00000000706	blastnGorilla.Locus_61675	ENSMUSG00000047155	ENSMUSG00000086896	OEB	H2H	H2H
417	ENSG00000077943	blastnMouse.ENSMUSG00000086843	ENSPTRG00000002321	blastnMouse.ENSMUSG00000086843	ENSMUSG00000026768	ENSMUSG00000086843	OEB	OEB	H2H
418	ENSG00000113645	blastnGorilla.Locus_227317	ENSPTRG00000017506	blastnGorilla.Locus_227317	ENSMUSG00000018849	blastnGorilla.Locus_227317	OEB	OEB	OEB
419	ENSG00000146648	blastnMouse.ENSMUSG00000085091	ENSPTRG00000019196	blastnMouse.ENSMUSG00000085091	ENSMUSG00000020122	ENSMUSG00000085091	OEB	OEB	OEB
420	ENSG00000148655	Locus_38426	ENSPTRG00000002660	blastnHuman.Locus_38426	ENSMUSG00000063458	blastnHuman.Locus_38426	OEB	OEB	OEB
421	ENSG00000124782	ENSG00000225092	ENSPTRG00000017697	blastnHuman.ENSG00000225092	ENSMUSG00000039087	blastnHuman.ENSG00000225092	SEB	SEB	SEB
422	ENSG00000069206	ENSG00000253643	ENSPTRG00000020086	Locus_153188	ENSMUSG00000022056	blastnMacaque.Locus_19276	OEB	T2T	OEB
423	ENSG00000169744	blastnMacaque.Locus_39327	ENSPTRG00000015935	blastnMacaque.Locus_39327	ENSMUSG00000039706	blastnMacaque.Locus_39327	OEB	OEB	OEB
424	ENSG00000121104	blastnMacaque.Locus_394252	ENSPTRG00000009382	blastnMacaque.Locus_394252	ENSMUSG00000038893	ENSMUSG00000085509	OEB	H2H	H2H
425	ENSG00000157368	Locus_24539	ENSPTRG00000008309	Locus_55516	ENSMUSG00000031750	ENSMUSG00000090039	OEB	H2H	OEB
426	ENSG00000171435	ENSG00000256071	ENSPTRG00000005507	blastnHuman.ENSG00000256071	ENSMUSG00000061578	blastnHuman.ENSG00000256071	OEB	OEB	OEB
427	ENSG00000173068	ENSG00000234779	ENSPTRG00000020789	Locus_130058	ENSMUSG00000028487	blastnHuman.ENSG00000234779	OEB	OEB	OEB
428	ENSG00000091137	ENSG00000233705	ENSPTRG00000019581	Locus_17782	ENSMUSG00000020651	blastnHuman.ENSG00000233705	H2H	H2H	OEB
429	ENSG00000107317	ENSG00000238268	ENSPTRG00000021582	blastnGorilla.Locus_339287	ENSMUSG00000015090	Locus_34870	H2H	T2T	T2T
430	ENSG00000218336	ENSG00000248694	ENSPTRG00000016622	blastnHuman.ENSG00000248694	ENSMUSG00000031561	blastnHuman.ENSG00000248694	OEB	OEB	OEB
431	ENSG00000007402	Locus_157887	ENSPTRG00000014964	Locus_116097	ENSMUSG00000010066	ENSMUSG00000091425	OEB	OEB	OEB
432	ENSG00000185052	ENSG00000232675	ENSPTRG00000013294	blastnHuman.ENSG00000232675	ENSMUSG00000063873	blastnHuman.ENSG00000232675	OEB	OEB	OEB
433	ENSG00000176204	blastnMouse.CUFF.56138	ENSPTRG00000012111	blastnMouse.CUFF.56138	ENSMUSG00000052581	CUFF.56138	OEB	OEB	OEB
434	ENSG00000162999	ENSG00000224643	ENSPTRG00000012710	blastnHuman.ENSG00000224643	ENSMUSG00000027001	blastnHuman.ENSG00000224643	T2T	T2T	T2T
435	ENSG00000197506	ENSG00000233262	ENSPTRG00000023914	blastnHuman.ENSG00000233262	ENSMUSG00000021553	Locus_86814	T2T	OEB	OEB
436	ENSG00000165675	Locus_52197	ENSPTRG00000022270	CUFF.290290	ENSMUSG00000031109	blastnPan.CUFF.290290	OEB	OEB	OEB
437	ENSG00000171724	blastnMacaque.Locus_210574	ENSPTRG00000008374	blastnMacaque.Locus_210574	ENSMUSG00000046844	blastnMacaque.Locus_210574	OEB	OEB	OEB
438	ENSG00000159216	blastnMacaque.Locus_372568	ENSPTRG00000013883	blastnMacaque.Locus_372568	ENSMUSG00000022952	blastnMacaque.Locus_372568	OEB	OEB	OEB
439	ENSG00000171956	blastnGorilla.Locus_258073	ENSPTRG00000007131	blastnGorilla.Locus_258073	ENSMUSG00000059246	ENSMUSG00000087375	H2H	H2H	H2H
440	ENSG00000150760	ENSG00000223528	ENSPTRG00000003048	Locus_73780	ENSMUSG00000058325	Locus_61331	OEB	OEB	OEB
441	ENSG00000088367	blastnMouse.ENSMUSG00000085524	ENSPTRG00000013455	blastnMouse.ENSMUSG00000085524	ENSMUSG00000027624	ENSMUSG00000085524	OEB	OEB	OEB
442	ENSG00000113361	ENSG00000254138	ENSPTRG00000016761	blastnHuman.ENSG00000254138	ENSMUSG00000039385	blastnHuman.ENSG00000254138	H2H	H2H	OEB
443	ENSG00000114480	blastnMacaque.CUFF.63023	ENSPTRG00000015119	blastnMacaque.CUFF.63023	ENSMUSG00000022707	blastnMacaque.CUFF.63023	OEB	OEB	OEB
444	ENSG00000171791	blastnMacaque.CUFF.185257	ENSPTRG00000010079	blastnMacaque.CUFF.185257	ENSMUSG00000057329	blastnMacaque.CUFF.185257	OEB	OEB	OEB
445	ENSG00000141905	blastnMacaque.Locus_448711	ENSPTRG00000010261	blastnMacaque.Locus_448711	ENSMUSG00000055053	ENSMUSG00000085327	OEB	OEB	OEB
446	ENSG00000112246	ENSG00000228082	ENSPTRG00000018447	Locus_105863	ENSMUSG00000019913	blastnPan.Locus_105863	OEB	OEB	OEB
447	ENSG00000173209	blastnMouse.ENSMUSG00000086459	ENSPTRG00000023268	blastnMouse.ENSMUSG00000086459	ENSMUSG00000020288	ENSMUSG00000086459	OEB	OEB	H2H
448	ENSG00000171735	blastnMouse.Locus_111567	ENSPTRG00000000096	blastnMouse.Locus_111567	ENSMUSG00000014592	Locus_111567	OEB	OEB	OEB
449	ENSG00000131650	blastnMouse.ENSMUSG00000086281	ENSPTRG00000007672	blastnMouse.ENSMUSG00000086281	ENSMUSG00000040680	ENSMUSG00000086281	H2H	H2H	H2H
450	ENSG00000149084	ENSG00000246250	ENSPTRG00000003522	Locus_81817	ENSMUSG00000027195	blastnHuman.ENSG00000246250	T2T	OEB	OEB
451	ENSG00000105227	blastnMouse.ENSMUSG00000087371	ENSPTRG00000010996	blastnMouse.ENSMUSG00000087371	ENSMUSG00000053198	ENSMUSG00000087371	OEB	OEB	OEB
452	ENSG00000143217	ENSG00000228917	ENSPTRG00000001567	blastnHuman.ENSG00000228917	ENSMUSG00000006411	blastnHuman.ENSG00000228917	OEB	OEB	OEB
453	ENSG00000169635	blastnMouse.ENSMUSG00000091106	ENSPTRG00000014112	blastnMouse.ENSMUSG00000091106	ENSMUSG00000050240	ENSMUSG00000091106	OEB	OEB	OEB
454	ENSG00000177732	ENSG00000246892	ENSPTRG00000030670	blastnHuman.ENSG00000246892	ENSMUSG00000051817	blastnHuman.ENSG00000246892	OEB	OEB	OEB
455	ENSG00000155545	ENSG00000235635	ENSPTRG00000016893	blastnHuman.ENSG00000235635	ENSMUSG00000032727	blastnHuman.ENSG00000235635	OEB	OEB	OEB
456	ENSG00000117707	ENSG00000223365	ENSPTRG00000001974	blastnHuman.ENSG00000223365	ENSMUSG00000010175	blastnHuman.ENSG00000223365	SEB	SEB	SEB
457	ENSG00000175324	ENSG00000253356	ENSPTRG00000020169	blastnHuman.ENSG00000253356	ENSMUSG00000037296	blastnHuman.ENSG00000253356	T2T	T2T	OEB
458	ENSG00000152767	blastnMouse.ENSMUSG00000085133	ENSPTRG00000005985	blastnMouse.ENSMUSG00000085133	ENSMUSG00000025555	ENSMUSG00000085133	SEB	SEB	SEB
459	ENSG00000156804	blastnMouse.ENSMUSG00000086801	ENSPTRG00000020555	blastnMouse.ENSMUSG00000086801	ENSMUSG00000022358	ENSMUSG00000086801	H2H	H2H	H2H
460	ENSG00000083307	ENSG00000254024	ENSPTRG00000020479	blastnHuman.ENSG00000254024	ENSMUSG00000022286	ENSMUSG00000089804	H2H	H2H	H2H
461	ENSG00000105699	blastnPan.Locus_169917	ENSPTRG00000010835	Locus_169917	ENSMUSG00000001247	ENSMUSG00000091324	OEB	OEB	OEB
462	ENSG00000196376	blastnMouse.Locus_66848	ENSPTRG00000018548	blastnMouse.Locus_66848	ENSMUSG00000038602	Locus_66848	OEB	OEB	OEB
463	ENSG00000142611	Locus_121026	ENSPTRG00000000059	Locus_41518	ENSMUSG00000039410	ENSMUSG00000086565	OEB	OEB	OEB
464	ENSG00000149948	blastnMouse.ENSMUSG00000090191	ENSPTRG00000005184	blastnMouse.ENSMUSG00000090191	ENSMUSG00000056758	ENSMUSG00000090191	OEB	OEB	OEB
465	ENSG00000239704	blastnMouse.ENSMUSG00000087604	ENSPTRG00000008795	blastnMouse.ENSMUSG00000087604	ENSMUSG00000042200	ENSMUSG00000087604	T2T	T2T	OEB
466	ENSG00000164284	ENSG00000253618	ENSPTRG00000017396	blastnHuman.ENSG00000253618	ENSMUSG00000024580	blastnHuman.ENSG00000253618	T2T	OEB	OEB
467	ENSG00000124813	blastnMouse.ENSMUSG00000073394	ENSPTRG00000018228	blastnMouse.ENSMUSG00000073394	ENSMUSG00000039153	ENSMUSG00000073394	OEB	OEB	OEB
468	ENSG00000196569	ENSG00000233351	ENSPTRG00000018588	blastnHuman.ENSG00000233351	ENSMUSG00000019899	blastnHuman.ENSG00000233351	OEB	OEB	OEB
469	ENSG00000182197	blastnChicken.Locus_19205	ENSPTRG00000020526	blastnChicken.Locus_19205	ENSMUSG00000061731	blastnChicken.Locus_19205	OEB	OEB	OEB
470	ENSG00000164675	ENSG00000232524	ENSPTRG00000019636	blastnHuman.ENSG00000232524	ENSMUSG00000046192	blastnHuman.ENSG00000232524	OEB	OEB	OEB
471	ENSG00000130957	ENSG00000231806	ENSPTRG00000021136	blastnHuman.ENSG00000231806	ENSMUSG00000021456	blastnHuman.ENSG00000231806	T2T	T2T	OEB
472	ENSG00000171735	blastnMouse.Locus_111260	ENSPTRG00000000096	blastnMouse.Locus_111260	ENSMUSG00000014592	Locus_111260	OEB	OEB	OEB
473	ENSG00000107249	blastnMacaque.Locus_140009	ENSPTRG00000020738	blastnMacaque.Locus_140009	ENSMUSG00000052942	ENSMUSG00000086457	OEB	OEB	H2H
474	ENSG00000139734	ENSG00000227528	ENSPTRG00000005916	Locus_97465	ENSMUSG00000022021	blastnHuman.ENSG00000227528	OEB	OEB	OEB
475	ENSG00000184743	ENSG00000256789	ENSPTRG00000003807	Locus_80799	ENSMUSG00000024759	blastnHuman.ENSG00000256789	OEB	OEB	OEB
476	ENSG00000134709	Locus_121174	ENSPTRG00000000799	Locus_41710	ENSMUSG00000028572	ENSMUSG00000044125	H2H	H2H	H2H
477	ENSG00000183644	ENSG00000254980	ENSPTRG00000004266	blastnHuman.ENSG00000254980	ENSMUSG00000032057	blastnHuman.ENSG00000254980	H2H	H2H	OEB
478	ENSG00000007541	blastnMouse.ENSMUSG00000084862	ENSPTRG00000007545	blastnMouse.ENSMUSG00000084862	ENSMUSG00000025728	ENSMUSG00000084862	T2T	T2T	T2T
479	ENSG00000164318	Locus_193558	ENSPTRG00000016808	blastnHuman.Locus_193558	ENSMUSG00000042961	ENSMUSG00000090199	H2H	H2H	H2H
480	ENSG00000007174	blastnMacaque.Locus_396334	ENSPTRG00000008779	blastnMacaque.Locus_396334	ENSMUSG00000056752	ENSMUSG00000084967	H2H	H2H	H2H
481	ENSG00000114544	ENSG00000248607	ENSPTRG00000015327	blastnGorilla.Locus_133114	ENSMUSG00000030089	blastnGorilla.Locus_133114	OEB	OEB	OEB
482	ENSG00000161270	blastnMacaque.Locus_115924	ENSPTRG00000010869	blastnMacaque.Locus_115924	ENSMUSG00000006649	ENSMUSG00000087009	OEB	OEB	OEB
483	ENSG00000197702	blastnMouse.ENSMUSG00000085049	ENSPTRG00000003373	blastnMouse.ENSMUSG00000085049	ENSMUSG00000030770	ENSMUSG00000085049	OEB	OEB	OEB
484	ENSG00000153914	ENSG00000253744	ENSPTRG00000016936	blastnHuman.ENSG00000253744	ENSMUSG00000032621	Locus_86766	OEB	H2H	H2H
485	ENSG00000152760	blastnMouse.ENSMUSG00000085041	ENSPTRG00000000834	blastnMouse.ENSMUSG00000085041	ENSMUSG00000028523	ENSMUSG00000085041	OEB	OEB	T2T
486	ENSG00000183508	ENSG00000236866	ENSPTRG00000001166	Locus_40191	ENSMUSG00000044468	blastnMacaque.Locus_190816	H2H	H2H	H2H
487	ENSG00000164318	ENSG00000248572	ENSPTRG00000016808	CUFF.453799	ENSMUSG00000042961	blastnPan.CUFF.453799	OEB	OEB	OEB
