# Supplementary material for: The Evolution and Expression Pattern of Human Overlapping lncRNA and Protein-coding Gene Pairs
Source: Sci Rep. 2017 Mar 27;7:42775. doi: 10.1038/srep42775 (PMC5366806; doi:10.1038/srep42775)
Supplement: Supplementary Dataset 2 [file srep42775-s3.csv]

	Block	Coding	LncRNA	Gene.Chr	Gene.Begin	Gene.End	Gene.Strand	LncRNA.Chr	LncRNA.Begin	LncRNA.End	LncRNA.Strand	Center.Overlapping.Region
1	1	ENSG00000198929	ENSG00000227094	1	162039564	162353321	1	1	162286642	162287584	-1	162319981.5
2	2	ENSG00000116254	blastnOpossum.LocusForward_63939	1	6161853	6240183	-1	1	6190258	6190391	1	6215220.5
3	3	ENSG00000117298	LocusForward_59167	1	21543740	21671997	-1	1	21620983	21622537	1	21646490
4	3	ENSG00000117298	ENSG00000236936	1	21543740	21671997	-1	1	21592575	21593744	1	21632286
5	4	ENSG00000064886	blastnMacaque.Locus_190169	1	111743393	111786062	1	1	111753903	111755105	-1	111769982.5
6	5	ENSG00000116990	ENSG00000236546	1	40361098	40367928	-1	1	40363417	40364770	1	40365672.5
7	6	ENSG00000162616	blastnMouse.LocusForward_90646	1	78444859	78483648	1	1	78478800	78478888	-1	78481224
8	7	ENSG00000116729	ENSG00000232284	1	68564142	68698803	-1	1	68297986	68668670	1	68498394.5
9	8	ENSG00000143799	ENSG00000233384	1	224102741	226595780	-1	1	224795999	224803922	-1	225695889.5
10	9	ENSG00000185860	blastnMouse.ENSMUSG00000089990	1	162794248	162838605	-1	1	162824631	162824741	1	162831618
11	10	ENSG00000135775	LocusReverse_57701	1	230778235	230829728	1	1	230783196	230814848	-1	230806462
12	11	ENSG00000180287	blastnMacaque.Locus_191201	1	242251689	242691002	-1	1	242331581	242331689	1	242511291.5
13	11	ENSG00000180287	ENSG00000232689	1	242251689	242691002	-1	1	242366857	242373825	-1	242528929.5
14	11	ENSG00000180287	ENSG00000224525	1	242251689	242691002	-1	1	242372565	242374129	1	242531783.5
15	11	ENSG00000180287	Locus_117419	1	242251689	242691002	-1	1	242310390	242348921	1	242500696
16	11	ENSG00000180287	LocusForward_59644	1	242251689	242691002	-1	1	242325049	242349193	1	242508025.5
17	12	ENSG00000142621	ENSG00000233485	1	15573768	15726858	1	1	15653176	15670372	-1	15690017
18	12	ENSG00000142621	ENSG00000236045	1	15573768	15726858	1	1	15660662	15661960	-1	15693760
19	12	ENSG00000142621	LocusReverse_58417	1	15573768	15726858	1	1	15665356	15666048	-1	15696107
20	12	ENSG00000142621	blastnGorilla.Locus_62062	1	15573768	15726858	1	1	15663561	15664659	-1	15695209.5
21	13	ENSG00000117020	ENSG00000232184	1	243651535	244013430	-1	1	243866159	243904123	-1	243939794.5
22	14	ENSG00000160712	ENSG00000228013	1	154377669	154441926	1	1	154374804	154379040	-1	154408365
23	15	ENSG00000116337	ENSG00000228703	1	110158726	110174673	1	1	110171039	110172927	-1	110172856
24	16	ENSG00000175984	LocusForward_58475	1	115125469	115213043	-1	1	115153511	115157087	1	115183277
25	17	ENSG00000163346	blastnMouse.LocusReverse_90225	1	154916552	154928603	-1	1	154918063	154918231	1	154923333
26	18	ENSG00000164010	ENSG00000228192	1	43282795	43310660	1	1	43307569	43312058	-1	43309114.5
27	18	ENSG00000164010	ENSG00000241784	1	43282795	43310660	1	1	43302603	43312033	-1	43306631.5
28	19	ENSG00000155380	ENSG00000226419	1	113454469	113499635	-1	1	113499037	113544813	1	113499336
29	20	ENSG00000177888	blastnMouse.LocusReverse_74435	1	197127572	197170472	-1	1	197145710	197145799	1	197158091
30	20	ENSG00000177888	blastnChicken.LocusReverse_60008	1	197127572	197170472	-1	1	197128536	197128653	1	197149504
31	21	ENSG00000120370	ENSG00000231407	1	170501270	170522974	1	1	170429594	170501788	-1	170476284
32	22	ENSG00000117691	LocusReverse_58533	1	212594840	212619714	1	1	212605078	212606104	-1	212612396
33	23	ENSG00000154309	ENSG00000228106	1	222988406	223179337	1	1	222988364	223010726	1	223083850.5
34	24	ENSG00000097033	ENSG00000236915	1	87170259	87213867	1	1	87036864	87170527	-1	87125365.5
35	25	ENSG00000118473	blastnMouse.ENSMUSG00000085181	1	66999066	67213982	1	1	67206339	67216720	-1	67210160.5
36	25	ENSG00000152760	blastnMouse.ENSMUSG00000085041	1	67218142	67244470	1	1	67242927	67244388	-1	67243698.5
37	25	ENSG00000118473	blastnMouse.LocusReverse_101277	1	66999066	67213982	1	1	67147835	67148030	-1	67180908.5
38	26	ENSG00000196581	blastnMacaque.Locus_191781	1	4714792	4843850	1	1	4752343	4754202	-1	4798096.5
39	26	ENSG00000196581	blastnMacaque.Locus_190093	1	4714792	4843850	1	1	4741625	4747082	-1	4792737.5
40	26	ENSG00000196581	blastnMacaque.Locus_191640	1	4714792	4843850	1	1	4759551	4760299	-1	4801700.5
41	27	ENSG00000162624	ENSG00000224127	1	75594119	75627218	1	1	75593515	75598743	-1	75610366.5
42	27	ENSG00000162624	ENSG00000224149	1	75594119	75627218	1	1	75595659	75598261	-1	75611438.5
43	28	ENSG00000243284	LocusForward_59647	1	159824106	159832447	-1	1	159830526	159831059	1	159831486.5
44	28	ENSG00000256029	Locus_118031	1	159827690	159842843	-1	1	159823843	159856512	1	159833343
45	28	ENSG00000188004	Locus_118031	1	159804264	159825137	-1	1	159823843	159856512	1	159824490
46	28	ENSG00000213085	Locus_118031	1	159842154	159869953	-1	1	159823843	159856512	1	159846898
47	28	ENSG00000256029	LocusForward_59647	1	159827690	159842843	-1	1	159830526	159831059	1	159836684.5
48	28	ENSG00000243284	Locus_118031	1	159824106	159832447	-1	1	159823843	159856512	1	159828145
49	29	ENSG00000178922	ENSG00000229348	1	43916824	43919660	-1	1	43919598	43922666	1	43919629
50	29	ENSG00000198198	ENSG00000229372	1	43886428	43918321	1	1	43913447	43914315	-1	43915884
51	30	ENSG00000076356	LocusForward_59947	1	208195587	208417665	-1	1	208168835	208196611	1	208293250
52	31	ENSG00000090020	blastnMouse.LocusReverse_101445	1	27425306	27493472	-1	1	27440311	27440757	1	27466891.5
53	32	ENSG00000142606	ENSG00000237058	1	2522078	2564481	-1	1	2564007	2568332	1	2564244
54	33	ENSG00000134186	blastnChicken.ENSGALG00000001983	1	109234945	109244425	1	1	109241810	109268624	-1	109243117.5
55	33	ENSG00000143107	blastnChicken.ENSGALG00000001983	1	109255279	109285365	1	1	109241810	109268624	-1	109263587.5
56	34	ENSG00000116754	ENSG00000228988	1	70671365	70718735	1	1	70684272	70686706	-1	70701503.5
57	35	ENSG00000048707	blastnMouse.LocusForward_103071	1	12290124	12572099	1	1	12382611	12383841	-1	12477355
58	36	ENSG00000050628	blastnChicken.LocusForward_60803	1	71318036	71513491	-1	1	71477962	71478098	1	71495726.5
59	37	ENSG00000134709	Locus_121174	1	60280458	60342050	1	1	60275850	60280862	-1	60308950
60	37	ENSG00000134709	LocusReverse_56772	1	60280458	60342050	1	1	60275850	60280511	-1	60308950
61	38	ENSG00000143167	LocusForward_58574	1	167022073	167059868	-1	1	167031990	167034126	1	167045929
62	38	ENSG00000143167	ENSG00000227907	1	167022073	167059868	-1	1	167021788	167027779	1	167040828
63	39	ENSG00000187010	LocusReverse_56762	1	25598981	25656936	1	1	25633299	25663662	-1	25645117.5
64	40	ENSG00000162722	LocusReverse_57961	1	248020501	248041507	1	1	248039473	248042737	-1	248040490
65	40	ENSG00000238243	LocusReverse_57961	1	248031277	248060449	1	1	248039473	248042737	-1	248049961
66	41	ENSG00000171488	ENSG00000230735	1	90098631	90398809	1	1	90095284	90141945	1	90247046.5
67	42	ENSG00000070831	LocusReverse_57029	1	22379120	22419437	1	1	22358201	22379336	-1	22388819
68	43	ENSG00000162734	ENSG00000227741	1	160175127	160185166	1	1	160171989	160183272	-1	160178577.5
69	44	ENSG00000188783	blastnMouse.ENSMUSG00000090208	1	203444956	203460480	1	1	203452908	203453262	-1	203456694
70	45	ENSG00000162627	LocusReverse_57717	1	99127236	99241383	1	1	99134182	99135093	-1	99187782.5
71	46	ENSG00000126107	blastnMouse.ENSMUSG00000086890	1	45468212	45477017	-1	1	45469533	45470428	1	45473275
72	47	ENSG00000164007	blastnMouse.ENSMUSG00000085203	1	43198764	43205925	-1	1	43204169	43204258	1	43205047
73	48	ENSG00000084628	blastnMouse.LocusReverse_100818	1	31652592	31712401	-1	1	31697103	31697183	1	31704752
74	48	ENSG00000084628	blastnMouse.Locus_112463	1	31652592	31712401	-1	1	31697117	31697223	1	31704759
75	49	ENSG00000117602	LocusReverse_56199	1	24828771	24863506	1	1	24823026	24828932	-1	24843266
76	50	ENSG00000157873	ENSG00000238164	1	2487078	2497061	1	1	2481359	2488470	-1	2489210
77	51	ENSG00000178965	ENSG00000234497	1	75033795	75139422	-1	1	75055419	75087403	1	75097420.5
78	51	ENSG00000178965	blastnMouse.LocusReverse_89501	1	75033795	75139422	-1	1	75101950	75102561	1	75120686
79	52	ENSG00000116525	LocusForward_59976	1	33611003	33647671	-1	1	33626464	33648076	1	33637067.5
80	52	ENSG00000116525	LocusForward_58887	1	33611003	33647671	-1	1	33593811	33703299	1	33620741
81	53	ENSG00000143006	LocusReverse_56913	1	53925072	53933161	1	1	53919352	53925301	-1	53926256.5
82	54	ENSG00000116991	blastnMouse.LocusForward_41804	1	232533711	232765983	-1	1	232574974	232575117	1	232670478.5
83	55	ENSG00000075151	blastnOpossum.LocusReverse_64068	1	21132972	21503377	-1	1	21230120	21230195	1	21366748.5
84	55	ENSG00000075151	LocusForward_58946	1	21132972	21503377	-1	1	21232660	21243241	1	21368018.5
85	55	ENSG00000075151	LocusForward_59797	1	21132972	21503377	-1	1	21253685	21268326	1	21378531
86	56	ENSG00000143341	LocusReverse_57505	1	185703683	186160085	1	1	186153147	186154401	-1	186156616
87	56	ENSG00000143341	LocusReverse_56200	1	185703683	186160085	1	1	186154801	186191054	-1	186157443
88	57	ENSG00000187147	blastnMouse.ENSMUSG00000085749	1	44870866	45117396	1	1	45090582	45098355	-1	45103989
89	58	ENSG00000116147	ENSG00000229218	1	175291935	175712906	-1	1	175256681	175304595	1	175484793.5
90	59	ENSG00000186510	blastnMouse.ENSMUSG00000086061	1	16345330	16360545	1	1	16354305	16354409	-1	16357425
91	60	ENSG00000133067	blastnMouse.LocusForward_75292	1	202162938	202288909	1	1	202287076	202287461	-1	202287992.5
92	60	ENSG00000133067	CUFF.276951	1	202162938	202288909	1	1	202223762	202235959	-1	202256335.5
93	60	ENSG00000133067	LocusReverse_57522	1	202162938	202288909	1	1	202198970	202208089	-1	202243939.5
94	60	ENSG00000133067	LocusReverse_56622	1	202162938	202288909	1	1	202197028	202197920	-1	202242968.5
95	61	ENSG00000143418	ENSG00000231073	1	150933059	150947479	-1	1	150945599	150948010	1	150946539
96	62	ENSG00000143624	blastnOpossum.LocusReverse_33168	1	153700543	153746555	1	1	153735198	153736673	-1	153740876.5
97	63	ENSG00000159023	blastnMacaque.Locus_190609	1	29213603	29446553	1	1	29253751	29255344	-1	29350152
98	63	ENSG00000159023	ENSG00000233427	1	29213603	29446553	1	1	29196995	29213939	-1	29321774
99	64	ENSG00000137941	ENSG00000233061	1	84330711	84464833	-1	1	84444801	84449983	-1	84454817
100	64	ENSG00000137941	blastnPlatypus.LocusReverse_37496	1	84330711	84464833	-1	1	84414330	84415653	1	84439581.5
101	65	ENSG00000092969	ENSG00000232480	1	218518465	218617961	1	1	218517538	218519020	-1	218567749.5
102	65	ENSG00000092969	blastnMouse.LocusForward_74933	1	218518465	218617961	1	1	218520278	218520397	-1	218569119.5
103	66	ENSG00000171735	blastnMacaque.Locus_190213	1	6845384	7829764	1	1	7779209	7779500	-1	7804486.5
104	66	ENSG00000171735	blastnChicken.LocusForward_715	1	6845384	7829764	1	1	7723422	7723852	-1	7776593
105	66	ENSG00000171735	blastnMouse.Locus_111567	1	6845384	7829764	1	1	7634535	7634686	-1	7732149.5
106	66	ENSG00000171735	Locus_119999	1	6845384	7829764	1	1	7678104	7681030	-1	7753934
107	67	ENSG00000076356	blastnMouse.Locus_81993	1	208195587	208417665	-1	1	208354831	208354970	1	208386248
108	67	ENSG00000076356	blastnMouse.LocusReverse_74087	1	208195587	208417665	-1	1	208382833	208390298	1	208400249
109	67	ENSG00000076356	blastnMouse.LocusReverse_73851	1	208195587	208417665	-1	1	208354831	208354970	1	208386248
110	68	ENSG00000143382	ENSG00000237781	1	150521884	150533413	1	1	150521040	150530949	-1	150527226.5
111	70	ENSG00000143799	ENSG00000227496	1	224102741	226595780	-1	1	225888306	225939945	1	226242043
112	70	ENSG00000143799	ENSG00000226349	1	224102741	226595780	-1	1	225898670	225923976	-1	226247225
113	71	ENSG00000125459	ENSG00000227673	1	155579979	155718153	1	1	155679889	155680354	-1	155699021
114	71	ENSG00000132676	ENSG00000227673	1	155657751	155708803	1	1	155679889	155680354	-1	155694346
115	72	ENSG00000196660	blastnMouse.ENSMUSG00000051295	1	219858769	220131989	-1	1	220131898	220132616	1	220131943.5
116	73	ENSG00000116205	blastnMouse.ENSMUSG00000085304	1	54519260	54578192	1	1	54566743	54566824	-1	54572467.5
117	74	ENSG00000053371	LocusForward_59132	1	19630459	19638640	-1	1	19624750	19631782	1	19631695
118	75	ENSG00000143507	blastnPlatypus.LocusForward_29903	1	221874766	221915518	-1	1	221875902	221876022	1	221895710
119	75	ENSG00000143507	blastnMouse.LocusReverse_74408	1	221874766	221915518	-1	1	221912290	221912390	1	221913904
120	76	ENSG00000162753	ENSG00000238272	1	173469603	173572233	-1	1	173524390	173596419	1	173548311.5
121	76	ENSG00000183831	ENSG00000238272	1	173578700	173639001	-1	1	173524390	173596419	1	173581695.5
122	77	ENSG00000155363	ENSG00000225075	1	113215763	113243368	1	1	113236310	113239243	-1	113239839
123	78	ENSG00000184588	blastnMouse.LocusReverse_100799	1	66258197	66840259	1	1	66782497	66782580	-1	66811378
124	79	ENSG00000134686	ENSG00000233246	1	33789224	33896653	-1	1	33815953	33831759	1	33856303
125	79	ENSG00000134686	ENSG00000225313	1	33789224	33896653	-1	1	33780296	33791644	1	33838474.5
126	79	ENSG00000134686	LocusForward_60347	1	33789224	33896653	-1	1	33772976	33798987	1	33834814.5
127	80	ENSG00000134376	ENSG00000230260	1	197170592	197447585	1	1	197407106	197416599	-1	197427345.5
128	82	ENSG00000116147	blastnPlatypus.LocusForward_10229	1	175291935	175712906	-1	1	175365787	175365965	1	175539346.5
129	83	ENSG00000117625	LocusReverse_57126	1	211431719	211489727	1	1	211431426	211432348	-1	211460576.5
130	83	ENSG00000117625	blastnOpossum.LocusReverse_31043	1	211431719	211489727	1	1	211432899	211433081	-1	211461313
131	84	ENSG00000143393	blastnMouse.ENSMUSG00000086288	1	151264273	151300191	-1	1	151266486	151271562	1	151283338.5
132	84	ENSG00000143393	LocusForward_59291	1	151264273	151300191	-1	1	151267468	151274437	1	151283829.5
133	84	ENSG00000143416	blastnOpossum.LocusForward_30753	1	151336778	151345209	-1	1	151338073	151338301	1	151341641
134	84	ENSG00000143390	ENSG00000237976	1	151313116	151319833	-1	1	151319443	151320503	1	151319638
135	85	ENSG00000142657	LocusReverse_56513	1	10458649	10480233	1	1	10428473	10458692	-1	10454353
136	85	ENSG00000054523	LocusReverse_57623	1	10270764	10441661	1	1	10415708	10417354	-1	10428684.5
137	85	ENSG00000054523	LocusReverse_56513	1	10270764	10441661	1	1	10428473	10458692	-1	10435067
138	86	ENSG00000162636	LocusReverse_57124	1	109102711	109187522	1	1	109155980	109178933	-1	109171751
139	87	ENSG00000171385	blastnMouse.LocusReverse_89338	1	112313284	112531777	-1	1	112525103	112525190	1	112528440
140	87	ENSG00000171385	blastnMouse.Locus_99743	1	112313284	112531777	-1	1	112504557	112504661	1	112518167
141	87	ENSG00000171385	LocusForward_59421	1	112313284	112531777	-1	1	112435168	112437578	1	112483472.5
142	87	ENSG00000171385	ENSG00000232558	1	112313284	112531777	-1	1	112396384	112399527	-1	112464080.5
143	87	ENSG00000171385	blastnMacaque.Locus_189526	1	112313284	112531777	-1	1	112462526	112464427	1	112497151.5
144	87	ENSG00000171385	ENSG00000237556	1	112313284	112531777	-1	1	112451958	112453553	1	112491867.5
145	88	ENSG00000162706	ENSG00000225670	1	159141399	159173103	1	1	159165775	159172177	-1	159169439
146	88	ENSG00000162706	LocusReverse_57376	1	159141399	159173103	1	1	159164184	159164896	-1	159168643.5
147	88	ENSG00000162706	blastnOrangutan.Locus_59586	1	159141399	159173103	1	1	159147297	159148781	-1	159160200
148	89	ENSG00000143013	LocusReverse_58546	1	87669747	87812788	1	1	87781360	87786242	-1	87797074
149	90	ENSG00000214193	blastnMouse.ENSMUSG00000086961	1	36771988	36790484	1	1	36790157	36790244	-1	36790320.5
150	92	ENSG00000172260	ENSG00000227126	1	71868625	72748417	-1	1	71867530	71873407	1	72307973.5
151	92	ENSG00000172260	LocusForward_58237	1	71868625	72748417	-1	1	71927451	71938300	1	72337934
152	93	ENSG00000094963	ENSG00000231424	1	171154347	171181822	1	1	171137243	171220933	-1	171159532.5
153	93	ENSG00000010932	ENSG00000231424	1	171217638	171255117	1	1	171137243	171220933	-1	171196180
154	93	ENSG00000094963	ENSG00000225243	1	171154347	171181822	1	1	171168383	171196927	-1	171175102.5
155	94	ENSG00000173406	LocusForward_60266	1	57460451	59012406	-1	1	57637948	57645688	1	58325177
156	94	ENSG00000173406	Locus_117730	1	57460451	59012406	-1	1	57637948	57643351	1	58325177
157	95	ENSG00000132485	blastnMouse.LocusReverse_89142	1	71528974	71546980	-1	1	71546618	71546709	1	71546799
158	96	ENSG00000198758	LocusForward_60233	1	110292702	110306649	-1	1	110292644	110302362	1	110299646.5
159	96	ENSG00000198758	blastnMouse.ENSMUSG00000086968	1	110292702	110306649	-1	1	110293258	110294699	1	110299953.5
160	97	ENSG00000142623	blastnMouse.ENSMUSG00000085918	1	17531621	17572500	1	1	17567121	17567260	-1	17569810.5
161	98	ENSG00000198965	ENSG00000236656	1	158449668	158450675	1	1	158444244	158464676	-1	158447459.5
162	100	ENSG00000048707	blastnMouse.Locus_110913	1	12290124	12572099	1	1	12508843	12508969	-1	12540471
163	101	ENSG00000134216	ENSG00000229283	1	111833484	111863188	1	1	111860222	111866603	-1	111861705
164	103	ENSG00000169418	blastnMouse.ENSMUSG00000087411	1	153651113	153666468	1	1	153660525	153665893	-1	153663496.5
165	105	ENSG00000142655	LocusReverse_56750	1	10532345	10690815	1	1	10635029	10665403	-1	10662922
166	106	ENSG00000198929	LocusReverse_57003	1	162039564	162353321	1	1	162128951	162129443	-1	162241136
167	107	ENSG00000067606	LocusReverse_56587	1	1981909	2116834	1	1	2043582	2063755	-1	2080208
168	108	ENSG00000143641	blastnMouse.ENSMUSG00000089745	1	230193536	230417870	1	1	230338860	230339042	-1	230378365
169	108	ENSG00000143641	ENSG00000227006	1	230193536	230417870	1	1	230394440	230407980	-1	230406155
170	109	ENSG00000116962	LocusForward_58657	1	236139130	236228502	-1	1	236121236	236154164	1	236174869
171	110	ENSG00000162598	LocusForward_60262	1	60452941	60539442	-1	1	60476723	60542919	1	60508082.5
172	112	ENSG00000137962	ENSG00000226835	1	94637307	94740602	-1	1	94715931	94800404	1	94728266.5
173	112	ENSG00000137962	ENSG00000231363	1	94637307	94740602	-1	1	94713464	94715048	1	94727033
174	113	ENSG00000186094	LocusForward_58758	1	48998527	50489585	-1	1	49572036	49589730	1	50030810.5
175	113	ENSG00000186094	ENSG00000229846	1	48998527	50489585	-1	1	49513988	49653257	1	50001786.5
176	114	ENSG00000143196	LocusForward_58547	1	168664697	168698502	-1	1	168645508	168670479	1	168672005
177	115	ENSG00000162415	LocusForward_58726	1	45482071	45771881	-1	1	45676839	45683715	1	45724360
178	116	ENSG00000154429	ENSG00000237481	1	229456758	229479041	-1	1	229455150	229458834	1	229467095.5
179	117	ENSG00000213047	LocusForward_59764	1	197473878	197751280	-1	1	197707684	197708278	1	197729482
180	118	ENSG00000162763	blastnMouse.LocusForward_75031	1	165513244	165533198	1	1	165513237	165514171	-1	165523217.5
181	119	ENSG00000162576	LocusForward_59922	1	1288069	1297157	-1	1	1290641	1293458	1	1293899
182	119	ENSG00000162576	blastnChicken.LocusReverse_805	1	1288069	1297157	-1	1	1289783	1289869	1	1293470
183	119	ENSG00000162576	LocusForward_60528	1	1288069	1297157	-1	1	1287356	1288781	1	1292256.5
184	120	ENSG00000133226	blastnPlatypus.LocusReverse_18878	1	24958207	24999758	1	1	24989634	24989725	-1	24994696
185	121	ENSG00000127481	blastnMouse.LocusReverse_101456	1	19401000	19536770	-1	1	19486651	19486780	1	19511710.5
186	121	ENSG00000127481	blastnMouse.LocusReverse_102074	1	19401000	19536770	-1	1	19478129	19479923	1	19507449.5
187	121	ENSG00000127481	blastnMouse.LocusReverse_101539	1	19401000	19536770	-1	1	19481436	19481572	1	19509103
188	122	ENSG00000188641	ENSG00000235777	1	97543299	98386605	-1	1	98262477	98263622	1	98324541
189	122	ENSG00000188641	Locus_118353	1	97543299	98386605	-1	1	98278870	98286602	1	98332737.5
190	123	ENSG00000117632	blastnMouse.LocusReverse_101030	1	26202688	26233482	-1	1	26232872	26232963	1	26233177
191	123	ENSG00000182749	ENSG00000236528	1	26187701	26202561	-1	1	26186104	26189911	1	26194332.5
192	124	ENSG00000065243	ENSG00000237505	1	89149905	89301938	1	1	88994516	89150887	-1	89148227
193	125	ENSG00000187144	blastnMouse.ENSMUSG00000091088	1	16713612	16763919	-1	1	16721530	16721739	-1	16742724.5
194	125	ENSG00000055070	blastnMouse.ENSMUSG00000091088	1	16679070	16724640	1	1	16721530	16721739	-1	16723085
195	126	ENSG00000163485	ENSG00000234775	1	203059782	203136533	1	1	203096387	203097082	-1	203116460
196	127	ENSG00000174332	blastnMouse.LocusReverse_101148	1	53971910	54204845	-1	1	53971915	53972017	1	54088380
197	128	ENSG00000173436	ENSG00000235185	1	19923477	19956314	1	1	19918296	19923491	-1	19937305
198	130	ENSG00000117228	ENSG00000247275	1	89518002	89531043	-1	1	89488180	89614350	1	89509611.5
199	130	ENSG00000117226	ENSG00000247275	1	89472360	89488549	-1	1	89488180	89614350	1	89488364.5
200	132	ENSG00000172456	blastnMouse.LocusReverse_101910	1	59761833	60238459	1	1	60218458	60218616	-1	60228458.5
201	132	ENSG00000172456	ENSG00000226883	1	59761833	60238459	1	1	60220419	60254854	-1	60229439
202	133	ENSG00000171488	blastnGorilla.Locus_60467	1	90098631	90398809	1	1	90371475	90375849	-1	90385142
203	133	ENSG00000171492	blastnGorilla.Locus_60467	1	90286573	90402170	1	1	90371475	90375849	-1	90386822.5
204	134	ENSG00000186094	blastnMacaque.Locus_189778	1	48998527	50489585	-1	1	49014183	49014431	1	49751884
205	134	ENSG00000186094	blastnGorilla.Locus_56940	1	48998527	50489585	-1	1	49021037	49021224	1	49755311
206	134	ENSG00000186094	Locus_117783	1	48998527	50489585	-1	1	49019668	49023426	1	49754626.5
207	135	ENSG00000116514	LocusForward_60036	1	33402046	33430286	-1	1	33391193	33417056	1	33410739.5
208	136	ENSG00000069275	ENSG00000247614	1	205681947	205719404	-1	1	205685228	205719310	1	205702316
209	137	ENSG00000240021	LocusReverse_57804	1	178482212	178517734	1	1	178495483	178500676	-1	178506608.5
210	138	ENSG00000142867	ENSG00000223653	1	85731931	85743771	-1	1	85742398	85913807	1	85743084.5
211	139	ENSG00000143322	blastnChicken.LocusReverse_59950	1	179068462	179198819	-1	1	179089336	179089414	1	179144077.5
212	140	ENSG00000135749	blastnOpossum.LocusReverse_30484	1	233119881	233431459	-1	1	233225834	233225955	1	233328646.5
213	141	ENSG00000116985	LocusForward_59918	1	40222854	40254533	-1	1	40246552	40249866	1	40250542.5
214	142	ENSG00000198520	LocusReverse_57881	1	45140364	45191263	1	1	45172982	45187698	-1	45182122.5
215	143	ENSG00000117013	blastnXenopus.LocusForward_3599	1	41249684	41306124	1	1	41287999	41288076	-1	41297061.5
216	144	ENSG00000185420	LocusForward_58324	1	245912642	246670614	-1	1	246456929	246463916	1	246563771.5
217	144	ENSG00000185420	LocusForward_58555	1	245912642	246670614	-1	1	246387380	246425601	1	246528997
218	144	ENSG00000185420	ENSG00000230184	1	245912642	246670614	-1	1	246484965	246485740	-1	246577789.5
219	145	ENSG00000074800	ENSG00000230679	1	8921061	8939308	-1	1	8938894	8939953	1	8939101
220	146	ENSG00000143149	blastnMouse.LocusReverse_74580	1	165631453	165668100	-1	1	165667657	165697369	1	165667878.5
221	146	ENSG00000143183	blastnMouse.LocusReverse_74580	1	165696032	165738417	-1	1	165667657	165697369	1	165703037
222	147	ENSG00000173406	blastnMacaque.Locus_189104	1	57460451	59012406	-1	1	58005332	58005462	1	58508869
223	148	ENSG00000162374	Locus_119313	1	50513686	50669458	1	1	50528137	50529427	-1	50598797.5
224	148	ENSG00000162374	LocusReverse_56661	1	50513686	50669458	1	1	50526795	50529349	-1	50598126.5
225	149	ENSG00000155816	blastnMouse.LocusReverse_75095	1	240177648	240655529	1	1	240549766	240549947	-1	240602647.5
226	149	ENSG00000155816	blastnMouse.LocusReverse_75101	1	240177648	240655529	1	1	240473563	240492740	-1	240564546
227	150	ENSG00000225556	ENSG00000234614	1	151810295	151813033	-1	1	151811136	151822861	1	151812084.5
228	150	ENSG00000143365	blastnMouse.ENSMUSG00000091954	1	151778547	151804348	-1	1	151774168	151783928	1	151789258
229	150	ENSG00000196407	ENSG00000234614	1	151818220	151826173	-1	1	151811136	151822861	1	151818654.5
230	150	ENSG00000213171	blastnMouse.ENSMUSG00000091954	1	151772740	151778630	-1	1	151774168	151783928	1	151776399
231	151	ENSG00000142910	ENSG00000229167	1	32042116	32053288	1	1	32037186	32043489	-1	32045237
232	152	ENSG00000116473	LocusReverse_57636	1	112084840	112259313	1	1	112154815	112155347	-1	112207064
233	153	ENSG00000172380	ENSG00000232284	1	68167149	68299150	-1	1	68297986	68668670	1	68298568
234	154	ENSG00000116584	ENSG00000224276	1	155916645	155966129	-1	1	155961181	155971578	1	155963655
235	154	ENSG00000116584	LocusForward_60816	1	155916645	155966129	-1	1	155951911	155952681	1	155959020
236	154	ENSG00000116584	ENSG00000227010	1	155916645	155966129	-1	1	155966114	155972355	-1	155966121.5
237	154	ENSG00000116584	LocusForward_58714	1	155916645	155966129	-1	1	155940264	155943700	1	155953196.5
238	155	ENSG00000133019	LocusReverse_58351	1	239549865	240078750	1	1	239751736	239796965	-1	239915243
239	156	ENSG00000078900	ENSG00000227589	1	3569084	3652765	1	1	3575502	3585336	-1	3614133.5
240	156	ENSG00000078900	ENSG00000235131	1	3569084	3652765	1	1	3628764	3630862	-1	3640764.5
241	158	ENSG00000117859	LocusReverse_56568	1	52042851	52254889	1	1	52087315	52088333	-1	52171102
242	159	ENSG00000183780	blastnOpossum.LocusForward_33026	1	234040679	234460262	1	1	234452343	234454680	-1	234456302.5
243	159	ENSG00000183780	ENSG00000233332	1	234040679	234460262	1	1	234348352	234350834	-1	234404307
244	159	ENSG00000183780	ENSG00000236244	1	234040679	234460262	1	1	234404329	234408246	-1	234432295.5
245	159	ENSG00000183780	ENSG00000231272	1	234040679	234460262	1	1	234397452	234410211	1	234428857
246	160	ENSG00000034971	blastnMacaque.Locus_189649	1	171604557	171621857	-1	1	171615195	171615312	1	171618526
247	161	ENSG00000183853	ENSG00000226520	1	157963063	158070052	1	1	157995340	158000956	1	158032696
248	163	ENSG00000117154	blastnPan.Locus_42571	1	18434240	18704977	1	1	18525872	18526273	-1	18615424.5
249	163	ENSG00000117154	ENSG00000230035	1	18434240	18704977	1	1	18486599	18505840	-1	18595788
250	163	ENSG00000117154	LocusReverse_57297	1	18434240	18704977	1	1	18494365	18497300	-1	18599671
251	164	ENSG00000090104	ENSG00000232498	1	192544857	192549161	1	1	192486769	192558280	-1	192517965
252	165	ENSG00000081721	blastnMouse.ENSMUSG00000053925	1	161719548	161727028	1	1	161721414	161722227	-1	161724221
253	166	ENSG00000143353	ENSG00000228063	1	219347186	219386207	1	1	219164615	219347303	-1	219275411
254	167	ENSG00000183508	ENSG00000236866	1	118148556	118170994	1	1	118139454	118149284	-1	118155224
255	168	ENSG00000174332	blastnGorilla.Locus_57527	1	53971910	54204845	-1	1	54129006	54129219	1	54166925.5
256	169	ENSG00000162494	ENSG00000229350	1	13801445	13840543	-1	1	13839715	13842765	1	13840129
257	170	ENSG00000178104	LocusForward_60234	1	144836064	145076186	-1	1	145013715	145016490	1	145044950.5
258	171	ENSG00000134248	ENSG00000224699	1	110943871	110950564	-1	1	110950147	110961033	1	110950355.5
259	173	ENSG00000188641	ENSG00000232878	1	97543299	98386605	-1	1	97561479	97788511	1	97974042
260	175	ENSG00000133059	blastnMouse.ENSMUSG00000090678	1	205111632	205180727	-1	1	205111878	205111962	1	205146302.5
261	176	ENSG00000169213	blastnMouse.ENSMUSG00000086483	1	52373628	52456436	-1	1	52373980	52374087	1	52415208
262	177	ENSG00000180287	LocusForward_58327	1	242251689	242691002	-1	1	242540248	242559063	1	242615625
263	178	ENSG00000143603	blastnMacaque.Locus_189711	1	154679902	154842756	-1	1	154757575	154762236	1	154800165.5
264	178	ENSG00000143603	LocusForward_59107	1	154679902	154842756	-1	1	154680244	154680730	1	154761500
265	179	ENSG00000117614	LocusForward_60560	1	25549170	25567731	-1	1	25544271	25554066	1	25556001
266	180	ENSG00000143772	blastnMouse.Locus_81802	1	226819391	226927024	-1	1	226850690	226850776	1	226888857
267	180	ENSG00000143772	ENSG00000228382	1	226819391	226927024	-1	1	226844341	226862768	-1	226885682.5
268	181	ENSG00000116191	blastnGorilla.Locus_62092	1	178694300	179065553	1	1	178721599	178722171	-1	178893576
269	182	ENSG00000020633	ENSG00000229162	1	25226002	25291612	-1	1	25287836	25289588	1	25289724
270	186	ENSG00000176444	LocusForward_60489	1	155232659	155248282	-1	1	155232534	155233262	1	155240408
271	187	ENSG00000172260	blastnGorilla.Locus_57136	1	71868625	72748417	-1	1	72439850	72442046	1	72594133.5
272	188	ENSG00000142611	Locus_121026	1	2985732	3355185	1	1	3077839	3078558	-1	3216512
273	188	ENSG00000142611	blastnMouse.LocusForward_103233	1	2985732	3355185	1	1	2991781	2992230	-1	3173483
274	188	ENSG00000142611	ENSG00000226286	1	2985732	3355185	1	1	3049491	3050273	-1	3202338
275	188	ENSG00000142611	blastnMouse.ENSMUSG00000086565	1	2985732	3355185	1	1	3077852	3077973	-1	3216518.5
276	188	ENSG00000142611	blastnMacaque.Locus_192610	1	2985732	3355185	1	1	2997053	3000366	-1	3176119
277	188	ENSG00000142611	blastnMacaque.Locus_191703	1	2985732	3355185	1	1	3198538	3201900	-1	3276861.5
278	188	ENSG00000142611	blastnMouse.LocusForward_102885	1	2985732	3355185	1	1	3001117	3001242	-1	3178151
279	188	ENSG00000142611	Locus_119819	1	2985732	3355185	1	1	3127334	3130356	-1	3241259.5
280	189	ENSG00000162631	blastnGorilla.Locus_60417	1	107682629	108026080	1	1	107769845	107771172	-1	107897962.5
281	191	ENSG00000076321	blastnMouse.LocusForward_74949	1	173684080	173755840	1	1	173744770	173744871	-1	173750305
282	192	ENSG00000117154	blastnGorilla.Locus_59727	1	18434240	18704977	1	1	18625552	18629060	-1	18665264.5
283	192	ENSG00000117154	blastnMouse.LocusForward_103108	1	18434240	18704977	1	1	18656423	18656497	-1	18680700
284	193	ENSG00000143845	ENSG00000230550	1	204100190	204121307	-1	1	204110536	204112137	1	204115921.5
285	194	ENSG00000185090	ENSG00000233728	1	38259474	38266809	1	1	38265392	38266551	-1	38266100.5
286	195	ENSG00000159479	ENSG00000229431	1	43849588	43855479	-1	1	43841371	43854826	1	43848425
287	195	ENSG00000117400	LocusReverse_57734	1	43803475	43818443	1	1	43802971	43804070	-1	43810707
288	196	ENSG00000183831	LocusForward_58932	1	173578700	173639001	-1	1	173606951	173640570	1	173622976
289	196	ENSG00000228394	LocusForward_58932	1	173626484	173644582	-1	1	173606951	173640570	1	173625766.5
290	197	ENSG00000163395	ENSG00000229821	1	201159953	201198080	1	1	201191241	201192251	-1	201194660.5
291	198	ENSG00000197852	ENSG00000227811	1	112223252	112298446	-1	1	112282463	112290420	1	112290454.5
292	199	ENSG00000186094	ENSG00000225623	1	48998527	50489585	-1	1	49839873	49937757	-1	50164729
293	200	ENSG00000189337	LocusReverse_56332	1	14925200	15444539	1	1	15149624	15152360	-1	15297081.5
294	200	ENSG00000189337	blastnMacaque.Locus_117457	1	14925200	15444539	1	1	15140406	15141267	-1	15292472.5
295	201	ENSG00000203730	LocusForward_59345	1	182367252	182369751	-1	1	182367244	182368796	1	182368497.5
296	202	ENSG00000117016	LocusForward_59347	1	41086351	41131329	-1	1	41125588	41131793	1	41128458.5
297	203	ENSG00000137968	LocusForward_59415	1	75667816	76108172	-1	1	75861847	75882720	1	75985009.5
298	205	ENSG00000060718	blastnMouse.LocusReverse_89304	1	103342023	103574052	-1	1	103343295	103343532	1	103458673.5
299	207	ENSG00000203943	blastnMouse.ENSMUSG00000085810	1	84764049	84855640	1	1	84810262	84819746	-1	84832951
300	207	ENSG00000203943	LocusReverse_56912	1	84764049	84855640	1	1	84763208	84764835	-1	84809424
301	208	ENSG00000176393	ENSG00000234678	1	201951500	201975275	1	1	201969222	201979481	-1	201972248.5
302	208	ENSG00000163435	ENSG00000234678	1	201977073	201986316	1	1	201969222	201979481	-1	201977769
303	209	ENSG00000162383	ENSG00000235563	1	53552855	53608289	-1	1	53580248	53584281	1	53594268.5
304	210	ENSG00000116703	ENSG00000229739	1	186412698	186430254	-1	1	186404316	186535069	1	186417285
305	211	ENSG00000159450	blastnMouse.LocusReverse_89541	1	152078793	152086556	-1	1	152085425	152085563	1	152085990.5
306	212	ENSG00000136631	LocusReverse_56527	1	150039369	150117505	1	1	150022466	150039735	-1	150069985.5
307	214	ENSG00000162849	blastnMacaque.Locus_188131	1	245318287	245866428	1	1	245448770	245451432	-1	245657599
308	215	ENSG00000117477	ENSG00000234437	1	169364108	169429907	-1	1	169411876	169429690	-1	169420891.5
309	216	ENSG00000121766	ENSG00000229044	1	31769842	31837783	1	1	31805914	31819646	-1	31821848.5
310	217	ENSG00000116251	ENSG00000226944	1	6241329	6269449	-1	1	6264900	6265840	-1	6267174.5
311	217	ENSG00000158286	ENSG00000226944	1	6265535	6281359	1	1	6264900	6265840	-1	6273129.5
312	218	ENSG00000162631	blastnMouse.LocusForward_90369	1	107682629	108026080	1	1	107953927	107954093	-1	107990003.5
313	220	ENSG00000162591	blastnPan.Locus_39711	1	3406484	3528059	-1	1	3477967	3478624	1	3503013
314	222	ENSG00000198793	ENSG00000225602	1	11166592	11322608	-1	1	11203759	11209594	1	11263183.5
315	224	ENSG00000117020	ENSG00000228939	1	243651535	244013430	-1	1	243956507	243957702	-1	243984968.5
316	225	ENSG00000143520	ENSG00000237975	1	152321213	152332482	-1	1	152161827	152339163	1	152247154.5
317	225	ENSG00000143631	ENSG00000237975	1	152274651	152297679	-1	1	152161827	152339163	1	152229753
318	226	ENSG00000160856	ENSG00000227217	1	157646271	157670775	-1	1	157661434	157666249	1	157666104.5
319	227	ENSG00000137960	blastnMouse.LocusForward_90646	1	78445226	78604133	1	1	78478800	78478888	-1	78541466.5
320	229	ENSG00000179051	LocusForward_60146	1	17733256	17766220	-1	1	17764348	17766192	1	17765284
321	230	ENSG00000075391	blastnChicken.LocusForward_60676	1	178062864	178448644	1	1	178421555	178423789	-1	178435099.5
322	231	ENSG00000072694	ENSG00000234211	1	161551101	161648444	1	1	161641768	161644614	-1	161645106
323	233	ENSG00000188641	Locus_119279	1	97543299	98386605	-1	1	97807071	97832751	1	98096838
324	233	ENSG00000188641	LocusForward_60316	1	97543299	98386605	-1	1	97849211	97855415	1	98117908
325	234	ENSG00000196517	LocusForward_58941	1	44457172	44497139	-1	1	44496194	44505934	1	44496666.5
326	236	ENSG00000162595	ENSG00000232284	1	68511645	68517314	-1	1	68297986	68668670	1	68407650
327	237	ENSG00000131236	LocusReverse_56598	1	40505905	40538321	1	1	40504588	40506000	-1	40521454.5
328	238	ENSG00000186094	blastnGorilla.Locus_56955	1	48998527	50489585	-1	1	49979262	49983218	1	50234423.5
329	238	ENSG00000186094	LocusForward_60135	1	48998527	50489585	-1	1	49981889	49983219	1	50235737
330	239	ENSG00000143032	blastnMouse.LocusForward_48303	1	91160535	91182794	-1	1	91172852	91172943	1	91177823
331	240	ENSG00000134644	blastnMouse.ENSMUSG00000091343	1	31404353	31538838	-1	1	31408533	31408624	1	31473685.5
332	241	ENSG00000142599	blastnOpossum.LocusReverse_63324	1	8412457	8877702	-1	1	8452788	8452888	1	8665245
333	241	ENSG00000142599	ENSG00000232912	1	8412457	8877702	-1	1	8484705	8494898	1	8681203.5
334	242	ENSG00000122420	ENSG00000237413	1	78769568	79005434	1	1	78695283	78835149	1	78850358.5
335	243	ENSG00000123684	ENSG00000229258	1	211916799	212004114	-1	1	212003188	212027045	1	212003651
336	244	ENSG00000143498	ENSG00000225265	1	222731244	222763275	-1	1	222763167	222766374	1	222763221
337	245	ENSG00000058673	blastnMouse.LocusForward_74376	1	203763401	203823252	1	1	203766885	203767313	-1	203795068.5
338	246	ENSG00000160716	ENSG00000233875	1	154540257	154552502	1	1	154551541	154552139	-1	154552021.5
339	246	ENSG00000160714	ENSG00000229780	1	154521053	154531504	-1	1	154526085	154527493	1	154528794.5
340	247	ENSG00000135847	blastnMouse.LocusReverse_73621	1	180244515	180472089	-1	1	180268482	180268618	1	180370285.5
341	248	ENSG00000142599	blastnMouse.LocusReverse_101949	1	8412457	8877702	-1	1	8612273	8612373	1	8744987.5
342	249	ENSG00000143127	blastnMouse.LocusReverse_90132	1	145524891	145543868	1	1	145530890	145533550	-1	145537379
343	249	ENSG00000143127	blastnMouse.LocusReverse_89997	1	145524891	145543868	1	1	145541798	145541920	-1	145542833
344	251	ENSG00000162843	LocusReverse_57292	1	241815580	241965435	1	1	241886559	241905407	-1	241925997
345	252	ENSG00000163263	LocusForward_60624	1	154171848	154178809	-1	1	154155990	154171903	1	154167399.5
346	252	ENSG00000143549	LocusForward_60624	1	154127784	154167124	-1	1	154155990	154171903	1	154161557
347	255	ENSG00000173406	ENSG00000231229	1	57460451	59012406	-1	1	57457023	57480373	1	58234714.5
348	256	ENSG00000143858	ENSG00000225620	1	202559724	202679545	-1	1	202601556	202602039	1	202640550.5
349	256	ENSG00000143858	blastnGorilla.Locus_57501	1	202559724	202679545	-1	1	202588513	202591000	1	202634029
350	256	ENSG00000143858	ENSG00000226862	1	202559724	202679545	-1	1	202573396	202574421	1	202626470.5
351	257	ENSG00000078618	ENSG00000231730	1	52254863	52344477	-1	1	52259721	52264173	1	52302099
352	258	ENSG00000162735	blastnOpossum.LocusReverse_30608	1	160187254	160256138	-1	1	160251833	160254948	1	160253985.5
353	260	ENSG00000116874	ENSG00000224238	1	119573839	119683294	-1	1	119590028	119607408	-1	119636661
354	262	ENSG00000154007	blastnMouse.ENSMUSG00000086438	1	76384558	76398116	-1	1	76387931	76388047	1	76393023.5
355	262	ENSG00000057468	blastnMouse.ENSMUSG00000086438	1	76262567	76437950	1	1	76387931	76388047	1	76412940.5
356	263	ENSG00000174175	blastnMouse.ENSMUSG00000090081	1	169558037	169612661	-1	1	169563924	169564079	1	169588292.5
357	264	ENSG00000256068	ENSG00000236915	1	87099959	87121059	1	1	87036864	87170527	-1	87078961.5
358	264	ENSG00000016602	ENSG00000236915	1	87012761	87046437	1	1	87036864	87170527	-1	87041650.5
359	264	ENSG00000016602	blastnMouse.ENSMUSG00000085773	1	87012761	87046437	1	1	87045092	87045275	-1	87045764.5
360	265	ENSG00000133019	ENSG00000231979	1	239549865	240078750	1	1	240078739	240080255	-1	240078744.5
361	265	ENSG00000133019	blastnPlatypus.LocusForward_29769	1	239549865	240078750	1	1	240074124	240074252	-1	240076437
362	265	ENSG00000133019	ENSG00000234601	1	239549865	240078750	1	1	240061316	240063172	-1	240070033
363	267	ENSG00000042781	LocusForward_60008	1	215796236	216596738	-1	1	216363177	216367083	1	216479957.5
364	267	ENSG00000042781	ENSG00000236292	1	215796236	216596738	-1	1	216367393	216380794	1	216482065.5
365	270	ENSG00000171735	ENSG00000237728	1	6845384	7829764	1	1	7442548	7449814	-1	7636156
366	270	ENSG00000171735	ENSG00000225126	1	6845384	7829764	1	1	7501156	7501614	-1	7665460
367	270	ENSG00000171735	LocusReverse_57834	1	6845384	7829764	1	1	7550808	7551455	-1	7690286
368	272	ENSG00000204084	LocusForward_60540	1	38326369	38412729	-1	1	38397779	38411359	1	38405254
369	272	ENSG00000204084	blastnChicken.LocusReverse_43068	1	38326369	38412729	-1	1	38338645	38338733	1	38375687
370	272	ENSG00000204084	blastnChicken.LocusReverse_42983	1	38326369	38412729	-1	1	38348528	38353136	1	38380628.5
371	273	ENSG00000186377	blastnMouse.ENSMUSG00000086896	1	47427036	47516423	1	1	47489498	47489629	-1	47502960.5
372	273	ENSG00000186377	blastnGorilla.Locus_61675	1	47427036	47516423	1	1	47486468	47489666	-1	47501445.5
373	274	ENSG00000177606	blastnOpossum.LocusReverse_29868	1	59246465	59249785	-1	1	59249697	59250067	1	59249741
374	274	ENSG00000177606	blastnMouse.ENSMUSG00000087366	1	59246465	59249785	-1	1	59249142	59249229	1	59249463.5
375	275	ENSG00000121454	ENSG00000230124	1	180199442	180244188	1	1	180238788	180244397	-1	180241488
376	277	ENSG00000010803	LocusForward_58931	1	41492872	41707826	-1	1	41707610	41726055	1	41707718
377	279	ENSG00000182183	blastnMouse.LocusForward_102813	1	53099016	53135355	1	1	53099238	53099319	-1	53117296.5
378	282	ENSG00000117713	Locus_119401	1	27022524	27153109	1	1	27135963	27137233	-1	27144536
379	282	ENSG00000117713	blastnMouse.LocusForward_103017	1	27022524	27153109	1	1	27070760	27070868	-1	27111934.5
380	282	ENSG00000117713	LocusReverse_56289	1	27022524	27153109	1	1	27066298	27073600	-1	27109703.5
381	283	ENSG00000133216	LocusReverse_56719	1	23037332	23241818	1	1	23196052	23210344	-1	23218935
382	284	ENSG00000130768	ENSG00000227050	1	28261504	28285668	1	1	28265386	28286704	-1	28275527
383	284	ENSG00000158156	ENSG00000227050	1	28285973	28294607	1	1	28265386	28286704	-1	28279996.5
384	285	ENSG00000188807	blastnMouse.LocusForward_102341	1	9648932	9674935	1	1	9662124	9662365	-1	9668529.5
385	286	ENSG00000197147	LocusReverse_58099	1	89990395	90063423	1	1	90010256	90016482	-1	90036839.5
386	286	ENSG00000197147	ENSG00000231999	1	89990395	90063423	1	1	90048800	90098453	-1	90056111.5
387	287	ENSG00000117461	blastnPlatypus.LocusForward_34180	1	46505812	46642160	-1	1	46521542	46527684	1	46581851
388	287	ENSG00000117461	ENSG00000226957	1	46505812	46642160	-1	1	46512490	46514040	1	46577325
389	287	ENSG00000117461	ENSG00000227857	1	46505812	46642160	-1	1	46599043	46604753	1	46620601.5
390	289	ENSG00000116679	LocusForward_58895	1	185265520	185286461	-1	1	185286305	185323933	1	185286383
391	290	ENSG00000162374	ENSG00000237337	1	50513686	50669458	1	1	50639978	50641540	-1	50654718
392	293	ENSG00000163349	ENSG00000235527	1	114471814	114520426	1	1	114465054	114472114	-1	114492740
393	293	ENSG00000163349	blastnMouse.ENSMUSG00000085754	1	114471814	114520426	1	1	114482972	114483955	-1	114501699
394	294	ENSG00000197959	ENSG00000233540	1	171810621	172387606	1	1	171833327	171833827	1	172110466.5
395	295	ENSG00000186094	blastnMacaque.Locus_189382	1	48998527	50489585	-1	1	49182082	49182800	1	49835833.5
396	295	ENSG00000186094	Locus_117840	1	48998527	50489585	-1	1	49152796	49159730	1	49821190.5
397	296	ENSG00000143669	ENSG00000226135	1	235824341	236046940	-1	1	235989882	235991238	-1	236018411
398	296	ENSG00000143669	ENSG00000229463	1	235824341	236046940	-1	1	236002783	236003482	-1	236024861.5
399	298	ENSG00000203666	LocusReverse_56363	1	245133007	245286293	1	1	245270167	245271503	-1	245278230
400	299	ENSG00000024526	ENSG00000234264	1	68939835	68962904	-1	1	68962359	69040229	1	68962631.5
401	299	ENSG00000024526	ENSG00000233589	1	68939835	68962904	-1	1	68944812	68949222	1	68953858
402	300	ENSG00000152061	blastnMouse.LocusForward_75479	1	174128548	174964445	1	1	174129250	174129328	-1	174546847.5
403	300	ENSG00000152061	ENSG00000227373	1	174128548	174964445	1	1	174084438	174129142	-1	174524441.5
404	302	ENSG00000182827	ENSG00000234478	1	226332380	226374431	-1	1	226335704	226342772	1	226355067.5
405	302	ENSG00000143799	blastnMouse.ENSMUSG00000085563	1	224102741	226595780	-1	1	226053592	226059724	1	226324686
406	303	ENSG00000196184	ENSG00000228560	1	159375105	159410600	1	1	159315956	159438858	-1	159363278
407	304	ENSG00000143669	LocusForward_59462	1	235824341	236046940	-1	1	235844821	235874306	1	235945880.5
408	305	ENSG00000120341	ENSG00000233715	1	177896701	177995366	-1	1	177893091	177897620	-1	177944228.5
409	306	ENSG00000171163	ENSG00000227237	1	249144205	249153343	-1	1	249143840	249158995	1	249148591.5
410	307	ENSG00000154222	blastnOpossum.LocusReverse_30849	1	52811395	52831865	-1	1	52819251	52819326	1	52825558
411	307	ENSG00000085840	blastnOpossum.LocusReverse_32492	1	52838501	52870131	-1	1	52838926	52840579	1	52854528.5
412	308	ENSG00000143344	blastnMouse.Locus_81218	1	183605208	183897666	1	1	183703760	183703854	-1	183800713
413	309	ENSG00000157191	LocusReverse_57962	1	16767167	16786573	1	1	16786243	16786585	-1	16786408
414	310	ENSG00000160752	ENSG00000229691	1	155278539	155290457	1	1	155279829	155280381	-1	155285143
415	310	ENSG00000160752	ENSG00000225855	1	155278539	155290457	1	1	155286654	155293967	-1	155288555.5
416	310	ENSG00000160753	ENSG00000225855	1	155290687	155300905	1	1	155286654	155293967	-1	155293779.5
417	311	ENSG00000132694	LocusForward_58250	1	156904632	157015162	-1	1	156932999	156936426	1	156974080.5
418	312	ENSG00000143748	ENSG00000237101	1	224415036	224518089	-1	1	224407315	224415745	1	224462702
419	313	ENSG00000215912	ENSG00000237058	1	2567415	2706280	-1	1	2564007	2568332	1	2635143.5
420	314	ENSG00000171603	blastnMouse.LocusReverse_102279	1	9789084	9884584	-1	1	9804590	9804681	1	9844587
421	315	ENSG00000117419	ENSG00000233602	1	44686742	44820932	-1	1	44709080	44709945	-1	44765006
422	316	ENSG00000162441	ENSG00000228150	1	9982171	10003465	-1	1	10002981	10010032	1	10003223
423	316	ENSG00000173614	ENSG00000228150	1	10003486	10045559	1	1	10002981	10010032	1	10024270
424	317	ENSG00000186094	CUFF.256128	1	48998527	50489585	-1	1	49375872	49402326	1	49932728.5
425	319	ENSG00000117543	ENSG00000235795	1	101455179	101491644	-1	1	101461029	101461816	1	101476336.5
426	319	ENSG00000117543	ENSG00000233184	1	101455179	101491644	-1	1	101491409	101552821	1	101491526.5
427	320	ENSG00000116353	ENSG00000237934	1	29519385	29557454	-1	1	29550445	29551328	1	29553949.5
428	321	ENSG00000137948	blastnMouse.LocusReverse_47964	1	92414928	92479983	1	1	92446483	92446683	-1	92463233
429	322	ENSG00000135837	LocusReverse_57884	1	179923873	180084015	1	1	180011934	180063886	-1	180047974.5
430	322	ENSG00000135837	LocusReverse_56188	1	179923873	180084015	1	1	179993576	180000946	-1	180038795.5
431	323	ENSG00000160051	ENSG00000224066	1	32671236	32674288	1	1	32670370	32672415	-1	32672329
432	323	ENSG00000160050	ENSG00000224066	1	32665987	32670988	1	1	32670370	32672415	-1	32670679
433	324	ENSG00000197959	ENSG00000230630	1	171810621	172387606	1	1	172109461	172113934	-1	172248533.5
434	325	ENSG00000097021	LocusForward_59771	1	6324333	6454451	-1	1	6453603	6454455	1	6454027
435	326	ENSG00000142609	LocusForward_59905	1	1853396	1935276	-1	1	1889234	1890328	1	1912255
436	327	ENSG00000159409	ENSG00000227045	1	151674880	151689290	-1	1	151673502	151680862	1	151681396
437	328	ENSG00000084070	blastnOpossum.LocusReverse_63651	1	40810522	40888998	1	1	40872402	40872544	-1	40880700
438	329	ENSG00000116783	ENSG00000233894	1	74663926	75010112	1	1	74933879	74935227	1	74971995.5
439	331	ENSG00000143850	ENSG00000231691	1	204190349	204329044	-1	1	204246133	204247076	1	204287588.5
440	331	ENSG00000143850	LocusForward_59551	1	204190349	204329044	-1	1	204253565	204256829	1	204291304.5
441	332	ENSG00000143126	blastnMouse.LocusForward_90279	1	109792641	109818377	1	1	109792932	109793828	-1	109805654.5
442	333	ENSG00000116133	blastnMouse.LocusReverse_101320	1	55315300	55352921	-1	1	55317987	55318064	1	55335454
443	334	ENSG00000006555	ENSG00000237453	1	55245385	55266940	-1	1	55258558	55260578	1	55262749
444	335	ENSG00000153904	ENSG00000223653	1	85784168	86044046	-1	1	85742398	85913807	1	85893222
445	336	ENSG00000009709	blastnChicken.LocusReverse_791	1	18957500	19075360	1	1	18984468	18984624	-1	19029914
446	337	ENSG00000121931	ENSG00000232811	1	111489807	111506701	-1	1	111486089	111495470	1	111496395
447	338	ENSG00000134215	ENSG00000230489	1	108113782	108507766	-1	1	108507065	108537229	1	108507415.5
448	339	ENSG00000134369	ENSG00000235121	1	201592411	201796102	1	1	201692422	201706634	-1	201744262
449	339	ENSG00000134369	blastnGorilla.Locus_61796	1	201592411	201796102	1	1	201644317	201644409	-1	201720209.5
450	340	ENSG00000143473	ENSG00000234233	1	210856555	211307457	-1	1	211305930	211306716	-1	211306693.5
451	341	ENSG00000204624	blastnOpossum.LocusForward_64116	1	11539223	11597641	1	1	11576056	11577661	-1	11586848.5
452	341	ENSG00000204624	LocusReverse_57536	1	11539223	11597641	1	1	11558624	11559995	-1	11578132.5
453	342	ENSG00000162849	ENSG00000231612	1	245318287	245866428	1	1	245837034	245839780	-1	245851731
454	342	ENSG00000162849	blastnMouse.ENSMUSG00000089713	1	245318287	245866428	1	1	245851011	245851424	-1	245858719.5
455	343	ENSG00000182901	LocusForward_58907	1	240931554	241520530	-1	1	241298271	241323851	1	241409400.5
456	343	ENSG00000182901	Locus_117633	1	240931554	241520530	-1	1	241322891	241323851	1	241421710.5
457	344	ENSG00000127603	blastnMouse.ENSMUSG00000087307	1	39546988	39952789	1	1	39568604	39568686	-1	39760696.5
458	344	ENSG00000127603	blastnMacaque.Locus_190107	1	39546988	39952789	1	1	39646957	39647032	-1	39799873
459	344	ENSG00000127603	blastnPlatypus.LocusForward_22329	1	39546988	39952789	1	1	39734057	39734151	-1	39843423
460	344	ENSG00000127603	LocusReverse_56305	1	39546988	39952789	1	1	39654771	39655352	-1	39803780
461	344	ENSG00000127603	ENSG00000226438	1	39546988	39952789	1	1	39715510	39723321	-1	39834149.5
462	346	ENSG00000182901	blastnMouse.LocusForward_75396	1	240931554	241520530	-1	1	240938807	240938909	1	241229668.5
463	347	ENSG00000120337	ENSG00000224228	1	173009100	173020103	-1	1	172745045	173033155	1	172882574
464	349	ENSG00000162819	blastnPlatypus.LocusReverse_29199	1	222885895	222908538	1	1	222903377	222903487	-1	222905957.5
465	350	ENSG00000116678	ENSG00000237852	1	65886248	66107242	1	1	65952089	65959871	1	66029665.5
466	351	ENSG00000143786	ENSG00000229400	1	224622362	224928251	1	1	224889380	224918364	-1	224908815.5
467	352	ENSG00000186007	ENSG00000224717	1	205350506	205425486	-1	1	205425057	205438152	1	205425271.5
468	352	ENSG00000186007	blastnMouse.LocusReverse_75318	1	205350506	205425486	-1	1	205399936	205400021	1	205412711
469	353	ENSG00000162849	LocusReverse_58125	1	245318287	245866428	1	1	245741767	245744307	-1	245804097.5
470	354	ENSG00000157184	ENSG00000236723	1	53662101	53679869	1	1	53676128	53679447	-1	53677998.5
471	354	ENSG00000162385	ENSG00000226754	1	53692564	53704282	-1	1	53704282	53708455	1	53704282
472	355	ENSG00000117859	blastnMouse.LocusForward_102844	1	52042851	52254889	1	1	52194775	52195419	-1	52224832
473	356	ENSG00000092621	blastnMacaque.CUFF.145591	1	120202421	120286838	1	1	120220799	120222784	-1	120253818.5
474	358	ENSG00000116667	ENSG00000230470	1	184356192	184598154	1	1	184377471	184436411	1	184487812.5
475	359	ENSG00000117481	blastnMouse.LocusForward_102351	1	46805849	46830824	1	1	46806521	46806599	-1	46818672.5
476	360	ENSG00000117114	blastnMouse.LocusForward_90858	1	81771845	82458107	1	1	81772175	81772269	-1	82115141
477	361	ENSG00000173218	blastnMouse.ENSMUSG00000089916	1	116184574	116240845	1	1	116185273	116185368	-1	116213059
478	362	ENSG00000146463	ENSG00000227409	1	35734568	35887659	1	1	35824423	35831678	-1	35856041
479	363	ENSG00000162852	ENSG00000225300	1	246729746	246831886	1	1	246769175	246771404	1	246800530.5
480	363	ENSG00000162852	blastnMouse.LocusReverse_73600	1	246729746	246831886	1	1	246811212	246811314	-1	246821549
481	366	ENSG00000255054	ENSG00000228172	1	26140464	26150235	1	1	26143240	26146263	-1	26146737.5
482	366	ENSG00000117640	ENSG00000228172	1	26145131	26159432	1	1	26143240	26146263	-1	26151336
483	366	ENSG00000162430	ENSG00000228172	1	26126667	26144713	1	1	26143240	26146263	-1	26143976.5
484	366	ENSG00000162430	LocusReverse_57174	1	26126667	26144713	1	1	26131017	26131897	-1	26137865
485	367	ENSG00000197880	ENSG00000247296	1	23907985	23967058	1	1	23940283	23945957	-1	23953670.5
486	369	ENSG00000122481	ENSG00000228852	1	95696214	95718388	1	1	95708781	95729610	-1	95713584.5
487	370	ENSG00000162645	LocusForward_59010	1	89571815	89616139	-1	1	89615013	89645271	1	89615576
488	370	ENSG00000213512	LocusForward_59010	1	89597434	89641723	-1	1	89615013	89645271	1	89628368
489	371	ENSG00000143536	ENSG00000227415	1	152381719	152386739	-1	1	152346430	152417932	1	152366584.5
490	373	ENSG00000126705	ENSG00000237429	1	27860546	27930942	-1	1	27852316	27860915	1	27891629
491	374	ENSG00000181450	blastnMacaque.Locus_189231	1	227751236	227867487	1	1	227858611	227858774	-1	227863049
492	375	ENSG00000184005	blastnGorilla.Locus_61554	1	76540389	77100286	1	1	76736888	76738328	-1	76918587
493	376	ENSG00000143799	ENSG00000225518	1	224102741	226595780	-1	1	226274582	226277993	1	226435181
494	376	ENSG00000183814	blastnOpossum.LocusForward_31526	1	226418850	226497570	-1	1	226465471	226465601	1	226481520.5
495	376	ENSG00000143799	ENSG00000234478	1	224102741	226595780	-1	1	226335704	226342772	1	226465742
496	377	ENSG00000204138	LocusReverse_58262	1	28696114	28826881	1	1	28785679	28832107	-1	28806280
497	378	ENSG00000116128	blastnMouse.ENSMUSG00000079160	1	147013182	147098017	1	1	147025534	147025969	1	147061775.5
498	378	ENSG00000116128	blastnChicken.Locus_50102	1	147013182	147098017	1	1	147046329	147052241	-1	147072173
499	378	ENSG00000116128	blastnChicken.LocusReverse_27463	1	147013182	147098017	1	1	147052154	147052241	-1	147075085.5
500	379	ENSG00000082482	blastnOpossum.LocusReverse_31559	1	215179118	215410436	1	1	215259694	215260025	-1	215335065
501	381	ENSG00000143222	ENSG00000224985	1	161122566	161128646	1	1	161123550	161129139	-1	161126098
502	382	ENSG00000143479	ENSG00000237605	1	206808881	206857764	1	1	206807994	206808967	-1	206832879
503	382	ENSG00000143479	blastnMacaque.Locus_187776	1	206808881	206857764	1	1	206828547	206831618	-1	206843155.5
504	382	ENSG00000143479	LocusReverse_56868	1	206808881	206857764	1	1	206856862	206857337	-1	206857313
505	383	ENSG00000116285	ENSG00000225820	1	8064464	8086368	-1	1	8066074	8066784	-1	8076221
506	384	ENSG00000116698	ENSG00000232860	1	183441351	183567381	1	1	183430009	183441861	-1	183498695
507	385	ENSG00000123091	ENSG00000236434	1	51701943	51739127	1	1	51730588	51731705	1	51734857.5
508	386	ENSG00000117707	blastnChicken.LocusForward_52839	1	214156524	214214596	1	1	214208941	214250174	-1	214211768.5
509	386	ENSG00000117707	ENSG00000223365	1	214156524	214214596	1	1	214167446	214168426	1	214191021
510	386	ENSG00000117707	ENSG00000236955	1	214156524	214214596	1	1	214139237	214159496	1	214176916.5
511	387	ENSG00000158315	ENSG00000228436	1	39351479	39407471	-1	1	39325672	39385068	1	39366571.5
512	387	ENSG00000214114	ENSG00000228436	1	39328636	39347289	-1	1	39325672	39385068	1	39336480.5
513	387	ENSG00000131233	ENSG00000228436	1	39330175	39347289	-1	1	39325672	39385068	1	39336480.5
514	389	ENSG00000198756	LocusForward_58578	1	183898796	184006863	-1	1	183933231	183934778	1	183970047
515	391	ENSG00000163486	ENSG00000224900	1	206516198	206637783	1	1	206576565	206577294	1	206607174
516	392	ENSG00000196533	ENSG00000240754	1	206238872	206288647	-1	1	206288156	206306131	-1	206288401.5
517	393	ENSG00000143217	blastnMouse.LocusReverse_74100	1	161040785	161059389	-1	1	161049394	161049494	1	161054391.5
518	393	ENSG00000143217	ENSG00000228917	1	161040785	161059389	-1	1	161054255	161057361	1	161056822
519	393	ENSG00000186517	LocusForward_59250	1	161016736	161039760	-1	1	161017538	161026101	1	161028649
520	395	ENSG00000116183	ENSG00000230220	1	176432307	176814735	1	1	176477904	176478979	1	176646319.5
521	396	ENSG00000159023	blastnMouse.LocusForward_103028	1	29213603	29446553	1	1	29362377	29365947	-1	29404465
522	397	ENSG00000054267	ENSG00000232686	1	235294949	235491534	-1	1	235333435	235334206	-1	235412484.5
523	398	ENSG00000162641	ENSG00000203897	1	109358520	109506106	-1	1	109399839	109401146	1	109452972.5
524	399	ENSG00000159173	LocusForward_60642	1	201372896	201398994	-1	1	201380637	201387372	1	201389815.5
525	399	ENSG00000159173	LocusForward_59912	1	201372896	201398994	-1	1	201370775	201380550	1	201384884.5
526	401	ENSG00000159592	blastnMouse.ENSMUSG00000085408	1	46092976	46153785	-1	1	46093938	46096292	1	46123861.5
527	401	ENSG00000159592	blastnChicken.LocusForward_60808	1	46092976	46153785	-1	1	46095241	46095353	1	46124513
528	402	ENSG00000033122	ENSG00000237919	1	70034081	70589164	1	1	70479665	70496905	-1	70534414.5
529	402	ENSG00000033122	LocusReverse_57380	1	70034081	70589164	1	1	70499095	70502721	-1	70544129.5
530	403	ENSG00000198626	LocusReverse_56465	1	237205505	238129359	1	1	237945603	237970305	-1	238037481
531	404	ENSG00000197106	ENSG00000227091	1	110693108	110744824	1	1	110708808	110715111	-1	110726816
532	405	ENSG00000196187	blastnMouse.ENSMUSG00000085563	1	226033237	226070069	-1	1	226053592	226059724	1	226061830.5
533	406	ENSG00000126091	ENSG00000236200	1	44171495	44396831	1	1	44132503	44173809	-1	44264667
534	407	ENSG00000169991	blastnPlatypus.Locus_104708	1	19230774	19283180	-1	1	19254840	19254923	1	19269010
535	409	ENSG00000159363	ENSG00000226526	1	17312453	17338423	-1	1	17305421	17331586	1	17321922
536	409	ENSG00000117122	ENSG00000226526	1	17300997	17307330	-1	1	17305421	17331586	1	17306375.5
537	411	ENSG00000079335	ENSG00000228086	1	100810584	100985833	1	1	100927955	100951553	-1	100956894
538	412	ENSG00000196660	blastnGorilla.Locus_57765	1	219858769	220131989	-1	1	219982138	219982293	1	220057063.5
539	414	ENSG00000182783	ENSG00000224521	1	248721784	248722797	-1	1	248712057	248727140	1	248717427
540	416	ENSG00000152104	LocusForward_58422	1	214530851	214725792	-1	1	214592803	214604478	1	214659297.5
541	416	ENSG00000152104	blastnMouse.ENSMUSG00000090445	1	214530851	214725792	-1	1	214571253	214575111	1	214648522.5
542	416	ENSG00000152104	ENSG00000228470	1	214530851	214725792	-1	1	214517515	214530958	-1	214621653.5
543	417	ENSG00000134256	ENSG00000236137	1	117544382	117579167	1	1	117568104	117602112	-1	117573635.5
544	420	ENSG00000134668	ENSG00000254545	1	32256023	32281652	-1	1	32254731	32256923	1	32268191.5
545	421	ENSG00000010803	LocusForward_59965	1	41492872	41707826	-1	1	41494206	41525148	1	41601016
546	422	ENSG00000137996	blastnMouse.ENSMUSG00000090721	1	100731763	100758325	1	1	100752674	100757051	-1	100755499.5
547	424	ENSG00000162761	ENSG00000238022	1	165171104	165325952	-1	1	165185217	165188341	1	165255584.5
548	424	ENSG00000162761	ENSG00000224702	1	165171104	165325952	-1	1	165174743	165182327	1	165250347.5
549	424	ENSG00000162761	blastnGorilla.Locus_57542	1	165171104	165325952	-1	1	165225365	165226098	1	165275658.5
550	424	ENSG00000162761	blastnPan.Locus_40714	1	165171104	165325952	-1	1	165257290	165260822	1	165291621
551	425	ENSG00000142627	blastnPlatypus.LocusForward_6842	1	16450832	16482582	-1	1	16455976	16456068	1	16469279
552	425	ENSG00000142627	blastnMouse.LocusReverse_101782	1	16450832	16482582	-1	1	16458557	16458696	1	16470569.5
553	425	ENSG00000142627	ENSG00000227959	1	16450832	16482582	-1	1	16481706	16483824	1	16482144
554	427	ENSG00000143786	ENSG00000233384	1	224622362	224928251	1	1	224795999	224803922	-1	224862125
555	428	ENSG00000133056	ENSG00000226330	1	204391756	204463852	-1	1	204346978	204410294	1	204405415
556	429	ENSG00000171621	blastnMouse.ENSMUSG00000086767	1	9352939	9429591	1	1	9416014	9416108	-1	9422802.5
557	430	ENSG00000143799	blastnOpossum.LocusForward_31526	1	224102741	226595780	-1	1	226465471	226465601	1	226530625.5
558	431	ENSG00000143473	blastnOrangutan.Locus_61504	1	210856555	211307457	-1	1	211083720	211083864	1	211195588.5
559	432	ENSG00000077157	blastnOpossum.LocusReverse_31853	1	202317827	202557697	1	1	202407027	202407130	-1	202482362
560	433	ENSG00000173406	ENSG00000235038	1	57460451	59012406	-1	1	58525811	58545946	1	58769108.5
561	434	ENSG00000135750	blastnChicken.LocusForward_54119	1	233749750	233808258	1	1	233750017	233750154	-1	233779137.5
562	435	ENSG00000066135	ENSG00000236200	1	44115805	44171186	1	1	44132503	44173809	-1	44151844.5
563	436	ENSG00000119280	LocusForward_59868	1	230972865	231005335	-1	1	231004109	231010431	1	231004722
564	436	ENSG00000256782	LocusForward_59868	1	230972876	231005064	-1	1	231004109	231010431	1	231004586.5
565	437	ENSG00000066027	ENSG00000230063	1	212458782	212535200	1	1	212470790	212472921	1	212502995
566	437	ENSG00000066027	blastnMouse.ENSMUSG00000087474	1	212458782	212535200	1	1	212459513	212506904	-1	212497356.5
567	438	ENSG00000133069	ENSG00000225063	1	205197304	205242471	1	1	205202949	205206359	-1	205222710
568	439	ENSG00000203785	LocusForward_60781	1	153065611	153078660	-1	1	153065758	153068533	1	153072209
569	439	ENSG00000196805	LocusForward_60781	1	153042704	153113927	-1	1	153065758	153068533	1	153089842.5
570	440	ENSG00000173409	LocusReverse_57606	1	231114727	231136341	1	1	231134939	231137769	-1	231135640
571	441	ENSG00000152061	ENSG00000229531	1	174128548	174964445	1	1	174904084	174923398	-1	174934264.5
572	442	ENSG00000116871	blastnXenopus.LocusReverse_22238	1	36621180	36646450	1	1	36641796	36641887	-1	36644123
573	443	ENSG00000162599	ENSG00000237853	1	61330931	61928465	1	1	61714617	61719182	-1	61821541
574	443	ENSG00000162599	blastnMouse.LocusReverse_100886	1	61330931	61928465	1	1	61643528	61649769	-1	61785996.5
575	444	ENSG00000118200	LocusReverse_57615	1	200708686	200829832	1	1	200819865	200842345	-1	200824848.5
576	444	ENSG00000170128	LocusReverse_57615	1	200842083	200843306	1	1	200819865	200842345	-1	200831585.5
577	445	ENSG00000197568	ENSG00000226088	1	70820488	70851022	1	1	70821617	70826120	-1	70836319.5
578	446	ENSG00000177800	Locus_120796	1	229385383	229387557	1	1	229379276	229392437	-1	229383416.5
579	447	ENSG00000000460	ENSG00000230704	1	169631245	169823221	1	1	169732070	169733789	-1	169777645.5
580	448	ENSG00000135835	ENSG00000232586	1	180882290	180920750	1	1	180918835	180924023	-1	180919792.5
581	449	ENSG00000117394	blastnMouse.LocusReverse_102164	1	43391519	43424539	-1	1	43396712	43396808	1	43410625.5
582	449	ENSG00000117394	blastnMouse.ENSMUSG00000085505	1	43391519	43424539	-1	1	43394873	43394993	1	43409706
583	450	ENSG00000116833	blastnPlatypus.LocusForward_42436	1	199996730	200146552	1	1	200143228	200143338	-1	200144890
584	451	ENSG00000142611	blastnOrangutan.Locus_60033	1	2985732	3355185	1	1	3286144	3289717	-1	3320664.5
585	452	ENSG00000143799	ENSG00000229400	1	224102741	226595780	-1	1	224889380	224918364	-1	225742580
586	452	ENSG00000143799	ENSG00000225334	1	224102741	226595780	-1	1	224954602	224966898	1	225775191
587	453	ENSG00000189337	ENSG00000175147	1	14925200	15444539	1	1	15442448	15478960	-1	15443493.5
588	454	ENSG00000143702	ENSG00000232085	1	243287730	243418708	-1	1	243327940	243332747	1	243373324
589	455	ENSG00000143369	LocusReverse_56800	1	150480538	150486265	1	1	150482737	150488090	-1	150484501
590	456	ENSG00000172456	LocusReverse_57487	1	59761833	60238459	1	1	59760807	59762092	-1	59999633
591	458	ENSG00000116667	LocusReverse_56641	1	184356192	184598154	1	1	184591966	184599688	-1	184595060
592	459	ENSG00000171960	blastnMouse.LocusForward_102078	1	43124096	43142429	1	1	43124097	43124188	-1	43133263
593	460	ENSG00000116717	blastnMouse.ENSMUSG00000087231	1	68150744	68154021	1	1	68152019	68152275	-1	68153020
594	461	ENSG00000154358	LocusReverse_56949	1	228395831	228566575	1	1	228553346	228554596	-1	228559960.5
595	461	ENSG00000154358	LocusReverse_56624	1	228395831	228566575	1	1	228548101	228549994	-1	228557338
596	461	ENSG00000154358	ENSG00000235732	1	228395831	228566575	1	1	228544748	228546097	1	228555661.5
597	461	ENSG00000154358	blastnMouse.ENSMUSG00000072902	1	228395831	228566575	1	1	228556037	228556886	-1	228561306
598	461	ENSG00000162931	ENSG00000231563	1	228595641	228604562	-1	1	228595082	228597395	1	228599822
599	462	ENSG00000132780	blastnMouse.LocusForward_101633	1	46049518	46084566	1	1	46049158	46049893	-1	46066862
600	464	ENSG00000169914	LocusReverse_56796	1	20209006	20239438	1	1	20187097	20215694	-1	20213267.5
601	468	ENSG00000169403	blastnMacaque.Locus_189562	1	28473677	28520447	-1	1	28491273	28491449	1	28505860
602	469	ENSG00000185104	blastnOpossum.LocusReverse_30085	1	50905150	51425935	-1	1	51032785	51032887	1	51229360
603	470	ENSG00000134259	ENSG00000228035	1	115828539	115880857	-1	1	115825655	115910693	1	115853256
604	472	ENSG00000143799	LocusForward_58197	1	224102741	226595780	-1	1	224217457	224219976	1	225406618.5
605	472	ENSG00000143799	LocusForward_60021	1	224102741	226595780	-1	1	224246580	224255345	1	225421180
606	473	ENSG00000256154	blastnMouse.ENSMUSG00000086682	1	1603429	1604850	1	1	1601127	1608054	1	1602988.5
607	473	ENSG00000189339	blastnMouse.ENSMUSG00000086682	1	1592939	1624167	-1	1	1601127	1608054	1	1612647
608	473	ENSG00000008128	blastnMouse.ENSMUSG00000086682	1	1571100	1655966	-1	1	1601127	1608054	1	1628546.5
609	473	ENSG00000008128	blastnOpossum.LocusForward_32310	1	1571100	1655966	-1	1	1577284	1577360	1	1616625
610	473	ENSG00000215790	ENSG00000227775	1	1656277	1677431	-1	1	1656054	1663343	1	1666742.5
611	474	ENSG00000162670	blastnGorilla.Locus_59069	1	190066792	190446759	-1	1	190143956	190144278	1	190295357.5
612	474	ENSG00000162670	blastnMouse.ENSMUSG00000087627	1	190066792	190446759	-1	1	190144203	190144495	1	190295481
613	474	ENSG00000162670	ENSG00000225811	1	190066792	190446759	-1	1	190198086	190331400	1	190322422.5
614	475	ENSG00000171735	ENSG00000237365	1	6845384	7829764	1	1	7068436	7074339	-1	7449100
615	475	ENSG00000171735	blastnMouse.Locus_111260	1	6845384	7829764	1	1	6994902	6995448	-1	7412333
616	475	ENSG00000171735	blastnMouse.LocusForward_103127	1	6845384	7829764	1	1	6999352	6999481	-1	7414558
617	475	ENSG00000171735	blastnMouse.Locus_111498	1	6845384	7829764	1	1	6999323	6999481	-1	7414543.5
618	476	ENSG00000116544	blastnMouse.LocusReverse_102035	1	35331037	35395186	-1	1	35332646	35333244	1	35363916
619	477	ENSG00000163191	LocusForward_59705	1	152004982	152021113	-1	1	151999270	152008345	1	152010191.5
620	478	ENSG00000163357	ENSG00000232093	1	155006300	155023406	1	1	155008634	155018594	-1	155016020
621	480	ENSG00000178104	ENSG00000255148	1	144836064	145076186	-1	1	144858174	144865800	1	144967180
622	480	ENSG00000178104	blastnOpossum.LocusReverse_31310	1	144836064	145076186	-1	1	144880747	144880848	1	144978466.5
623	480	ENSG00000178104	LocusForward_59760	1	144836064	145076186	-1	1	144867569	144868569	1	144971877.5
624	482	ENSG00000117114	Locus_119947	1	81771845	82458107	1	1	82003904	82005482	-1	82231005.5
625	482	ENSG00000117114	blastnChicken.Locus_110303	1	81771845	82458107	1	1	81930441	81930518	-1	82194274
626	482	ENSG00000117114	blastnOpossum.Locus_187276	1	81771845	82458107	1	1	81926628	81926835	-1	82192367.5
627	482	ENSG00000117114	ENSG00000236676	1	81771845	82458107	1	1	82051626	82091398	-1	82254866.5
628	482	ENSG00000117114	ENSG00000227960	1	81771845	82458107	1	1	81970784	81971981	1	82214445.5
629	483	ENSG00000132854	blastnMouse.ENSMUSG00000085843	1	62702651	62785085	-1	1	62761743	62761843	1	62773414
630	484	ENSG00000116218	LocusForward_59581	1	179519674	179545087	-1	1	179533397	179542448	1	179539242
631	486	ENSG00000196482	blastnOpossum.LocusForward_30806	1	216676588	217311097	-1	1	217080626	217080796	1	217195861.5
632	487	ENSG00000011007	ENSG00000236810	1	24069645	24088549	1	1	24086872	24104777	-1	24087710.5
633	488	ENSG00000152078	ENSG00000231992	1	95582894	95663163	1	1	95585703	95604110	1	95624433
634	489	ENSG00000042781	blastnOpossum.LocusForward_29733	1	215796236	216596738	-1	1	216137052	216137437	1	216366895
635	489	ENSG00000042781	ENSG00000229242	1	215796236	216596738	-1	1	216059924	216074806	1	216328331
636	490	ENSG00000131781	blastnMouse.LocusReverse_89468	1	146646930	146714700	-1	1	146672985	146673090	1	146693842.5
637	491	ENSG00000137936	LocusForward_58953	1	94027347	94312706	-1	1	94034825	94037292	1	94173765.5
638	491	ENSG00000137936	ENSG00000224093	1	94027347	94312706	-1	1	94057756	94078566	1	94185231
639	491	ENSG00000137936	LocusForward_60100	1	94027347	94312706	-1	1	94037750	94039789	1	94175228
640	492	ENSG00000162723	ENSG00000224259	1	159921282	159961430	-1	1	159931008	159948851	1	159946219
641	494	ENSG00000143036	blastnMouse.ENSMUSG00000086471	1	95285898	95360802	1	1	95286464	95286630	-1	95323633
642	499	ENSG00000077522	blastnPlatypus.LocusForward_19986	1	236849754	236927931	1	1	236898926	236899024	-1	236913428.5
643	501	ENSG00000152092	Locus_117494	1	176806311	177134109	-1	1	177039071	177048449	1	177086590
644	501	ENSG00000152092	LocusForward_58194	1	176806311	177134109	-1	1	177039071	177048449	1	177086590
645	503	ENSG00000143340	ENSG00000229407	1	179712298	179785333	1	1	179785319	179788242	-1	179785326
646	503	ENSG00000143340	LocusReverse_57061	1	179712298	179785333	1	1	179783465	179784235	-1	179784399
647	504	ENSG00000158615	ENSG00000226330	1	204368454	204380945	-1	1	204346978	204410294	1	204363961.5
648	505	ENSG00000143799	ENSG00000234476	1	224102741	226595780	-1	1	225634945	225653045	-1	226115362.5
649	505	ENSG00000143799	XLOC_000585	1	224102741	226595780	-1	1	225657547	225660157	1	226126663.5
650	506	ENSG00000163877	blastnMouse.ENSMUSG00000086481	1	38002142	38019905	-1	1	38006194	38006325	1	38013049.5
651	507	ENSG00000162814	blastnPan.Locus_41139	1	217804666	218045038	1	1	217930015	217930196	-1	217987526.5
652	507	ENSG00000162814	ENSG00000234070	1	217804666	218045038	1	1	217950133	217999596	-1	217997585.5
653	508	ENSG00000221888	LocusForward_58221	1	247920676	247921982	-1	1	247920836	247923592	1	247921409
654	508	ENSG00000169214	blastnMouse.LocusForward_56061	1	247875045	247876105	-1	1	247875178	247875325	1	247875641.5
655	508	ENSG00000153230	Locus_119476	1	247901917	247902861	1	1	247896632	247911370	-1	247899746.5
656	509	ENSG00000198797	blastnGorilla.Locus_61771	1	177140063	177251558	1	1	177163994	177164107	-1	177207776
657	509	ENSG00000198797	Locus_120539	1	177140063	177251558	1	1	177212841	177213893	-1	177232199.5
658	510	ENSG00000162599	ENSG00000237928	1	61330931	61928465	1	1	61405911	61436448	-1	61667188
659	510	ENSG00000162599	blastnGorilla.Locus_60035	1	61330931	61928465	1	1	61374374	61375656	-1	61651419.5
660	511	ENSG00000086015	Locus_120359	1	46252659	46501896	1	1	46340362	46342525	-1	46421129
661	511	ENSG00000086015	LocusReverse_58131	1	46252659	46501896	1	1	46356154	46361257	-1	46429025
662	512	ENSG00000117410	blastnMouse.ENSMUSG00000085278	1	44440159	44443967	1	1	44440570	44442891	-1	44442268.5
663	513	ENSG00000168264	blastnMouse.ENSMUSG00000085964	1	234740015	234745271	-1	1	234742426	234742587	1	234743848.5
664	514	ENSG00000117091	ENSG00000228863	1	160648536	160681641	-1	1	160643136	160655221	1	160662388.5
665	515	ENSG00000116604	blastnMouse.ENSMUSG00000086082	1	156433519	156470620	-1	1	156433542	156433733	1	156452081
666	516	ENSG00000117676	blastnChicken.LocusForward_44035	1	26856252	26901521	1	1	26887247	26887344	-1	26894384
667	516	ENSG00000117676	blastnMouse.ENSMUSG00000085009	1	26856252	26901521	1	1	26872363	26873476	-1	26886942
668	519	ENSG00000143776	ENSG00000233706	1	227177566	227506175	-1	1	227179841	227180907	1	227343008
669	520	ENSG00000117707	ENSG00000230461	1	214156524	214214596	1	1	213992978	214161812	-1	214103787
670	521	ENSG00000154305	blastnMouse.LocusForward_75931	1	222791428	222841354	1	1	222798057	222798205	-1	222819705.5
671	522	ENSG00000143033	blastnMouse.LocusReverse_49048	1	93544792	93604638	1	1	93583899	93583983	-1	93594268.5
672	523	ENSG00000042781	ENSG00000233620	1	215796236	216596738	-1	1	216245807	216260259	1	216421272.5
673	523	ENSG00000042781	blastnMouse.LocusReverse_73741	1	215796236	216596738	-1	1	216246540	216246698	1	216421639
674	524	ENSG00000158161	ENSG00000237895	1	28296855	28415207	-1	1	28356225	28357423	-1	28385716
675	525	ENSG00000130940	blastnMouse.ENSMUSG00000086606	1	10696661	10856707	-1	1	10702936	10703060	1	10779821.5
676	526	ENSG00000127603	LocusReverse_57930	1	39546988	39952789	1	1	39952465	39955801	-1	39952627
677	528	ENSG00000189337	LocusReverse_58542	1	14925200	15444539	1	1	15248591	15249870	-1	15346565
678	528	ENSG00000189337	blastnGorilla.Locus_59804	1	14925200	15444539	1	1	15305278	15308514	-1	15374908.5
679	529	ENSG00000184588	LocusReverse_58497	1	66258197	66840259	1	1	66537297	66547044	-1	66688778
680	529	ENSG00000184588	Locus_120887	1	66258197	66840259	1	1	66537294	66547044	-1	66688776.5
681	529	ENSG00000184588	ENSG00000227466	1	66258197	66840259	1	1	66508183	66516401	-1	66674221
682	532	ENSG00000116406	LocusForward_59231	1	184659637	184724047	-1	1	184723341	184744791	1	184723694
683	535	ENSG00000180869	LocusForward_58147	1	85093913	85100703	-1	1	85095880	85096479	1	85098291.5
684	535	ENSG00000180869	LocusForward_58705	1	85093913	85100703	-1	1	85097030	85101103	1	85098866.5
685	536	ENSG00000163909	ENSG00000225903	1	40089825	40105617	-1	1	40099088	40099575	1	40102352.5
686	537	ENSG00000157216	blastnMouse.LocusReverse_101008	1	54692190	54879152	-1	1	54723760	54723844	1	54801456
687	538	ENSG00000143502	blastnMacaque.Locus_190818	1	223394161	223565324	-1	1	223508815	223508990	1	223537069.5
688	540	ENSG00000135766	LocusForward_59746	1	231499497	231560790	-1	1	231496732	231502157	1	231528761
689	541	ENSG00000156097	LocusReverse_57883	1	110082494	110091028	1	1	110089372	110090966	-1	110090200
690	541	ENSG00000156097	ENSG00000254942	1	110082494	110091028	1	1	110082528	110086459	-1	110086778
691	542	ENSG00000185420	ENSG00000235096	1	245912642	246670614	-1	1	246196853	246198905	1	246433733.5
692	542	ENSG00000185420	ENSG00000226876	1	245912642	246670614	-1	1	246271928	246277168	1	246471271
693	543	ENSG00000137936	ENSG00000230439	1	94027347	94312706	-1	1	94218480	94241000	-1	94265593
694	543	ENSG00000137936	blastnGorilla.Locus_57639	1	94027347	94312706	-1	1	94197006	94197174	1	94254856
695	544	ENSG00000126070	blastnMouse.ENSMUSG00000087394	1	36396319	36522063	1	1	36521617	36552908	-1	36521840
696	544	ENSG00000092850	blastnMouse.ENSMUSG00000087394	1	36549676	36553876	1	1	36521617	36552908	-1	36537746.5
697	545	ENSG00000117682	ENSG00000225891	1	26758773	26797785	1	1	26789247	26793773	-1	26793516
698	546	ENSG00000050628	blastnMacaque.Locus_189183	1	71318036	71513491	-1	1	71395018	71400070	1	71454254.5
699	547	ENSG00000215811	LocusForward_60742	1	228698126	228700004	-1	1	228696429	228699943	1	228698216.5
700	548	ENSG00000142949	blastnOpossum.LocusReverse_66934	1	43990858	44089343	1	1	44075120	44078479	-1	44082231.5
701	550	ENSG00000185104	ENSG00000225767	1	50905150	51425935	-1	1	50903921	50936822	1	51164928
702	551	ENSG00000198400	LocusReverse_58246	1	156785432	156851642	1	1	156802968	156803895	-1	156827305
703	552	ENSG00000116147	blastnMacaque.Locus_190008	1	175291935	175712906	-1	1	175536354	175536602	1	175624630
704	552	ENSG00000116147	ENSG00000235628	1	175291935	175712906	-1	1	175507911	175525954	-1	175610408.5
705	553	ENSG00000116675	LocusReverse_57736	1	65713902	65881552	1	1	65743554	65743975	-1	65812553
706	554	ENSG00000162517	LocusForward_58413	1	32095463	32110497	-1	1	32108195	32109883	1	32109346
707	554	ENSG00000084636	ENSG00000235790	1	32117848	32169920	-1	1	32110762	32125539	1	32140341
708	556	ENSG00000143799	ENSG00000237101	1	224102741	226595780	-1	1	224407315	224415745	1	225501547.5
709	556	ENSG00000143799	ENSG00000232628	1	224102741	226595780	-1	1	224396449	224400981	-1	225496114.5
710	558	ENSG00000116141	blastnMouse.LocusForward_74182	1	220701568	220837803	1	1	220791615	220792096	-1	220814709
711	558	ENSG00000116141	ENSG00000225782	1	220701568	220837803	1	1	220835813	220836458	-1	220836808
712	559	ENSG00000116260	LocusReverse_58062	1	180123969	180173165	1	1	180160971	180162651	-1	180167068
713	560	ENSG00000170382	ENSG00000240219	1	204586298	204654861	-1	1	204590789	204598840	1	204622825
714	560	ENSG00000170382	LocusForward_58593	1	204586298	204654861	-1	1	204628458	204632362	1	204641659.5
715	560	ENSG00000170382	ENSG00000228153	1	204586298	204654861	-1	1	204633000	204634244	1	204643930.5
716	561	ENSG00000157193	ENSG00000228838	1	53711217	53793742	-1	1	53753129	53757910	1	53773435.5
717	561	ENSG00000157193	ENSG00000234578	1	53711217	53793742	-1	1	53733607	53734273	1	53763674.5
718	561	ENSG00000157193	ENSG00000225030	1	53711217	53793742	-1	1	53757463	53757810	-1	53775602.5
719	562	ENSG00000117620	LocusReverse_57535	1	100435345	100492535	1	1	100399723	100503491	-1	100446129
720	562	ENSG00000117620	ENSG00000228084	1	100435345	100492535	1	1	100433939	100435420	-1	100463237
721	563	ENSG00000178828	blastnMouse.LocusReverse_102304	1	20140523	20141771	-1	1	20141248	20141413	1	20141509.5
722	565	ENSG00000081237	ENSG00000229933	1	198607801	198726545	1	1	198626682	198636190	-1	198676613.5
723	566	ENSG00000172260	blastnMouse.ENSMUSG00000086708	1	71868625	72748417	-1	1	72339497	72339958	1	72543957
724	566	ENSG00000172260	ENSG00000228853	1	71868625	72748417	-1	1	72259915	72302695	-1	72504166
725	568	ENSG00000159352	blastnMouse.LocusForward_90864	1	151227179	151239955	1	1	151236439	151236513	-1	151238197
726	569	ENSG00000162415	blastnGorilla.Locus_60989	1	45482071	45771881	-1	1	45763168	45765421	-1	45767524.5
727	570	ENSG00000134376	blastnMacaque.Locus_189839	1	197170592	197447585	1	1	197200399	197200538	-1	197323992
728	571	ENSG00000075945	ENSG00000232959	1	169890467	170054349	-1	1	169993218	169993824	1	170023783.5
729	572	ENSG00000186564	blastnMouse.ENSMUSG00000085399	1	47901689	47906363	1	1	47903117	47903347	-1	47904740
730	573	ENSG00000143248	ENSG00000232892	1	163080911	163187426	-1	1	163131465	163182813	1	163159445.5
731	573	ENSG00000143248	LocusForward_58284	1	163080911	163187426	-1	1	163114968	163117107	1	163151197
732	575	ENSG00000164002	ENSG00000227278	1	40974413	40982228	1	1	40980133	40980729	-1	40981180.5
733	575	ENSG00000164002	ENSG00000238186	1	40974413	40982228	1	1	40981426	40982846	-1	40981827
734	575	ENSG00000187815	ENSG00000238287	1	40942887	40962015	1	1	40943796	40974333	-1	40952905.5
735	576	ENSG00000127124	blastnGorilla.Locus_56995	1	41972036	42501596	-1	1	42061063	42061257	1	42281329.5
736	577	ENSG00000077254	blastnMouse.LocusReverse_89350	1	78161672	78225537	-1	1	78163003	78163161	1	78194270
737	579	ENSG00000081248	ENSG00000234132	1	201008642	201081694	-1	1	201004224	201012201	1	201042959
738	579	ENSG00000081248	Locus_118829	1	201008642	201081694	-1	1	201071569	201072799	1	201076631.5
739	579	ENSG00000081248	blastnMouse.LocusReverse_74201	1	201008642	201081694	-1	1	201022583	201023693	1	201052138.5
740	581	ENSG00000081019	blastnMouse.ENSMUSG00000089998	1	114304454	114355098	-1	1	114304510	114306555	1	114329804
741	581	ENSG00000134242	ENSG00000226167	1	114356433	114414381	-1	1	114399257	114443859	1	114406819
742	581	ENSG00000134262	ENSG00000226167	1	114437370	114447823	-1	1	114399257	114443859	1	114423540
743	581	ENSG00000081019	ENSG00000231128	1	114304454	114355098	-1	1	114355001	114382593	1	114355049.5
744	581	ENSG00000134242	ENSG00000231128	1	114356433	114414381	-1	1	114355001	114382593	1	114384691
745	581	ENSG00000188761	ENSG00000226167	1	114420790	114430169	-1	1	114399257	114443859	1	114414713
746	584	ENSG00000066557	ENSG00000231835	1	70610488	70671303	-1	1	70612804	70617628	1	70642053.5
747	587	ENSG00000162714	Locus_119098	1	247460714	247495148	-1	1	247494524	247540514	1	247494836
748	588	ENSG00000117697	LocusForward_59802	1	212899495	212965124	-1	1	212923474	212926242	1	212944299
749	589	ENSG00000213512	ENSG00000247275	1	89597434	89641723	-1	1	89488180	89614350	1	89564951.5
750	589	ENSG00000162645	ENSG00000247275	1	89571815	89616139	-1	1	89488180	89614350	1	89552159.5
751	590	ENSG00000173406	ENSG00000230363	1	57460451	59012406	-1	1	58343974	58346412	1	58678190
752	590	ENSG00000173406	LocusForward_59583	1	57460451	59012406	-1	1	58389002	58417982	1	58700704
753	590	ENSG00000173406	LocusForward_60064	1	57460451	59012406	-1	1	58425740	58453627	1	58719073
754	590	ENSG00000173406	LocusForward_58437	1	57460451	59012406	-1	1	58422053	58423285	1	58717229.5
755	590	ENSG00000173406	ENSG00000226759	1	57460451	59012406	-1	1	58326215	58333170	1	58669310.5
756	591	ENSG00000174514	blastnMouse.ENSMUSG00000091310	1	205538013	205572046	1	1	205538195	205571946	-1	205555120.5
757	591	ENSG00000158711	blastnMouse.ENSMUSG00000091310	1	205566707	205601090	-1	1	205538195	205571946	-1	205569642.5
758	593	ENSG00000116809	blastnMouse.LocusReverse_101785	1	16268364	16302627	-1	1	16302473	16302635	1	16302550
759	593	ENSG00000116809	LocusForward_58765	1	16268364	16302627	-1	1	16277413	16278991	1	16290020
760	593	ENSG00000065526	ENSG00000179743	1	16174359	16266955	1	1	16160560	16174642	-1	16213757.5
761	593	ENSG00000065526	blastnPlatypus.LocusReverse_27674	1	16174359	16266955	1	1	16235811	16235972	-1	16251383
762	595	ENSG00000162738	blastnMouse.LocusForward_75648	1	160370376	160398468	1	1	160380512	160380645	-1	160389490
763	596	ENSG00000197956	ENSG00000238279	1	153507075	153508720	-1	1	153506079	153507591	1	153507399.5
764	596	ENSG00000188015	LocusForward_60643	1	153519805	153521848	-1	1	153521268	153523796	1	153521558
765	596	ENSG00000196154	LocusForward_60643	1	153516089	153522612	-1	1	153521268	153523796	1	153521940
766	598	ENSG00000117598	ENSG00000232825	1	99355806	99471383	-1	1	99469832	99614408	1	99470607.5
767	599	ENSG00000188822	blastnMouse.LocusReverse_101633	1	24197016	24285549	-1	1	24201785	24201966	1	24243667
768	600	ENSG00000162390	blastnMacaque.Locus_191806	1	55007930	55104865	1	1	55038679	55040970	-1	55071772
769	603	ENSG00000135842	blastnPlatypus.LocusForward_10394	1	184759858	184943682	-1	1	184800977	184801090	1	184872329.5
770	604	ENSG00000162543	ENSG00000225986	1	20512578	20522541	1	1	20510735	20512979	-1	20516638
771	608	ENSG00000196482	blastnGorilla.Locus_57717	1	216676588	217311097	-1	1	217278923	217279233	1	217295010
772	608	ENSG00000196482	blastnPan.CUFF.106783	1	216676588	217311097	-1	1	217201592	217202393	1	217256344.5
773	609	ENSG00000018625	LocusReverse_56931	1	160085548	160113381	1	1	160108147	160121294	-1	160110764
774	612	ENSG00000122484	blastnMouse.ENSMUSG00000085900	1	92764522	92853730	1	1	92812304	92812579	-1	92833017
775	613	ENSG00000014914	blastnMouse.ENSMUSG00000091244	1	149900543	149908791	-1	1	149900520	149904220	1	149904655.5
776	615	ENSG00000197915	ENSG00000237975	1	152184558	152196669	-1	1	152161827	152339163	1	152179248
777	616	ENSG00000132692	ENSG00000229953	1	156611182	156629324	1	1	156616299	156631216	-1	156622811.5
778	617	ENSG00000178585	ENSG00000223989	1	9908334	9970394	-1	1	9908376	9910212	1	9939385
779	618	ENSG00000130940	blastnMacaque.Locus_189238	1	10696661	10856707	-1	1	10830486	10831995	1	10843596.5
780	618	ENSG00000130940	blastnOpossum.Locus_391423	1	10696661	10856707	-1	1	10835179	10836374	1	10845943
781	618	ENSG00000130940	blastnOrangutan.CUFF.51923	1	10696661	10856707	-1	1	10838653	10839227	1	10847680
782	618	ENSG00000130940	blastnPan.CUFF.74382	1	10696661	10856707	-1	1	10789241	10789622	1	10822974
783	620	ENSG00000171608	ENSG00000231789	1	9711790	9789172	1	1	9739858	9747632	-1	9764515
784	622	ENSG00000069248	ENSG00000223635	1	229577044	229644103	-1	1	229644093	229650019	1	229644098
785	622	ENSG00000135776	blastnMouse.LocusForward_41399	1	229652329	229694442	-1	1	229653987	229654627	1	229674214.5
786	623	ENSG00000172456	blastnMacaque.Locus_191527	1	59761833	60238459	1	1	59914535	59916224	-1	60076497
787	623	ENSG00000172456	LocusReverse_58581	1	59761833	60238459	1	1	59957599	59966774	-1	60098029
788	624	ENSG00000171824	ENSG00000230337	1	11126675	11159938	-1	1	11159732	11162157	1	11159835
789	624	ENSG00000171824	ENSG00000226849	1	11126675	11159938	-1	1	11128528	11133154	1	11144233
790	625	ENSG00000203857	blastnMouse.LocusForward_90685	1	120049821	120057681	1	1	120050109	120050216	-1	120053895
791	626	ENSG00000180875	blastnMacaque.Locus_192506	1	240652873	240775449	-1	1	240726891	240727974	1	240751170
792	627	ENSG00000162510	ENSG00000186056	1	31184124	31196434	-1	1	31190940	31199674	1	31193687
793	628	ENSG00000162460	ENSG00000224459	1	16068917	16074477	1	1	16066546	16076391	-1	16070511.5
794	628	ENSG00000162460	blastnMouse.ENSMUSG00000073731	1	16068917	16074477	1	1	16073383	16073506	-1	16073930
795	628	ENSG00000116786	blastnOpossum.LocusForward_62816	1	16008081	16061264	1	1	16045030	16045125	-1	16053147
796	628	ENSG00000162461	ENSG00000224459	1	16061751	16067891	1	1	16066546	16076391	-1	16067218.5
797	632	ENSG00000143195	LocusForward_59140	1	166887996	166944719	-1	1	166890619	166920100	1	166917669
798	633	ENSG00000067334	LocusForward_60733	1	94333373	94345474	-1	1	94344760	94362377	1	94345117
799	633	ENSG00000023909	LocusForward_60733	1	94350761	94374966	-1	1	94344760	94362377	1	94359863
800	634	ENSG00000162367	ENSG00000226252	1	47681963	47697892	-1	1	47691469	47696422	1	47694680.5
801	635	ENSG00000116815	ENSG00000230381	1	117057157	117113661	-1	1	116971673	117105789	-1	117042667
802	638	ENSG00000011021	ENSG00000236997	1	11866207	11903201	1	1	11882854	11883337	-1	11893027.5
803	639	ENSG00000158055	ENSG00000232298	1	24645812	24690972	1	1	24620477	24648420	-1	24655724.5
804	640	ENSG00000135829	ENSG00000247330	1	182808439	182856886	1	1	182806325	182808726	-1	182831605.5
805	643	ENSG00000130939	blastnMouse.ENSMUSG00000085819	1	10092890	10241297	1	1	10192425	10211626	-1	10216861
806	643	ENSG00000130939	blastnMouse.ENSMUSG00000085286	1	10092890	10241297	1	1	10231187	10231268	-1	10236242
807	645	ENSG00000085832	ENSG00000227070	1	51819935	51985000	-1	1	51983981	52027301	1	51984490.5
808	648	ENSG00000164008	ENSG00000228452	1	43232940	43264127	1	1	43241484	43250425	-1	43252805.5
809	649	ENSG00000187140	ENSG00000230798	1	63788730	63790797	1	1	63786555	63790112	-1	63788676
810	650	ENSG00000116151	ENSG00000229813	1	2252692	2356219	-1	1	2347345	2362089	1	2351782
811	652	ENSG00000117115	blastnMouse.LocusReverse_101985	1	17393256	17445948	-1	1	17412997	17413192	1	17429472.5
812	652	ENSG00000117115	blastnMouse.ENSMUSG00000087698	1	17393256	17445948	-1	1	17386592	17395623	1	17416270
813	655	ENSG00000116819	ENSG00000239636	1	36038971	36060929	1	1	36035414	36043330	-1	36048171.5
814	657	ENSG00000085998	LocusForward_60248	1	46654354	46685977	-1	1	46663547	46663919	1	46674762
815	658	ENSG00000171488	ENSG00000231613	1	90098631	90398809	1	1	90254473	90256051	1	90326641
816	658	ENSG00000171488	LocusReverse_58325	1	90098631	90398809	1	1	90211985	90229329	-1	90305397
817	660	ENSG00000130695	ENSG00000225375	1	26560691	26605299	1	1	26575392	26580855	1	26590345.5
818	663	ENSG00000184005	blastnPan.Locus_42486	1	76540389	77100286	1	1	77055772	77056244	-1	77078029
819	664	ENSG00000172339	blastnGorilla.Locus_59311	1	95448297	95538501	-1	1	95467533	95467795	1	95503017
820	664	ENSG00000172339	blastnPan.Locus_40554	1	95448297	95538501	-1	1	95472855	95473149	1	95505678
821	664	ENSG00000172339	ENSG00000230427	1	95448297	95538501	-1	1	95527152	95533101	1	95532826.5
822	665	ENSG00000221978	blastnMouse.LocusReverse_101622	1	1321091	1334708	-1	1	1333631	1334055	1	1334169.5
823	665	ENSG00000235098	ENSG00000225905	1	1353800	1357149	-1	1	1355625	1358071	1	1356387
824	667	ENSG00000060656	LocusReverse_56522	1	29563028	29653325	1	1	29651083	29651830	-1	29652204
825	667	ENSG00000060656	blastnMouse.LocusForward_101752	1	29563028	29653325	1	1	29606061	29606175	-1	29629693
826	669	ENSG00000035687	ENSG00000240963	1	244571796	244615436	-1	1	244538402	244572894	-1	244576919
827	669	ENSG00000173728	ENSG00000240963	1	244515937	244552965	1	1	244538402	244572894	-1	244545683.5
828	670	ENSG00000197429	ENSG00000230896	1	46159996	46216322	-1	1	46160356	46162747	-1	46188339
829	671	ENSG00000148429	LocusForward_17775	10	11502509	11653753	-1	10	11505816	11512122	1	11579784.5
830	672	ENSG00000128815	ENSG00000233665	10	49892921	50191001	1	10	50184597	50186927	-1	50187799
831	673	ENSG00000165995	ENSG00000225527	10	18429606	18830798	1	10	18820778	18822265	-1	18825788
832	674	ENSG00000148655	ENSG00000236842	10	77191211	78318978	1	10	77190329	77191346	-1	77754653.5
833	675	ENSG00000165512	ENSG00000226937	10	45495923	45500774	1	10	45497679	45567036	-1	45499226.5
834	676	ENSG00000176986	blastnMouse.ENSMUSG00000086351	10	75504120	75531919	1	10	75525203	75533093	-1	75528561
835	676	ENSG00000214655	ENSG00000236370	10	75545383	75561551	1	10	75556276	75561157	-1	75558913.5
836	676	ENSG00000196968	blastnMouse.ENSMUSG00000086351	10	75532049	75538821	1	10	75525203	75533093	-1	75532012
837	677	ENSG00000148655	blastnMouse.ENSMUSG00000068680	10	77191211	78318978	1	10	78299528	78302485	-1	78309253
838	678	ENSG00000107581	blastnOpossum.LocusReverse_53339	10	120794356	120840396	-1	10	120795692	120795772	1	120818044
839	679	ENSG00000048740	ENSG00000229206	10	11047259	11378666	1	10	11072297	11072831	1	11225481.5
840	679	ENSG00000048740	ENSG00000237986	10	11047259	11378666	1	10	11114778	11147441	-1	11246722
841	679	ENSG00000048740	blastnMouse.ENSMUSG00000087079	10	11047259	11378666	1	10	11045466	11047955	-1	11212066
842	680	ENSG00000156395	blastnMouse.LocusForward_69111	10	106400859	107024993	1	10	106907371	106907469	-1	106966182
843	680	ENSG00000156395	LocusReverse_16617	10	106400859	107024993	1	10	106915467	106937323	-1	106970230
844	681	ENSG00000150347	blastnGorilla.Locus_465307	10	63661059	63856703	1	10	63671533	63672942	-1	63764118
845	682	ENSG00000151632	ENSG00000224251	10	5029967	5060207	-1	10	5035524	5039572	1	5047865.5
846	683	ENSG00000151923	blastnMouse.LocusForward_55728	10	121334199	121356541	-1	10	121334320	121355978	1	121345430.5
847	684	ENSG00000148795	ENSG00000203886	10	104590288	104597290	-1	10	104590512	104594273	1	104593901
848	684	ENSG00000148795	blastnMouse.LocusForward_68642	10	104590288	104597290	-1	10	104592266	104592359	1	104594778
849	685	ENSG00000120616	ENSG00000233825	10	32556679	32667726	-1	10	32635427	32636107	1	32651576.5
850	686	ENSG00000168283	blastnOpossum.LocusForward_37580	10	22605381	22620413	1	10	22613879	22614222	-1	22617146
851	687	ENSG00000185933	ENSG00000234699	10	105213144	105218645	-1	10	105212603	105222452	1	105215624
852	687	ENSG00000138172	ENSG00000234699	10	105206543	105212660	-1	10	105212603	105222452	1	105212631.5
853	688	ENSG00000148488	LocusForward_18152	10	17360382	17496386	-1	10	17483234	17509237	1	17489810
854	688	ENSG00000148488	ENSG00000204832	10	17360382	17496386	-1	10	17428935	17455502	1	17462660.5
855	689	ENSG00000107521	LocusForward_18616	10	100175955	100206709	-1	10	100206376	100213607	1	100206542.5
856	690	ENSG00000150275	ENSG00000236744	10	55562531	57387702	-1	10	57007508	57356993	-1	57197605
857	691	ENSG00000182022	LocusForward_18770	10	125767184	125853206	-1	10	125804228	125804622	1	125828717
858	692	ENSG00000165606	blastnMacaque.Locus_273638	10	50572237	50603986	-1	10	50580666	50582594	1	50592326
859	693	ENSG00000165752	blastnPan.Locus_72772	10	134020994	134145353	-1	10	134106207	134108641	1	134125780
860	694	ENSG00000165732	blastnChicken.LocusReverse_46381	10	70715884	70744829	1	10	70726788	70726933	-1	70735808.5
861	694	ENSG00000165732	blastnMouse.LocusReverse_60189	10	70715884	70744829	1	10	70731669	70731809	-1	70738249
862	695	ENSG00000107959	ENSG00000237399	10	3179920	3215003	-1	10	3183864	3227547	1	3199433.5
863	696	ENSG00000185532	ENSG00000235279	10	52750945	54058110	1	10	53062326	53066469	1	53560218
864	696	ENSG00000185532	blastnMacaque.Locus_272576	10	52750945	54058110	1	10	53091549	53103139	-1	53574829.5
865	696	ENSG00000185532	blastnMacaque.Locus_248518	10	52750945	54058110	1	10	53073758	53074102	-1	53565934
866	697	ENSG00000148841	ENSG00000228261	10	106071894	106098162	-1	10	106083127	106086762	1	106090644.5
867	698	ENSG00000151150	LocusForward_18180	10	61788159	62493248	-1	10	62215632	62254351	1	62354440
868	699	ENSG00000151474	blastnMouse.ENSMUSG00000084859	10	13685706	14504141	-1	10	14308735	14308831	1	14406438
869	700	ENSG00000166224	ENSG00000233104	10	72575717	72640930	1	10	72577323	72577968	1	72609126.5
870	701	ENSG00000128815	LocusReverse_16995	10	49892921	50191001	1	10	50038565	50042660	-1	50114783
871	701	ENSG00000128815	ENSG00000237241	10	49892921	50191001	1	10	50042957	50044714	-1	50116979
872	701	ENSG00000128815	ENSG00000228403	10	49892921	50191001	1	10	50086067	50086694	1	50138534
873	702	ENSG00000198879	blastnMouse.ENSMUSG00000086748	10	7200586	7453450	-1	10	7451648	7451843	1	7452549
874	703	ENSG00000151033	LocusForward_18198	10	30895152	30918691	-1	10	30902070	30904363	1	30910380.5
875	704	ENSG00000148737	blastnOpossum.Locus_315464	10	114710009	114927437	1	10	114877385	114877526	-1	114902411
876	704	ENSG00000148737	blastnOpossum.LocusForward_51645	10	114710009	114927437	1	10	114877385	114877465	-1	114902411
877	704	ENSG00000148737	ENSG00000237996	10	114710009	114927437	1	10	114843553	114846535	1	114885495
878	705	ENSG00000197893	blastnMouse.ENSMUSG00000090990	10	115348475	115423805	-1	10	115391618	115391735	1	115407711.5
879	706	ENSG00000170759	blastnChicken.LocusReverse_10541	10	32297938	32345359	-1	10	32304482	32304589	1	32324920.5
880	706	ENSG00000170759	blastnMouse.ENSMUSG00000091165	10	32297938	32345359	-1	10	32311065	32337481	1	32328212
881	707	ENSG00000189319	ENSG00000233334	10	126305649	126480296	-1	10	126392194	126402489	1	126436245
882	708	ENSG00000166348	ENSG00000221817	10	75257296	75385711	-1	10	75255283	75264940	1	75320497
883	709	ENSG00000012779	ENSG00000231964	10	45869661	45941561	1	10	45940018	45948569	-1	45940789.5
884	710	ENSG00000108175	blastnMouse.LocusReverse_36989	10	80828792	81076285	1	10	80943855	80945259	-1	81010070
885	710	ENSG00000108175	blastnMacaque.Locus_272456	10	80828792	81076285	1	10	80936777	80939437	-1	81006531
886	712	ENSG00000108175	blastnMouse.LocusReverse_37410	10	80828792	81076285	1	10	81058802	81061975	-1	81067543.5
887	712	ENSG00000108175	blastnMouse.LocusReverse_36748	10	80828792	81076285	1	10	81063769	81070832	-1	81070027
888	713	ENSG00000198873	ENSG00000236426	10	120967101	121215131	1	10	121094144	121095542	-1	121154637.5
889	713	ENSG00000198873	blastnGorilla.Locus_464977	10	120967101	121215131	1	10	121070619	121070713	-1	121142875
890	713	ENSG00000198873	blastnPan.Locus_73403	10	120967101	121215131	1	10	121073779	121075157	-1	121144455
891	714	ENSG00000176769	ENSG00000230098	10	132890654	133109984	-1	10	132893481	132894040	1	133001732.5
892	715	ENSG00000183346	blastnMacaque.Locus_272171	10	63422719	63526524	1	10	63476925	63477132	-1	63501724.5
893	716	ENSG00000107954	ENSG00000226431	10	105253736	105352309	1	10	105308832	105310721	1	105330570.5
894	718	ENSG00000148498	blastnPan.CUFF.184581	10	34398488	35104253	-1	10	34795171	34795275	1	34949712
895	719	ENSG00000099256	LocusForward_18815	10	25137554	25241533	-1	10	25139795	25160764	1	25190664
896	719	ENSG00000099256	blastnMacaque.Locus_272226	10	25137554	25241533	-1	10	25183304	25183418	1	25212418.5
897	720	ENSG00000077327	LocusReverse_16667	10	22634399	22743153	1	10	22716313	22717391	-1	22729733
898	720	ENSG00000077327	blastnPlatypus.LocusReverse_14223	10	22634399	22743153	1	10	22678176	22678266	-1	22710664.5
899	720	ENSG00000077327	CUFF.74475	10	22634399	22743153	1	10	22716261	22717391	-1	22729707
900	720	ENSG00000077327	ENSG00000233451	10	22634399	22743153	1	10	22650101	22701996	1	22696627
901	721	ENSG00000156113	ENSG00000236467	10	78637355	79398353	-1	10	78647802	78663848	1	79023077.5
902	721	ENSG00000156113	ENSG00000227323	10	78637355	79398353	-1	10	78664583	78709221	1	79031468
903	721	ENSG00000156113	blastnMacaque.Locus_273656	10	78637355	79398353	-1	10	78682684	78685434	1	79040518.5
904	722	ENSG00000123240	LocusReverse_17190	10	13141449	13180291	1	10	13162316	13162844	-1	13171303.5
905	723	ENSG00000136738	blastnMouse.ENSMUSG00000086657	10	17686124	17757913	1	10	17686297	17686389	-1	17722105
906	723	ENSG00000136738	ENSG00000229190	10	17686124	17757913	1	10	17737708	17742231	-1	17747810.5
907	724	ENSG00000119946	blastnMouse.LocusReverse_68392	10	101088856	101154087	1	10	101122010	101122133	-1	101138048.5
908	724	ENSG00000119946	blastnMouse.LocusReverse_67845	10	101088856	101154087	1	10	101089085	101089473	-1	101121586
909	725	ENSG00000150760	blastnMouse.LocusReverse_56207	10	128593978	129250781	1	10	129247943	129248086	-1	129249362
910	726	ENSG00000148672	ENSG00000240475	10	88810243	88854627	-1	10	88854266	88856746	1	88854446.5
911	727	ENSG00000156113	blastnPan.CUFF.182169	10	78637355	79398353	-1	10	79298651	79298889	1	79348502
912	727	ENSG00000156113	Locus_37463	10	78637355	79398353	-1	10	79378486	79380088	1	79388419.5
913	727	ENSG00000156113	LocusForward_17645	10	78637355	79398353	-1	10	79378520	79379989	1	79388436.5
914	728	ENSG00000151553	LocusReverse_17127	10	116581503	116659591	1	10	116658353	116659301	-1	116658972
915	728	ENSG00000151553	blastnGorilla.Locus_465363	10	116581503	116659591	1	10	116634641	116637175	-1	116647116
916	729	ENSG00000166024	blastnMouse.ENSMUSG00000090117	10	99894387	100004654	1	10	99967850	99967951	-1	99986252
917	729	ENSG00000138131	ENSG00000230928	10	100007447	100028007	-1	10	100011780	100016332	1	100019893.5
918	730	ENSG00000015171	LocusReverse_16994	10	180405	300577	1	10	294765	303153	-1	297671
919	732	ENSG00000188385	ENSG00000235010	10	133918175	133998313	1	10	133994729	133999466	-1	133996521
920	732	ENSG00000188385	blastnMouse.LocusReverse_55207	10	133918175	133998313	1	10	133948510	133950653	-1	133973411.5
921	733	ENSG00000151150	blastnMouse.LocusReverse_60618	10	61788159	62493248	-1	10	61973201	61973282	1	62233224.5
922	735	ENSG00000120616	ENSG00000227253	10	32556679	32667726	-1	10	32555217	32558039	1	32611471.5
923	736	ENSG00000138193	ENSG00000228553	10	95753746	96088149	1	10	95984917	95987045	-1	96036533
924	736	ENSG00000138193	ENSG00000229130	10	95753746	96088149	1	10	96042918	96046828	-1	96065533.5
925	736	ENSG00000138193	blastnOpossum.LocusForward_50874	10	95753746	96088149	1	10	96022245	96022362	-1	96055197
926	736	ENSG00000138193	ENSG00000241714	10	95753746	96088149	1	10	96039763	96043218	-1	96063956
927	737	ENSG00000165874	ENSG00000229227	10	46897641	46939148	1	10	46937463	46951699	-1	46938305.5
928	737	ENSG00000204176	ENSG00000231187	10	46952762	46971400	-1	10	46951472	46966835	1	46961436
929	739	ENSG00000175029	LocusForward_18644	10	126676421	126849739	-1	10	126783991	126784895	1	126816865
930	739	ENSG00000175029	blastnMouse.LocusForward_56322	10	126676421	126849739	-1	10	126848558	126849595	1	126849148.5
931	740	ENSG00000185737	blastnMouse.Locus_40196	10	83634806	84746933	1	10	84238554	84238721	-1	84492743.5
932	740	ENSG00000185737	blastnMouse.LocusForward_36547	10	83634806	84746933	1	10	84238615	84238721	-1	84492774
933	741	ENSG00000138316	blastnMacaque.Locus_272291	10	72432559	72522197	1	10	72444763	72445260	-1	72483480
934	742	ENSG00000065675	blastnMacaque.Locus_272485	10	6436059	6622263	-1	10	6611544	6613343	1	6616903.5
935	743	ENSG00000165644	blastnMouse.ENSMUSG00000090564	10	76993414	76995788	-1	10	76994362	76998801	1	76995075
936	744	ENSG00000148848	blastnMacaque.Locus_271928	10	127700950	128077024	-1	10	127908609	127912019	1	127992816.5
937	745	ENSG00000150051	ENSG00000230500	10	27961803	28034778	-1	10	28033715	28056723	1	28034246.5
938	746	ENSG00000148655	Locus_38447	10	77191211	78318978	1	10	77737951	77740376	-1	78028464.5
939	746	ENSG00000148655	LocusReverse_17376	10	77191211	78318978	1	10	77630654	77631699	-1	77974816
940	746	ENSG00000148655	CUFF.82277	10	77191211	78318978	1	10	77776262	77777969	-1	78047620
941	746	ENSG00000148655	blastnMouse.Locus_40585	10	77191211	78318978	1	10	77729298	77754756	-1	78024138
942	746	ENSG00000148655	blastnMouse.LocusReverse_36962	10	77191211	78318978	1	10	77676626	77676879	-1	77997802
943	746	ENSG00000148655	blastnMouse.LocusReverse_37672	10	77191211	78318978	1	10	77729298	77754756	-1	78024138
944	747	ENSG00000065809	ENSG00000236495	10	14560556	14816896	-1	10	14694741	14703690	1	14755818.5
945	747	ENSG00000065809	LocusForward_18509	10	14560556	14816896	-1	10	14697027	14742739	1	14756961.5
946	748	ENSG00000184719	blastnMouse.LocusForward_68833	10	89942209	90344287	-1	10	90045146	90045239	1	90194716.5
947	748	ENSG00000184719	blastnMouse.LocusForward_69134	10	89942209	90344287	-1	10	90004289	90004374	1	90174288
948	748	ENSG00000184719	blastnMouse.Locus_74455	10	89942209	90344287	-1	10	90004289	90004374	1	90174288
949	749	ENSG00000107679	LocusReverse_17441	10	124134173	124191867	1	10	124130556	124134974	-1	124161211.5
950	750	ENSG00000156110	ENSG00000227539	10	75910960	76469061	1	10	76185995	76186461	1	76327528
951	752	ENSG00000120029	blastnMouse.ENSMUSG00000090325	10	103605356	103815950	-1	10	103815737	103816079	1	103815843.5
952	753	ENSG00000152779	ENSG00000234452	10	91190051	91316398	-1	10	91215821	91227897	1	91266109.5
953	754	ENSG00000154493	blastnMacaque.Locus_272109	10	128113566	128359079	-1	10	128318405	128320858	1	128338742
954	755	ENSG00000198105	ENSG00000236514	10	38091751	38147034	-1	10	38146668	38148038	1	38146851
955	758	ENSG00000077147	blastnMouse.LocusForward_69014	10	98277866	98347209	-1	10	98310995	98311170	1	98329102
956	758	ENSG00000077147	blastnMouse.LocusForward_69174	10	98277866	98347209	-1	10	98292803	98293005	1	98320006
957	758	ENSG00000077147	blastnMouse.LocusForward_69282	10	98277866	98347209	-1	10	98346548	98346885	1	98346878.5
958	759	ENSG00000156395	ENSG00000226387	10	106400859	107024993	1	10	106424368	106425974	-1	106724680.5
959	760	ENSG00000148660	ENSG00000224195	10	75572259	75634343	-1	10	75573276	75574495	1	75603809.5
960	761	ENSG00000150275	ENSG00000236958	10	55562531	57387702	-1	10	56624434	56628882	-1	57006068
961	763	ENSG00000026025	ENSG00000234961	10	17270258	17279592	1	10	17275324	17276832	-1	17277458
962	763	ENSG00000026025	ENSG00000229124	10	17270258	17279592	1	10	17256238	17271571	-1	17267915
963	764	ENSG00000134452	ENSG00000232807	10	5931535	5979556	1	10	5979079	5987863	-1	5979317.5
964	765	ENSG00000179133	ENSG00000224215	10	23556124	23633774	-1	10	23632886	23634110	1	23633330
965	766	ENSG00000169826	blastnPlatypus.LocusForward_32576	10	43633934	43680756	1	10	43650647	43651064	-1	43665701.5
966	767	ENSG00000198408	blastnOpossum.LocusReverse_50633	10	103544200	103578696	-1	10	103553686	103558952	1	103566191
967	767	ENSG00000107831	blastnOpossum.LocusReverse_51275	10	103530081	103535827	-1	10	103530085	103533682	1	103532956
968	767	ENSG00000120049	ENSG00000226009	10	103585731	103603677	-1	10	103578835	103588536	1	103591256
969	767	ENSG00000107833	blastnMouse.LocusForward_69244	10	103541082	103543170	-1	10	103542005	103542357	1	103542587.5
970	767	ENSG00000198408	blastnMouse.ENSMUSG00000087367	10	103544200	103578696	-1	10	103545861	103546361	1	103562278.5
971	768	ENSG00000165995	blastnMouse.ENSMUSG00000087086	10	18429606	18830798	1	10	18550175	18550856	-1	18690486.5
972	768	ENSG00000165995	blastnMacaque.Locus_273397	10	18429606	18830798	1	10	18483036	18483347	-1	18656917
973	769	ENSG00000169740	ENSG00000223910	10	44139307	44144304	-1	10	44124265	44170151	1	44134284.5
974	769	ENSG00000169740	ENSG00000230565	10	44139307	44144304	-1	10	44141390	44143467	1	44142847
975	770	ENSG00000138279	ENSG00000233144	10	75135203	75173834	-1	10	75141191	75143254	1	75157512.5
976	771	ENSG00000156113	blastnMacaque.Locus_274165	10	78637355	79398353	-1	10	79145973	79146306	1	79272163
977	771	ENSG00000255984	ENSG00000224500	10	78943231	79258449	-1	10	79073699	79075452	1	79166074
978	771	ENSG00000255984	LocusForward_18339	10	78943231	79258449	-1	10	79149552	79150404	1	79204000.5
979	771	ENSG00000156113	LocusForward_18339	10	78637355	79398353	-1	10	79149552	79150404	1	79273952.5
980	771	ENSG00000255984	blastnMacaque.Locus_274165	10	78943231	79258449	-1	10	79145973	79146306	1	79202211
981	771	ENSG00000156113	LocusForward_18559	10	78637355	79398353	-1	10	79182782	79192281	1	79290567.5
982	771	ENSG00000255984	Locus_37640	10	78943231	79258449	-1	10	79182782	79190105	1	79220615.5
983	771	ENSG00000255984	blastnMacaque.Locus_273101	10	78943231	79258449	-1	10	79122536	79123286	1	79190492.5
984	771	ENSG00000156113	ENSG00000224500	10	78637355	79398353	-1	10	79073699	79075452	1	79236026
985	771	ENSG00000255984	LocusForward_18559	10	78943231	79258449	-1	10	79182782	79192281	1	79220615.5
986	771	ENSG00000156113	blastnMacaque.Locus_273101	10	78637355	79398353	-1	10	79122536	79123286	1	79260444.5
987	771	ENSG00000156113	ENSG00000225497	10	78637355	79398353	-1	10	78900546	78916546	1	79149449.5
988	771	ENSG00000156113	Locus_37640	10	78637355	79398353	-1	10	79182782	79190105	1	79290567.5
989	772	ENSG00000236756	ENSG00000227540	10	75006946	75047742	1	10	75012549	75014107	1	75030145.5
990	772	ENSG00000156042	ENSG00000227540	10	75013517	75119452	-1	10	75012549	75014107	1	75066000.5
991	772	ENSG00000213551	ENSG00000244365	10	74943120	75008620	-1	10	74998540	75003156	-1	75003580
992	772	ENSG00000138286	ENSG00000244365	10	74927924	75004262	1	10	74998540	75003156	-1	75001401
993	774	ENSG00000148700	blastnMouse.LocusReverse_67776	10	111756126	111895323	1	10	111892060	111893234	-1	111893691.5
994	776	ENSG00000133678	ENSG00000230091	10	81838402	81852313	1	10	81806616	81838668	-1	81829464.5
995	777	ENSG00000099204	blastnOpossum.LocusReverse_50684	10	116190872	116444414	-1	10	116391603	116391683	1	116418008.5
996	778	ENSG00000095564	blastnChicken.LocusForward_47346	10	93683822	93790082	1	10	93726391	93726483	-1	93758236.5
997	779	ENSG00000172731	blastnPlatypus.LocusForward_28109	10	72058729	72142382	-1	10	72083640	72083719	1	72113011
998	780	ENSG00000185737	blastnMouse.LocusForward_37377	10	83634806	84746933	1	10	84498285	84498430	-1	84622609
999	781	ENSG00000165868	blastnOpossum.LocusReverse_55092	10	118430703	118502085	-1	10	118434426	118441439	1	118468255.5
1000	781	ENSG00000165868	ENSG00000232767	10	118430703	118502085	-1	10	118429614	118432250	1	118465849.5
1001	782	ENSG00000156510	ENSG00000229261	10	70980059	71027315	1	10	70975089	70992246	-1	71001202
1002	782	ENSG00000156510	ENSG00000231748	10	70980059	71027315	1	10	71025098	71027904	-1	71026206.5
1003	783	ENSG00000148426	blastnMacaque.Locus_273917	10	11865338	11914276	1	10	11879592	11880350	-1	11896934
1004	784	ENSG00000185736	Locus_37562	10	1228073	1779670	-1	10	1355259	1356632	1	1567464.5
1005	784	ENSG00000185736	ENSG00000233052	10	1228073	1779670	-1	10	1403196	1403832	-1	1591433
1006	784	ENSG00000185736	LocusForward_18828	10	1228073	1779670	-1	10	1370297	1370777	1	1574983.5
1007	784	ENSG00000185736	blastnGorilla.Locus_464472	10	1228073	1779670	-1	10	1467973	1468829	1	1623821.5
1008	786	ENSG00000165632	blastnMouse.ENSMUSG00000075534	10	7860467	8058590	1	10	8057527	8058876	-1	8058058.5
1009	786	ENSG00000165632	blastnPlatypus.LocusForward_20402	10	7860467	8058590	1	10	8013635	8013720	-1	8036112.5
1010	788	ENSG00000204740	LocusReverse_16827	10	19492779	20079330	1	10	19728900	19748225	-1	19904115
1011	791	ENSG00000151532	ENSG00000233340	10	114206756	114578503	1	10	114431571	114437578	-1	114505037
1012	791	ENSG00000151532	ENSG00000234221	10	114206756	114578503	1	10	114447364	114511234	1	114512933.5
1013	792	ENSG00000108100	LocusReverse_17349	10	35535953	35860852	1	10	35732364	35733084	-1	35796608
1014	795	ENSG00000107862	blastnOpossum.LocusForward_51131	10	104005289	104142656	1	10	104136383	104136555	-1	104139519.5
1015	795	ENSG00000107862	LocusReverse_17360	10	104005289	104142656	1	10	104107082	104111000	-1	104124869
1016	795	ENSG00000107862	blastnMouse.ENSMUSG00000086816	10	104005289	104142656	1	10	104121472	104125365	-1	104132064
1017	795	ENSG00000107862	blastnMouse.LocusReverse_68221	10	104005289	104142656	1	10	104111586	104111719	-1	104127121
1018	796	ENSG00000148655	Locus_38426	10	77191211	78318978	1	10	77347162	77352445	-1	77833070
1019	796	ENSG00000148655	blastnMacaque.Locus_271932	10	77191211	78318978	1	10	77463026	77463398	-1	77891002
1020	796	ENSG00000148655	LocusReverse_16813	10	77191211	78318978	1	10	77347286	77352334	-1	77833132
1021	796	ENSG00000148655	blastnOpossum.LocusReverse_53785	10	77191211	78318978	1	10	77463305	77472127	-1	77891141.5
1022	796	ENSG00000148655	ENSG00000228280	10	77191211	78318978	1	10	77502498	77503513	1	77910738
1023	796	ENSG00000148655	blastnMouse.CUFF.186367	10	77191211	78318978	1	10	77391360	77391687	-1	77855169
1024	797	ENSG00000148541	LocusForward_18463	10	61005890	61122939	-1	10	61082022	61092244	1	61102480.5
1025	798	ENSG00000171862	ENSG00000224745	10	89622870	89731687	1	10	89638449	89640184	1	89685068
1026	799	ENSG00000175018	ENSG00000237675	10	127265091	127371713	-1	10	127262940	127273728	1	127317326.5
1027	799	ENSG00000175018	CUFF.91001	10	127265091	127371713	-1	10	127278743	127291762	1	127325228
1028	800	ENSG00000151474	ENSG00000235410	10	13685706	14504141	-1	10	14116283	14131441	1	14310212
1029	802	ENSG00000065809	LocusForward_18846	10	14560556	14816896	-1	10	14574925	14575475	1	14695910.5
1030	804	ENSG00000095587	blastnPlatypus.LocusForward_187	10	98124363	98273675	-1	10	98127876	98127983	1	98200775.5
1031	805	ENSG00000152782	LocusForward_18542	10	91342745	91405215	-1	10	91296867	91350716	1	91351041
1032	805	ENSG00000152782	ENSG00000232936	10	91342745	91405215	-1	10	91405039	91410424	1	91405127
1033	805	ENSG00000152782	ENSG00000235344	10	91342745	91405215	-1	10	91352504	91352584	1	91378859.5
1034	806	ENSG00000107807	ENSG00000226740	10	102890262	102897545	1	10	102896232	102899468	-1	102896888.5
1035	807	ENSG00000119950	ENSG00000228417	10	111967363	112047123	1	10	111967608	111968349	-1	112007365.5
1036	808	ENSG00000165646	ENSG00000225936	10	119000604	119038941	1	10	118999111	119001434	-1	119019026
1037	809	ENSG00000172538	ENSG00000234736	10	50339199	50342053	-1	10	50329884	50359592	1	50335968.5
1038	810	ENSG00000107485	blastnMouse.ENSMUSG00000086618	10	8095567	8117161	1	10	8096514	8097865	-1	8106837.5
1039	812	ENSG00000165626	ENSG00000227175	10	13480484	13570974	-1	10	13570516	13572262	1	13570745
1040	813	ENSG00000228570	ENSG00000224428	10	81601114	81610632	1	10	81586459	81601328	1	81598545.5
1041	814	ENSG00000107758	ENSG00000221817	10	75196186	75255782	-1	10	75255283	75264940	1	75255532.5
1042	816	ENSG00000107854	blastnOpossum.LocusForward_54498	10	93558069	93625033	1	10	93572743	93572933	-1	93598888
1043	817	ENSG00000182010	blastnMouse.ENSMUSG00000086838	10	63942794	64028466	-1	10	63977960	63978068	1	64003213
1044	818	ENSG00000225830	ENSG00000235939	10	50663414	50747584	-1	10	50627323	50680949	1	50687453.5
1045	819	ENSG00000187522	ENSG00000235177	10	14880163	14913740	1	10	14885630	14886747	-1	14899685
1046	820	ENSG00000121898	ENSG00000231138	10	125465729	125699783	-1	10	125536186	125537265	1	125617984.5
1047	820	ENSG00000121898	blastnMacaque.Locus_272629	10	125465729	125699783	-1	10	125593793	125595788	1	125646788
1048	822	ENSG00000138134	ENSG00000180139	10	90639028	90734910	1	10	90692441	90699731	1	90713675.5
1049	822	ENSG00000107796	ENSG00000180139	10	90694831	90751147	-1	10	90692441	90699731	1	90721794
1050	823	ENSG00000138166	ENSG00000225461	10	112257596	112271302	1	10	112257757	112258300	-1	112264529.5
1051	824	ENSG00000182771	ENSG00000234942	10	87359312	88126250	-1	10	87337481	87390073	1	87731865.5
1052	825	ENSG00000120549	blastnMouse.ENSMUSG00000086418	10	23983675	24836772	1	10	24721919	24726981	-1	24779345.5
1053	828	ENSG00000181192	blastnMouse.ENSMUSG00000085818	10	12110971	12165224	1	10	12162189	12162264	-1	12163706.5
1054	830	ENSG00000151025	blastnOrangutan.Locus_107268	10	25463991	25891155	1	10	25693713	25694026	-1	25792434
1055	831	ENSG00000150093	ENSG00000229656	10	33189247	33294720	-1	10	33247773	33371030	1	33271246.5
1056	831	ENSG00000150093	LocusForward_18095	10	33189247	33294720	-1	10	33197404	33218042	1	33246062
1057	831	ENSG00000150093	ENSG00000244336	10	33189247	33294720	-1	10	33247414	33249432	-1	33271067
1058	832	ENSG00000108021	ENSG00000226647	10	5726801	5805703	1	10	5754177	5786030	-1	5779940
1059	833	ENSG00000077943	blastnMouse.ENSMUSG00000086843	10	15555948	15762124	-1	10	15761556	15761713	1	15761840
1060	833	ENSG00000077943	blastnOpossum.LocusReverse_39227	10	15555948	15762124	-1	10	15725998	15726128	1	15744061
1061	835	ENSG00000107611	LocusForward_18768	10	16865963	17171830	-1	10	16870871	16874807	1	17021350.5
1062	835	ENSG00000107611	blastnMouse.ENSMUSG00000086358	10	16865963	17171830	-1	10	16942698	16942865	1	17057264
1063	835	ENSG00000107611	blastnMouse.LocusForward_31390	10	16865963	17171830	-1	10	16967593	16967704	1	17069711.5
1064	836	ENSG00000122367	LocusReverse_16778	10	88426549	88495825	1	10	88459678	88469729	-1	88477751.5
1065	837	ENSG00000165806	ENSG00000234393	10	115438942	115490662	1	10	115470440	115479091	-1	115480551
1066	838	ENSG00000183230	ENSG00000225299	10	67679719	69455927	-1	10	68797042	68814786	1	69126484.5
1067	840	ENSG00000151025	ENSG00000233642	10	25463991	25891155	1	10	25447001	25465205	-1	25669078
1068	841	ENSG00000183049	blastnMacaque.Locus_273206	10	12391481	12877545	1	10	12519440	12519919	-1	12698492.5
1069	841	ENSG00000183049	blastnMacaque.Locus_273352	10	12391481	12877545	1	10	12542518	12543460	-1	12710031.5
1070	842	ENSG00000185736	blastnMacaque.CUFF.210574	10	1228073	1779670	-1	10	1610313	1610591	1	1694991.5
1071	842	ENSG00000185736	CUFF.70710	10	1228073	1779670	-1	10	1613841	1614524	1	1696755.5
1072	844	ENSG00000148834	LocusReverse_16663	10	105995114	106027217	1	10	106008162	106028564	-1	106017689.5
1073	845	ENSG00000148459	ENSG00000235843	10	26986588	27035727	1	10	27006564	27007707	1	27021145.5
1074	846	ENSG00000107447	ENSG00000229418	10	98064085	98098321	1	10	98053537	98066452	1	98075929
1075	847	ENSG00000095585	ENSG00000233789	10	97951458	98031333	-1	10	97963330	97963885	1	97997331.5
1076	848	ENSG00000188316	ENSG00000225302	10	118609023	118671297	1	10	118592512	118609716	-1	118631904.5
1077	849	ENSG00000035403	ENSG00000228726	10	75757872	75879918	1	10	75855924	75862185	-1	75867921
1078	850	ENSG00000107562	blastnPan.Locus_73201	10	44793038	44881941	-1	10	44837930	44838165	1	44859935.5
1079	851	ENSG00000120594	blastnXenopus.LocusForward_55435	10	20105168	20569286	1	10	20357086	20357174	-1	20463186
1080	852	ENSG00000170430	ENSG00000237224	10	131265448	131566271	1	10	131498980	131499526	-1	131532625.5
1081	852	ENSG00000170430	blastnMouse.LocusReverse_56186	10	131265448	131566271	1	10	131560972	131561456	-1	131563621.5
1082	852	ENSG00000170430	blastnMouse.LocusReverse_55401	10	131265448	131566271	1	10	131515569	131515668	-1	131540920
1083	853	ENSG00000148482	ENSG00000226083	10	18240768	18332221	1	10	18290715	18299491	-1	18311468
1084	853	ENSG00000148482	blastnMouse.LocusReverse_31551	10	18240768	18332221	1	10	18331508	18331731	-1	18331864.5
1085	854	ENSG00000035403	ENSG00000225761	10	75757872	75879918	1	10	75764895	75787673	1	75822406.5
1086	856	ENSG00000108231	LocusReverse_17496	10	95517566	95557916	1	10	95525242	95548333	-1	95541579
1087	856	ENSG00000108231	blastnMouse.LocusReverse_68160	10	95517566	95557916	1	10	95537127	95537215	-1	95547521.5
1088	857	ENSG00000152779	LocusForward_18542	10	91190051	91316398	-1	10	91296867	91350716	1	91306632.5
1089	858	ENSG00000179487	blastnMouse.LocusReverse_68071	10	114571442	114833449	1	10	114708091	114709744	-1	114770770
1090	858	ENSG00000179487	ENSG00000233547	10	114571442	114833449	1	10	114710405	114711634	-1	114771927
1091	859	ENSG00000122852	ENSG00000226676	10	81370695	81375197	1	10	81364263	81391944	-1	81369730
1092	860	ENSG00000156650	ENSG00000234149	10	76585340	76792380	1	10	76734914	76784932	-1	76763647
1093	861	ENSG00000138303	blastnMacaque.Locus_273661	10	73856278	73980083	-1	10	73934334	73934860	1	73957208.5
1094	862	ENSG00000165629	LocusReverse_16771	10	7830092	7849778	1	10	7841445	7860330	-1	7845611.5
1095	863	ENSG00000150275	ENSG00000228048	10	55562531	57387702	-1	10	57265979	57272977	1	57326840.5
1096	863	ENSG00000150275	ENSG00000223800	10	55562531	57387702	-1	10	57228087	57265974	1	57307894.5
1097	865	ENSG00000204152	ENSG00000178440	10	51371390	51732941	1	10	51732523	51741805	1	51732732
1098	865	ENSG00000204169	ENSG00000178440	10	51464162	51769566	-1	10	51732523	51741805	1	51751044.5
1099	866	ENSG00000108001	blastnChicken.LocusForward_47010	10	131633547	131762538	-1	10	131638504	131652661	1	131700521
1100	866	ENSG00000108001	blastnChicken.LocusForward_47679	10	131633547	131762538	-1	10	131661021	131661570	1	131711779.5
1101	866	ENSG00000108001	blastnPlatypus.LocusReverse_1642	10	131633547	131762538	-1	10	131671721	131671863	1	131717129.5
1102	867	ENSG00000120008	LocusReverse_17047	10	122610695	122669036	1	10	122661685	122683142	-1	122665360.5
1103	868	ENSG00000107554	ENSG00000227695	10	101635334	101769676	-1	10	101686767	101718138	1	101728221.5
1104	868	ENSG00000107554	blastnMouse.Locus_74522	10	101635334	101769676	-1	10	101744019	101744143	1	101756847.5
1105	868	ENSG00000107554	blastnMouse.LocusForward_69035	10	101635334	101769676	-1	10	101744019	101744143	1	101756847.5
1106	869	ENSG00000095713	blastnMouse.LocusForward_68886	10	99624757	99790585	-1	10	99655640	99655752	1	99723112.5
1107	869	ENSG00000095713	blastnOpossum.LocusReverse_51394	10	99624757	99790585	-1	10	99661256	99661400	1	99725920.5
1108	870	ENSG00000150347	blastnMouse.LocusForward_60786	10	63661059	63856703	1	10	63829341	63829562	-1	63843022
1109	871	ENSG00000203867	LocusReverse_17429	10	112404111	112599227	1	10	112500827	112502705	-1	112550027
1110	871	ENSG00000203867	Locus_38466	10	112404111	112599227	1	10	112500575	112502551	-1	112549901
1111	872	ENSG00000183230	Locus_37222	10	67679719	69455927	-1	10	67876448	67880802	1	68666187.5
1112	872	ENSG00000183230	LocusForward_18002	10	67679719	69455927	-1	10	67953811	67994861	1	68704869
1113	872	ENSG00000183230	LocusForward_17977	10	67679719	69455927	-1	10	67878005	67880699	1	68666966
1114	874	ENSG00000151474	ENSG00000229751	10	13685706	14504141	-1	10	14033815	14049525	1	14268978
1115	875	ENSG00000183049	blastnMacaque.Locus_273333	10	12391481	12877545	1	10	12842756	12844066	-1	12860150.5
1116	875	ENSG00000183049	blastnPlatypus.LocusForward_20379	10	12391481	12877545	1	10	12833154	12833241	-1	12855349.5
1117	876	ENSG00000171206	LocusReverse_16787	10	104404252	104418164	1	10	104409919	104415081	-1	104414041.5
1118	876	ENSG00000171206	blastnOpossum.LocusForward_52830	10	104404252	104418164	1	10	104404589	104404951	-1	104411376.5
1119	877	ENSG00000138135	blastnMouse.ENSMUSG00000085164	10	90965694	90967071	-1	10	90966733	90966887	1	90966902
1120	879	ENSG00000151240	ENSG00000225140	10	320130	735683	-1	10	674578	677195	1	705130.5
1121	880	ENSG00000198739	ENSG00000225299	10	68685764	68859588	1	10	68797042	68814786	1	68828315
1122	881	ENSG00000078114	ENSG00000231920	10	21068902	21463116	-1	10	21462943	21463977	1	21463029.5
1123	882	ENSG00000151208	LocusForward_17956	10	79550549	79686378	-1	10	79572746	79575867	1	79629562
1124	882	ENSG00000151208	LocusForward_18359	10	79550549	79686378	-1	10	79650140	79659928	1	79668259
1125	882	ENSG00000151208	ENSG00000233871	10	79550549	79686378	-1	10	79685965	79689582	1	79686171.5
1126	883	ENSG00000120055	ENSG00000245773	10	104209574	104216054	-1	10	104204941	104216051	1	104210497.5
1127	885	ENSG00000187122	ENSG00000234855	10	98757795	98945683	-1	10	98862513	98863504	1	98904098
1128	885	ENSG00000187122	LocusForward_18206	10	98757795	98945683	-1	10	98863718	98865425	1	98904700.5
1129	885	ENSG00000187122	LocusForward_17891	10	98757795	98945683	-1	10	98865917	98866596	1	98905800
1130	886	ENSG00000187783	ENSG00000224812	10	45406648	45432450	1	10	45306472	45455137	-1	45369461
1131	886	ENSG00000107551	ENSG00000224812	10	45454855	45490172	1	10	45306472	45455137	-1	45398322
1132	886	ENSG00000187783	ENSG00000234504	10	45406648	45432450	1	10	45395062	45415668	-1	45413756
1133	888	ENSG00000156650	blastnOpossum.LocusReverse_54623	10	76585340	76792380	1	10	76586427	76586520	-1	76689403.5
1134	890	ENSG00000095777	LocusReverse_16875	10	26223196	26501456	1	10	26483144	26489571	-1	26492300
1135	891	ENSG00000099284	blastnMouse.ENSMUSG00000072566	10	71812552	71872032	1	10	71849813	71871440	-1	71860922.5
1136	891	ENSG00000042286	blastnMouse.ENSMUSG00000072566	10	71857979	71892690	-1	10	71849813	71871440	-1	71871251.5
1137	893	ENSG00000230786	LocusForward_18334	10	135380204	135383462	-1	10	135379757	135402319	1	135381609.5
1138	893	ENSG00000203772	LocusForward_18334	10	135234170	135382916	-1	10	135379757	135402319	1	135381336.5
1139	893	ENSG00000171772	LocusForward_18334	10	135367404	135382876	-1	10	135379757	135402319	1	135381316.5
1140	894	ENSG00000183621	LocusForward_17655	10	31119045	31320866	-1	10	31120101	31122029	1	31220483.5
1141	895	ENSG00000151474	blastnPlatypus.LocusReverse_19971	10	13685706	14504141	-1	10	13693891	13693991	1	14099016
1142	895	ENSG00000151474	LocusForward_18193	10	13685706	14504141	-1	10	13709466	13709797	1	14106803.5
1143	895	ENSG00000151474	blastnPlatypus.LocusReverse_19926	10	13685706	14504141	-1	10	13824927	13825013	1	14164534
1144	895	ENSG00000151474	LocusForward_18352	10	13685706	14504141	-1	10	13767168	13769401	1	14135654.5
1145	895	ENSG00000151474	blastnMouse.ENSMUSG00000086018	10	13685706	14504141	-1	10	13716905	13717109	1	14110523
1146	895	ENSG00000151474	ENSG00000225112	10	13685706	14504141	-1	10	13752415	13754054	1	14128278
1147	897	ENSG00000213390	LocusForward_17891	10	98757795	99052413	-1	10	98865917	98866596	1	98959165
1148	897	ENSG00000213390	LocusForward_18206	10	98757795	99052413	-1	10	98863718	98865425	1	98958065.5
1149	897	ENSG00000213390	ENSG00000234855	10	98757795	99052413	-1	10	98862513	98863504	1	98957463
1150	903	ENSG00000165632	LocusReverse_16668	10	7860467	8058590	1	10	7884373	7906077	-1	7971481.5
1151	904	ENSG00000120549	ENSG00000235229	10	23983675	24836772	1	10	24604218	24621071	1	24720495
1152	904	ENSG00000120549	ENSG00000238115	10	23983675	24836772	1	10	24536051	24544975	1	24686411.5
1153	905	ENSG00000213390	LocusForward_18473	10	98757795	99052413	-1	10	98955797	98967672	1	99004105
1154	907	ENSG00000120029	LocusForward_18084	10	103605356	103815950	-1	10	103616662	103626130	1	103716306
1155	909	ENSG00000128805	ENSG00000248682	10	49654077	49864310	-1	10	49718568	49719632	-1	49791439
1156	909	ENSG00000128805	blastnMouse.ENSMUSG00000087639	10	49654077	49864310	-1	10	49654467	49658834	1	49759388.5
1157	910	ENSG00000108091	blastnMouse.LocusReverse_60537	10	61548521	61666414	-1	10	61651827	61668742	1	61659120.5
1158	912	ENSG00000026103	LocusReverse_17201	10	90729553	90775542	1	10	90757975	90760978	-1	90766758.5
1159	913	ENSG00000171988	blastnPan.Locus_72643	10	64926981	65225722	-1	10	65190802	65190877	1	65208262
1160	914	ENSG00000148737	ENSG00000233547	10	114710009	114927437	1	10	114710405	114711634	-1	114818921
1161	916	ENSG00000185736	LocusForward_17983	10	1228073	1779670	-1	10	1251053	1251421	1	1515361.5
1162	918	ENSG00000107736	ENSG00000223817	10	73156691	73575702	1	10	73267910	73271630	-1	73421806
1163	920	ENSG00000075891	blastnMacaque.Locus_273174	10	102495161	102589698	1	10	102558450	102558612	-1	102574074
1164	920	ENSG00000075891	blastnXenopus.LocusReverse_50358	10	102495161	102589698	1	10	102566210	102566356	-1	102577954
1165	924	ENSG00000198825	LocusReverse_17427	10	121485609	121588652	1	10	121484552	121485674	-1	121536602
1166	925	ENSG00000134460	ENSG00000229664	10	6052652	6104333	-1	10	6067941	6078390	1	6086137
1167	926	ENSG00000107560	blastnChicken.LocusForward_47496	10	119764427	119806114	-1	10	119805542	119805632	1	119805828
1168	926	ENSG00000107560	ENSG00000231104	10	119764427	119806114	-1	10	119776998	119804868	1	119791556
1169	930	ENSG00000165757	LocusForward_18049	10	30301729	30404423	-1	10	30397748	30399755	1	30401085.5
1170	932	ENSG00000148606	blastnOpossum.LocusForward_54703	10	79729008	79789303	-1	10	79753015	79759879	1	79771159
1171	933	ENSG00000107957	LocusForward_18659	10	105348285	105615301	-1	10	105358470	105359231	1	105486885.5
1172	934	ENSG00000181915	ENSG00000238280	10	64564516	64568238	1	10	64553322	64565647	-1	64560780
1173	936	ENSG00000079393	blastnMouse.ENSMUSG00000084940	10	76854190	76868976	-1	10	76865412	76865638	1	76867194
1174	936	ENSG00000156671	blastnMouse.ENSMUSG00000084940	10	76859344	76941881	1	10	76865412	76865638	1	76903646.5
1175	937	ENSG00000122376	ENSG00000240475	10	88854953	88951225	1	10	88854266	88856746	1	88902745.5
1176	937	ENSG00000122376	ENSG00000237280	10	88854953	88951225	1	10	88873711	88875280	1	88912468
1177	938	ENSG00000165309	LocusReverse_17568	10	23216953	23326518	1	10	23254806	23286807	-1	23290662
1178	939	ENSG00000120549	LocusReverse_17259	10	23983675	24836772	1	10	24828772	24831828	-1	24832772
1179	940	ENSG00000138193	ENSG00000232913	10	95753746	96088149	1	10	95841707	95868542	-1	95964928
1180	940	ENSG00000138193	ENSG00000231575	10	95753746	96088149	1	10	95868873	95880864	1	95978511
1181	945	ENSG00000138347	blastnOpossum.LocusForward_50540	10	69865912	69971774	1	10	69869132	69869371	-1	69920453
1182	946	ENSG00000151240	LocusForward_17802	10	320130	735683	-1	10	394457	411378	1	565070
1183	947	ENSG00000150760	ENSG00000223528	10	128593978	129250781	1	10	128823205	128824687	-1	129036993
1184	947	ENSG00000150760	ENSG00000232935	10	128593978	129250781	1	10	128799669	128814827	-1	129025225
1185	947	ENSG00000150760	LocusReverse_17477	10	128593978	129250781	1	10	128786657	128798626	-1	129018719
1186	947	ENSG00000150760	blastnGorilla.Locus_465262	10	128593978	129250781	1	10	128870071	128872382	-1	129060426
1187	948	ENSG00000166321	LocusReverse_17552	10	74870217	74891586	1	10	74869750	74870244	-1	74880668
1188	949	ENSG00000076685	LocusForward_18538	10	104845940	104953056	-1	10	104860628	104862237	1	104906842
1189	952	ENSG00000119906	blastnMouse.LocusReverse_67864	10	102672720	102724893	1	10	102698386	102709979	-1	102711639.5
1190	952	ENSG00000095539	ENSG00000236662	10	102729275	102745628	1	10	102740264	102745371	-1	102742946
1191	952	ENSG00000055950	ENSG00000236662	10	102729215	102747272	-1	10	102740264	102745371	-1	102743768
1192	953	ENSG00000099282	LocusForward_18324	10	71211229	71310065	1	10	71289887	71310065	1	71299976
1193	953	ENSG00000099282	LocusReverse_17023	10	71211229	71310065	1	10	71295807	71298304	-1	71302936
1194	956	ENSG00000176273	LocusReverse_17643	10	95653730	95753065	1	10	95749097	95753890	-1	95751081
1195	957	ENSG00000130640	ENSG00000235245	10	135093135	135125841	-1	10	135108691	135109481	-1	135117266
1196	959	ENSG00000107957	LocusForward_17623	10	105348285	105615301	-1	10	105506560	105513695	1	105560930.5
1197	959	ENSG00000107957	CUFF.88844	10	105348285	105615301	-1	10	105467228	105468659	1	105541264.5
1198	959	ENSG00000107957	blastnPan.CUFF.187641	10	105348285	105615301	-1	10	105462390	105462597	1	105538845.5
1199	963	ENSG00000197142	ENSG00000233346	10	114133776	114188138	1	10	114172053	114180691	-1	114180095.5
1200	963	ENSG00000197142	ENSG00000232934	10	114133776	114188138	1	10	114166052	114170478	-1	114177095
1201	968	ENSG00000107731	blastnGorilla.Locus_464660	10	72972327	73062621	1	10	72988786	72990648	-1	73025703.5
1202	968	ENSG00000107731	LocusReverse_16788	10	72972327	73062621	1	10	72983077	72990490	-1	73022849
1203	968	ENSG00000107731	Locus_38172	10	72972327	73062621	1	10	72983068	72983861	-1	73022844.5
1204	968	ENSG00000107731	ENSG00000237512	10	72972327	73062621	1	10	72976981	72977969	-1	73019801
1205	969	ENSG00000151929	ENSG00000224489	10	121410882	121437331	1	10	121430230	121484200	-1	121433780.5
1206	970	ENSG00000155629	LocusForward_18667	10	98353069	98480271	-1	10	98374528	98376817	1	98427399.5
1207	970	ENSG00000155629	LocusForward_18272	10	98353069	98480271	-1	10	98347601	98370135	1	98413936
1208	971	ENSG00000165338	blastnMouse.ENSMUSG00000087579	10	93170096	93274586	1	10	93244280	93274529	-1	93259433
1209	972	ENSG00000077420	blastnPan.Locus_73864	10	26726706	26856732	1	10	26740726	26759892	-1	26798729
1210	974	ENSG00000197177	LocusReverse_16811	10	134884433	134945179	1	10	134896805	134897475	-1	134920992
1211	975	ENSG00000198964	ENSG00000226561	10	52065346	52384795	-1	10	52348409	52349592	-1	52366602
1212	976	ENSG00000173124	ENSG00000234026	10	96953957	96988685	1	10	96987208	96990901	-1	96987946.5
1213	978	ENSG00000196932	blastnOpossum.LocusReverse_54082	10	63166401	63213208	-1	10	63170276	63170445	1	63191742
1214	978	ENSG00000196932	ENSG00000237233	10	63166401	63213208	-1	10	63212397	63227351	1	63212802.5
1215	978	ENSG00000196932	blastnOpossum.LocusReverse_52282	10	63166401	63213208	-1	10	63195925	63196255	1	63204566.5
1216	981	ENSG00000132334	ENSG00000232259	10	129705325	129884119	1	10	129727640	129733316	-1	129805879.5
1217	981	ENSG00000132334	ENSG00000227076	10	129705325	129884119	1	10	129732962	129738478	1	129808540.5
1218	982	ENSG00000107938	blastnOpossum.LocusReverse_52346	10	127408084	127452712	1	10	127421971	127422097	-1	127437341.5
1219	982	ENSG00000107938	ENSG00000224023	10	127408084	127452712	1	10	127389005	127408135	-1	127420858.5
1220	982	ENSG00000107938	ENSG00000236991	10	127408084	127452712	1	10	127414389	127440644	-1	127433550.5
1221	983	ENSG00000182771	blastnGorilla.Locus_463557	10	87359312	88126250	-1	10	87874326	87875001	1	88000288
1222	986	ENSG00000120586	ENSG00000235637	10	18098352	18200091	1	10	18151816	18154400	-1	18175953.5
1223	987	ENSG00000170525	blastnOpossum.LocusReverse_38282	10	6186881	6277495	1	10	6262626	6262734	-1	6270060.5
1224	987	ENSG00000170525	ENSG00000213994	10	6186881	6277495	1	10	6239575	6244656	-1	6258535
1225	987	ENSG00000170525	ENSG00000224502	10	6186881	6277495	1	10	6221120	6222152	1	6249307.5
1226	988	ENSG00000148468	ENSG00000232739	10	15253642	15413061	-1	10	15279491	15283766	1	15346276
1227	990	ENSG00000181274	ENSG00000225850	10	99092255	99094458	-1	10	99094321	99102960	1	99094389.5
1228	992	ENSG00000138336	ENSG00000228088	10	70320413	70454239	1	10	70451421	70452698	-1	70452830
1229	992	ENSG00000138336	blastnPlatypus.LocusForward_1955	10	70320413	70454239	1	10	70432658	70432774	-1	70443448.5
1230	997	ENSG00000185737	ENSG00000229458	10	83634806	84746933	1	10	83983969	83988935	-1	84365451
1231	997	ENSG00000185737	ENSG00000225738	10	83634806	84746933	1	10	83988741	83992676	-1	84367837
1232	998	ENSG00000136770	blastnMouse.LocusForward_33300	10	22045466	22292698	-1	10	22292677	22292753	1	22292687.5
1233	999	ENSG00000138193	LocusReverse_17643	10	95753746	96088149	1	10	95749097	95753890	-1	95918623
1234	1000	ENSG00000138311	ENSG00000239604	10	64133951	64431771	1	10	64099347	64134886	-1	64265559
1235	1001	ENSG00000148584	ENSG00000229711	10	52566322	52645435	-1	10	52582452	52584285	-1	52613943.5
1236	1003	ENSG00000203772	blastnGorilla.Locus_463636	10	135234170	135382916	-1	10	135258391	135259729	1	135320653.5
1237	1004	ENSG00000107798	ENSG00000232110	10	90973326	91174382	-1	10	91043394	91051882	1	91108888
1238	1005	ENSG00000148655	ENSG00000232704	10	77191211	78318978	1	10	78042428	78044842	-1	78180703
1239	1007	ENSG00000067057	LocusReverse_16714	10	3109712	3179904	1	10	3096163	3110359	-1	3138033.5
1240	1008	ENSG00000099250	blastnMouse.LocusReverse_43064	10	33466420	33625190	-1	10	33518839	33518935	1	33572014.5
1241	1008	ENSG00000099250	ENSG00000238258	10	33466420	33625190	-1	10	33500205	33502732	1	33562697.5
1242	1009	ENSG00000151240	ENSG00000233021	10	320130	735683	-1	10	483501	487110	1	609592
1243	1010	ENSG00000148719	blastnMouse.LocusReverse_60625	10	74092588	74114988	-1	10	74096300	74098083	1	74105644
1244	1011	ENSG00000107902	blastnPan.Locus_73653	10	126150403	126306457	1	10	126213462	126219866	-1	126259959.5
1245	1012	ENSG00000165424	ENSG00000235426	10	81142081	81205383	-1	10	81142084	81169030	1	81173733.5
1246	1013	ENSG00000072422	LocusForward_18185	10	62620685	62761198	-1	10	62726878	62729761	1	62744038
1247	1013	ENSG00000072422	LocusForward_18430	10	62620685	62761198	-1	10	62704138	62704877	1	62732668
1248	1013	ENSG00000072422	ENSG00000227244	10	62620685	62761198	-1	10	62732875	62786178	1	62747036.5
1249	1014	ENSG00000169813	blastnMouse.LocusForward_68993	10	43881065	43904633	-1	10	43882464	43883347	1	43893548.5
1250	1017	ENSG00000132334	blastnMouse.ENSMUSG00000086609	10	129705325	129884119	1	10	129845716	129846104	-1	129864917.5
1251	1018	ENSG00000151240	blastnMacaque.Locus_372562	10	320130	735683	-1	10	580955	581073	1	658319
1252	1019	ENSG00000183230	blastnMacaque.Locus_273874	10	67679719	69455927	-1	10	68886708	68887530	1	69171317.5
1253	1022	ENSG00000135362	ENSG00000255186	11	36317838	36486754	1	11	36408071	36409800	1	36447412.5
1254	1023	ENSG00000172818	ENSG00000255120	11	65554493	65564690	1	11	65556522	65558339	-1	65560606
1255	1024	ENSG00000184224	ENSG00000255119	11	67370351	67374177	-1	11	67372992	67374113	1	67373584.5
1256	1025	ENSG00000165478	blastnOpossum.LocusForward_64040	11	124789089	124806308	-1	11	124794722	124794960	1	124800515
1257	1025	ENSG00000154133	ENSG00000254568	11	124753587	124768396	-1	11	124753587	124757685	1	124760991.5
1258	1026	ENSG00000152578	blastnMouse.LocusForward_95568	11	105480721	105852819	1	11	105732863	105732940	-1	105792841
1259	1027	ENSG00000180878	LocusReverse_21486	11	6226796	6232362	1	11	6223189	6227132	-1	6227775.5
1260	1028	ENSG00000160584	ENSG00000235910	11	116714118	116969137	-1	11	116706833	116726445	1	116837985
1261	1029	ENSG00000110328	ENSG00000255462	11	11292423	11643552	-1	11	11591631	11595329	1	11617591.5
1262	1029	ENSG00000110328	blastnMacaque.Locus_246227	11	11292423	11643552	-1	11	11599943	11600379	1	11621747.5
1263	1030	ENSG00000131620	LocusReverse_22129	11	69924408	70035634	1	11	69926989	69931163	-1	69981311.5
1264	1031	ENSG00000109919	LocusForward_22371	11	47638867	47664175	-1	11	47664015	47664649	1	47664095
1265	1032	ENSG00000117984	ENSG00000235027	11	1773982	1785222	-1	11	1781578	1783716	1	1783400
1266	1032	ENSG00000117984	ENSG00000229512	11	1773982	1785222	-1	11	1784239	1784979	-1	1784730.5
1267	1033	ENSG00000134910	blastnXenopus.LocusForward_31423	11	125461607	125495110	1	11	125472703	125472839	-1	125483906.5
1268	1034	ENSG00000198168	ENSG00000246225	11	22835345	22851845	-1	11	22850926	22966939	1	22851385.5
1269	1035	ENSG00000110693	ENSG00000254878	11	15987995	16761138	-1	11	16044736	16060626	1	16402937
1270	1035	ENSG00000110693	LocusForward_22082	11	15987995	16761138	-1	11	16015274	16023732	1	16388206
1271	1036	ENSG00000149295	ENSG00000256757	11	113280318	113346413	-1	11	113276043	113282839	1	113311228
1272	1037	ENSG00000133816	blastnMouse.LocusReverse_56085	11	12115543	12285334	1	11	12262590	12262684	-1	12273962
1273	1038	ENSG00000123901	LocusForward_22304	11	94110477	94134585	-1	11	94112153	94126792	1	94123369
1274	1039	ENSG00000166181	ENSG00000254907	11	43333513	43366079	1	11	43350298	43399239	-1	43358188.5
1275	1039	ENSG00000166181	blastnXenopus.LocusReverse_34270	11	43333513	43366079	1	11	43342368	43342467	-1	43354223.5
1276	1040	ENSG00000175505	LocusForward_22287	11	67131639	67141648	-1	11	67135476	67136331	1	67138562
1277	1040	ENSG00000175505	LocusForward_22554	11	67131639	67141648	-1	11	67138594	67142171	1	67140121
1278	1041	ENSG00000071203	LocusReverse_21242	11	60260251	60274903	1	11	60274425	60282723	-1	60274664
1279	1042	ENSG00000166199	ENSG00000244926	11	43902361	43941816	1	11	43930305	43942494	-1	43936060.5
1280	1042	ENSG00000187479	LocusReverse_21662	11	43946892	43965888	1	11	43952566	43955291	-1	43959227
1281	1043	ENSG00000166471	blastnChicken.LocusReverse_70774	11	9302201	9336327	-1	11	9305053	9305143	1	9320690
1282	1044	ENSG00000149021	ENSG00000255446	11	62172575	62190667	1	11	62189317	62194196	-1	62189992
1283	1044	ENSG00000162174	ENSG00000255126	11	62104920	62160882	1	11	62158988	62160844	-1	62159935
1284	1045	ENSG00000033327	blastnMouse.LocusReverse_55344	11	77926343	78129394	-1	11	77932713	77933253	1	78031053.5
1285	1046	ENSG00000026508	ENSG00000251194	11	35160417	35253949	1	11	35234097	35235554	1	35244023
1286	1047	ENSG00000110619	ENSG00000247473	11	3022152	3078843	-1	11	3050624	3062490	1	3064733.5
1287	1048	ENSG00000165973	ENSG00000254906	11	20691117	21597227	1	11	20691971	20692843	-1	21144599
1288	1049	ENSG00000149571	blastnMouse.LocusReverse_95514	11	126293254	126873678	-1	11	126471319	126471395	1	126672498.5
1289	1049	ENSG00000149571	blastnMouse.ENSMUSG00000053889	11	126293254	126873678	-1	11	126418917	126434864	1	126646297.5
1290	1050	ENSG00000183908	blastnMouse.ENSMUSG00000085135	11	56947481	56959191	1	11	56954847	56969833	-1	56957019
1291	1050	ENSG00000183908	blastnMouse.ENSMUSG00000086905	11	56947481	56959191	1	11	56947552	56949193	-1	56953371.5
1292	1051	ENSG00000181264	blastnOpossum.LocusForward_62983	11	120195838	120204391	1	11	120200675	120202593	-1	120202533
1293	1052	ENSG00000165973	blastnMouse.Locus_60847	11	20691117	21597227	1	11	21059439	21059576	-1	21328333
1294	1053	ENSG00000166436	LocusForward_22436	11	8633584	8701999	-1	11	8680783	8686010	1	8691391
1295	1053	ENSG00000166436	ENSG00000254900	11	8633584	8701999	-1	11	8700636	8702460	1	8701317.5
1296	1054	ENSG00000053918	ENSG00000229414	11	2465914	2870221	1	11	2861365	2883420	-1	2865793
1297	1055	ENSG00000149256	blastnMouse.ENSMUSG00000087304	11	78363876	79151992	-1	11	78367078	78368888	1	78759535
1298	1056	ENSG00000152578	LocusReverse_21562	11	105480721	105852819	1	11	105446993	105813878	-1	105649906
1299	1057	ENSG00000124942	blastnGorilla.Locus_94997	11	62201016	62323719	-1	11	62272869	62273377	1	62298294
1300	1058	ENSG00000186318	LocusForward_22896	11	117156402	117186975	-1	11	117160213	117164161	1	117173594
1301	1059	ENSG00000183715	ENSG00000255371	11	132284871	133402414	-1	11	132729140	132729972	-1	133065777
1302	1060	ENSG00000050165	blastnOpossum.LocusForward_70938	11	11984653	12031316	-1	11	12029907	12030009	1	12030611.5
1303	1062	ENSG00000183715	blastnGorilla.Locus_94972	11	132284871	133402414	-1	11	133232769	133233179	1	133317591.5
1304	1062	ENSG00000183715	ENSG00000254896	11	132284871	133402414	-1	11	133229924	133235975	-1	133316169
1305	1063	ENSG00000165917	blastnMouse.ENSMUSG00000086495	11	47459308	47470730	-1	11	47463381	47463486	1	47467055.5
1306	1064	ENSG00000168005	blastnMouse.LocusForward_69354	11	63580860	63595190	1	11	63580869	63580950	-1	63588029.5
1307	1065	ENSG00000095110	LocusForward_23085	11	114392437	114430617	-1	11	114397362	114436148	1	114413989.5
1308	1066	ENSG00000086827	ENSG00000256603	11	113603909	113644533	-1	11	113641115	113642413	-1	113642824
1309	1067	ENSG00000066382	ENSG00000254489	11	30406040	30608419	-1	11	30605677	30652055	1	30607048
1310	1068	ENSG00000166833	ENSG00000255270	11	19366813	20143144	1	11	19402031	19406561	1	19772587.5
1311	1070	ENSG00000110057	blastnChicken.LocusForward_71040	11	67758575	67772452	-1	11	67766995	67770604	1	67769723.5
1312	1071	ENSG00000183378	LocusForward_22071	11	7710669	7727968	-1	11	7712434	7721183	1	7720201
1313	1071	ENSG00000183378	ENSG00000254707	11	7710669	7727968	-1	11	7726835	7731064	1	7727401.5
1314	1072	ENSG00000151498	blastnChicken.ENSGALG00000001529	11	134123389	134135749	1	11	134132412	134132508	-1	134134080.5
1315	1073	ENSG00000117983	blastnMouse.LocusReverse_55787	11	1244296	1284402	1	11	1248533	1258234	-1	1266467.5
1316	1074	ENSG00000020922	ENSG00000255893	11	94152895	94227074	-1	11	94206074	94206736	-1	94216574
1317	1075	ENSG00000166444	LocusForward_23243	11	8714898	8932498	-1	11	8850258	8853424	1	8891378
1318	1075	ENSG00000166444	LocusForward_22855	11	8714898	8932498	-1	11	8798115	8799175	1	8865306.5
1319	1075	ENSG00000166444	ENSG00000255159	11	8714898	8932498	-1	11	8788372	8831778	1	8860435
1320	1076	ENSG00000182667	LocusReverse_22189	11	131240373	132206716	1	11	131851240	131854531	-1	132028978
1321	1076	ENSG00000182667	blastnOpossum.Locus_376311	11	131240373	132206716	1	11	131852785	131867062	-1	132029750.5
1322	1076	ENSG00000182667	ENSG00000224700	11	131240373	132206716	1	11	131850990	131854555	1	132028853
1323	1077	ENSG00000077514	blastnMouse.LocusForward_55905	11	74204896	74380162	1	11	74232107	74232208	-1	74306134.5
1324	1078	ENSG00000172893	ENSG00000254682	11	71139239	71163914	-1	11	71159720	71163203	1	71161817
1325	1079	ENSG00000149403	LocusReverse_21992	11	120382468	120859101	1	11	120811415	120821748	-1	120835258
1326	1080	ENSG00000166004	blastnMouse.ENSMUSG00000089702	11	93394805	93463522	1	11	93429845	93431120	-1	93446683.5
1327	1081	ENSG00000174885	LocusReverse_21861	11	278365	285359	1	11	283077	288570	-1	284218
1328	1084	ENSG00000157613	blastnPlatypus.LocusReverse_21419	11	46299212	46342972	1	11	46332580	46332747	-1	46337776
1329	1084	ENSG00000157613	blastnGorilla.Locus_95278	11	46299212	46342972	1	11	46310956	46311060	-1	46326964
1330	1085	ENSG00000150433	blastnMouse.LocusReverse_95459	11	124966398	124981659	-1	11	124972000	124972139	1	124976829.5
1331	1086	ENSG00000091664	ENSG00000254768	11	22359643	22401049	1	11	22305276	22359791	-1	22353162.5
1332	1087	ENSG00000074266	blastnMouse.LocusForward_55875	11	85955586	85989781	1	11	85896496	85955932	-1	85943138.5
1333	1088	ENSG00000137513	LocusForward_22484	11	78147007	78285919	-1	11	78185872	78208166	1	78235895.5
1334	1088	ENSG00000137513	ENSG00000255084	11	78147007	78285919	-1	11	78244222	78269611	1	78265070.5
1335	1089	ENSG00000110427	ENSG00000255202	11	33563618	33695648	1	11	33686766	33718247	-1	33691207
1336	1090	ENSG00000165495	blastnPlatypus.Locus_120844	11	125034583	125303285	1	11	125149695	125149814	-1	125226490
1337	1091	ENSG00000149571	ENSG00000218109	11	126293254	126873678	-1	11	126872805	126875953	1	126873241.5
1338	1091	ENSG00000149571	ENSG00000254938	11	126293254	126873678	-1	11	126741081	126810555	-1	126807379.5
1339	1091	ENSG00000149571	ENSG00000254960	11	126293254	126873678	-1	11	126810642	126814984	1	126842160
1340	1092	ENSG00000021300	blastnMouse.LocusForward_56204	11	73357223	73373864	1	11	73361595	73361761	-1	73367729.5
1341	1093	ENSG00000137642	blastnMouse.ENSMUSG00000086360	11	121322912	121504387	1	11	121428014	121429554	-1	121466200.5
1342	1093	ENSG00000137642	blastnMouse.LocusForward_95870	11	121322912	121504387	1	11	121500179	121500301	-1	121502283
1343	1094	ENSG00000205531	ENSG00000224636	11	2955010	3013607	-1	11	2965668	2966753	1	2989637.5
1344	1095	ENSG00000149798	blastnChicken.LocusForward_33853	11	65082289	65089900	1	11	65088366	65088563	-1	65089133
1345	1096	ENSG00000151376	blastnMacaque.Locus_245064	11	86145940	86384978	-1	11	86282798	86285752	1	86333888
1346	1097	ENSG00000133812	ENSG00000254865	11	9800214	10315754	-1	11	10170739	10186656	1	10243246.5
1347	1098	ENSG00000171533	ENSG00000254630	11	75297963	75380165	-1	11	75346928	75349632	-1	75363546.5
1348	1098	ENSG00000171533	ENSG00000255434	11	75297963	75380165	-1	11	75307189	75308315	-1	75343677
1349	1098	ENSG00000171533	ENSG00000255326	11	75297963	75380165	-1	11	75294241	75305710	1	75337203
1350	1099	ENSG00000006118	ENSG00000256196	11	60691935	60704631	1	11	60685941	60692869	-1	60695286
1351	1099	ENSG00000110108	ENSG00000256196	11	60681346	60690915	1	11	60685941	60692869	-1	60688428
1352	1100	ENSG00000110063	ENSG00000247445	11	126173647	126215644	1	11	126210853	126225482	-1	126213248.5
1353	1101	ENSG00000068831	blastnMouse.ENSMUSG00000084876	11	64494383	64512928	-1	11	64491790	64502075	1	64502359
1354	1101	ENSG00000110076	blastnOpossum.LocusForward_66762	11	64373646	64490660	-1	11	64481846	64481941	1	64486253
1355	1101	ENSG00000110076	ENSG00000237410	11	64373646	64490660	-1	11	64412021	64427153	1	64451340.5
1356	1101	ENSG00000110076	ENSG00000228732	11	64373646	64490660	-1	11	64418767	64423783	1	64454713.5
1357	1102	ENSG00000137709	LocusReverse_22374	11	120107349	120190653	1	11	120132000	120136755	-1	120161326.5
1358	1103	ENSG00000167346	LocusReverse_21371	11	4726157	5013659	1	11	4893831	4902546	-1	4953745
1359	1103	ENSG00000167346	Locus_47170	11	4726157	5013659	1	11	4894161	4902624	-1	4953910
1360	1105	ENSG00000198382	ENSG00000255507	11	75526212	75854239	1	11	75514476	75526451	-1	75684357.5
1361	1106	ENSG00000196323	LocusForward_22624	11	130096572	130184581	-1	11	130130805	130132624	1	130157693
1362	1107	ENSG00000053918	LocusReverse_21812	11	2465914	2870221	1	11	2698643	2720640	-1	2784432
1363	1108	ENSG00000188682	ENSG00000255525	11	30964749	31391357	-1	11	31327232	31343841	1	31359294.5
1364	1109	ENSG00000165915	ENSG00000255197	11	47428683	47438047	1	11	47404699	47430741	-1	47421373
1365	1111	ENSG00000110693	blastnMouse.LocusForward_56178	11	15987995	16761138	-1	11	16580364	16580920	1	16670751
1366	1112	ENSG00000150672	LocusForward_23081	11	83166055	85338966	-1	11	83348706	83351185	1	84343836
1367	1112	ENSG00000150672	LocusForward_22300	11	83166055	85338966	-1	11	83281826	83282632	1	84310396
1368	1112	ENSG00000150672	blastnMacaque.Locus_244221	11	83166055	85338966	-1	11	83373700	83374768	1	84356333
1369	1113	ENSG00000085741	ENSG00000254933	11	75897369	75921803	-1	11	75901769	75906115	1	75911786
1370	1114	ENSG00000019485	ENSG00000246343	11	45115564	45247734	1	11	45168194	45236289	-1	45207964
1371	1114	ENSG00000019485	LocusReverse_21621	11	45115564	45247734	1	11	45126693	45128296	-1	45187213.5
1372	1114	ENSG00000019485	ENSG00000254664	11	45115564	45247734	1	11	45237366	45256843	-1	45242550
1373	1115	ENSG00000085117	ENSG00000254693	11	44585977	44641913	1	11	44626058	44626887	-1	44633985.5
1374	1116	ENSG00000170242	LocusReverse_21437	11	11862970	11980870	1	11	11848004	11863409	-1	11914437
1375	1117	ENSG00000214026	ENSG00000226416	11	1968508	2005752	1	11	2004467	2011150	-1	2005109.5
1376	1118	ENSG00000070081	LocusReverse_22147	11	17229700	17371521	1	11	17370907	17372634	-1	17371214
1377	1119	ENSG00000109911	ENSG00000228061	11	31531297	31805546	1	11	31653895	31789501	-1	31729720.5
1378	1120	ENSG00000183644	ENSG00000254980	11	111385510	111407756	1	11	111384768	111397480	-1	111396262
1379	1120	ENSG00000137707	ENSG00000256523	11	111338251	111383079	-1	11	111381325	111384610	1	111382202
1380	1121	ENSG00000187240	LocusReverse_22042	11	102980160	103350591	1	11	103301191	103311275	-1	103325891
1381	1122	ENSG00000133315	ENSG00000256341	11	63766030	63933578	-1	11	63885744	63886682	-1	63909661
1382	1122	ENSG00000133315	ENSG00000256481	11	63766030	63933578	-1	11	63803742	63854647	1	63868660
1383	1122	ENSG00000133315	Locus_46144	11	63766030	63933578	-1	11	63796493	63798328	1	63865035.5
1384	1122	ENSG00000133315	LocusForward_22190	11	63766030	63933578	-1	11	63797033	63798223	1	63865305.5
1385	1122	ENSG00000133315	Locus_46510	11	63766030	63933578	-1	11	63789259	63790872	1	63861418.5
1386	1122	ENSG00000133315	blastnMouse.Locus_75063	11	63766030	63933578	-1	11	63839473	63839565	1	63886525.5
1387	1122	ENSG00000126500	ENSG00000256341	11	63870660	63886645	1	11	63885744	63886682	-1	63886194.5
1388	1123	ENSG00000172935	ENSG00000256508	11	68771863	68780877	-1	11	68779899	68785913	1	68780388
1389	1124	ENSG00000168539	ENSG00000257002	11	62676151	62689279	-1	11	62677018	62685833	1	62683148.5
1390	1125	ENSG00000137491	blastnMouse.ENSMUSG00000085095	11	74811608	74917594	1	11	74904259	74904611	-1	74910926.5
1391	1125	ENSG00000137491	blastnPan.CUFF.205827	11	74811608	74917594	1	11	74853998	74855976	-1	74885796
1392	1126	ENSG00000166689	blastnMouse.CUFF.46557	11	16799842	17035990	-1	11	16980950	16981351	1	17008470
1393	1127	ENSG00000137731	ENSG00000251594	11	117672445	117699413	-1	11	117671559	117690134	-1	117685486
1394	1127	ENSG00000177103	ENSG00000251594	11	117298489	117688240	-1	11	117671559	117690134	-1	117679899.5
1395	1128	ENSG00000110436	ENSG00000255542	11	35272753	35441610	-1	11	35440604	35442549	1	35441107
1396	1129	ENSG00000149403	LocusReverse_22066	11	120382468	120859101	1	11	120686058	120689865	-1	120772579.5
1397	1130	ENSG00000149260	ENSG00000254808	11	76777979	76837201	1	11	76834749	76837201	-1	76835975
1398	1131	ENSG00000124939	ENSG00000254404	11	61976140	61981408	1	11	61980899	62028021	-1	61981153.5
1399	1131	ENSG00000124935	ENSG00000254404	11	62009682	62012280	1	11	61980899	62028021	-1	61996589.5
1400	1132	ENSG00000168014	LocusForward_22418	11	73723763	73882255	-1	11	73801358	73801924	1	73841806.5
1401	1133	ENSG00000137642	ENSG00000246790	11	121322912	121504387	1	11	121318040	121323722	-1	121411213.5
1402	1134	ENSG00000110104	ENSG00000255959	11	60609544	60618554	1	11	60603469	60610438	-1	60611011.5
1403	1135	ENSG00000177105	LocusForward_22942	11	3848208	3862213	-1	11	3858566	3858927	1	3860389.5
1404	1136	ENSG00000168040	blastnMouse.LocusForward_55603	11	70049269	70053496	1	11	70049563	70049786	-1	70051529.5
1405	1136	ENSG00000131620	ENSG00000254902	11	69924408	70035634	1	11	70033894	70034615	-1	70034764
1406	1137	ENSG00000165973	ENSG00000255167	11	20691117	21597227	1	11	21281607	21284116	-1	21439417
1407	1138	ENSG00000197601	ENSG00000254791	11	13690217	13753893	1	11	13690874	13691696	1	13722383.5
1408	1139	ENSG00000149257	ENSG00000254969	11	75273101	75283828	1	11	75282944	75283832	-1	75283386
1409	1140	ENSG00000187726	ENSG00000255847	11	73661364	73681411	1	11	73674702	73681332	-1	73678056.5
1410	1141	ENSG00000170959	LocusForward_22903	11	30851916	31149212	-1	11	30910499	30911691	1	31029855.5
1411	1142	ENSG00000183715	blastnGorilla.Locus_94205	11	132284871	133402414	-1	11	133048438	133048642	1	133225426
1412	1143	ENSG00000162105	LocusForward_22463	11	70313961	70963623	-1	11	70333891	70335131	1	70648757
1413	1143	ENSG00000162105	ENSG00000224119	11	70313961	70963623	-1	11	70412492	70417428	-1	70688057.5
1414	1143	ENSG00000162105	ENSG00000236262	11	70313961	70963623	-1	11	70492270	70493667	1	70727946.5
1415	1143	ENSG00000162105	ENSG00000227726	11	70313961	70963623	-1	11	70323382	70323697	-1	70643502.5
1416	1143	ENSG00000162105	ENSG00000226627	11	70313961	70963623	-1	11	70477199	70481595	1	70720411
1417	1144	ENSG00000162344	blastnMouse.ENSMUSG00000090767	11	69513000	69519410	-1	11	69518021	69520124	1	69518715.5
1418	1145	ENSG00000110723	LocusForward_22252	11	108376158	108464465	-1	11	108381067	108388158	1	108422766
1419	1145	ENSG00000110723	blastnGorilla.CUFF.76284	11	108376158	108464465	-1	11	108430553	108432992	1	108447509
1420	1146	ENSG00000175229	blastnMouse.LocusReverse_67952	11	65809423	65816651	-1	11	65810357	65811169	1	65813504
1421	1147	ENSG00000175264	ENSG00000255091	11	45670427	45687172	-1	11	45673079	45674241	1	45680125.5
1422	1150	ENSG00000166900	ENSG00000254477	11	59480929	59605599	1	11	59520488	59522448	-1	59563043.5
1423	1151	ENSG00000184014	blastnChicken.LocusReverse_27589	11	9160372	9286937	-1	11	9187388	9187472	1	9237162.5
1424	1152	ENSG00000110367	ENSG00000255422	11	118620034	118661858	-1	11	118575316	118620973	1	118618587
1425	1152	ENSG00000110344	LocusReverse_21565	11	118230300	118744758	1	11	118476995	118477349	-1	118610876.5
1426	1153	ENSG00000133789	blastnMouse.LocusReverse_55950	11	9685624	9774538	1	11	9769494	9769584	-1	9772016
1427	1155	ENSG00000150672	blastnPlatypus.LocusForward_40935	11	83166055	85338966	-1	11	83194351	83194447	1	84266658.5
1428	1156	ENSG00000198382	blastnMouse.LocusForward_55646	11	75526212	75854239	1	11	75826965	75827066	-1	75840602
1429	1158	ENSG00000023171	blastnMouse.LocusForward_96353	11	123396344	123498482	1	11	123477314	123480329	-1	123487898
1430	1159	ENSG00000175104	blastnOpossum.LocusForward_70829	11	36508577	36531822	-1	11	36511636	36512074	1	36521729
1431	1162	ENSG00000110218	blastnMouse.LocusForward_95615	11	93862094	93915138	1	11	93912818	93913217	-1	93913978
1432	1164	ENSG00000166575	blastnXenopus.LocusReverse_35973	11	86748886	87034756	1	11	86749087	86749197	-1	86891921.5
1433	1165	ENSG00000182704	ENSG00000255100	11	76493295	76509198	1	11	76489193	76494106	-1	76499195.5
1434	1166	ENSG00000110514	ENSG00000256746	11	47290712	47357945	1	11	47292208	47293661	-1	47325076.5
1435	1168	ENSG00000133800	blastnMouse.ENSMUSG00000087160	11	10578513	10633236	-1	11	10631302	10631390	1	10632269
1436	1169	ENSG00000110080	blastnMouse.LocusForward_95906	11	126225535	126310239	1	11	126276352	126277251	-1	126293295.5
1437	1170	ENSG00000186642	ENSG00000255808	11	72287185	72385635	-1	11	72354281	72371701	1	72369958
1438	1170	ENSG00000186642	ENSG00000256633	11	72287185	72385635	-1	11	72295616	72299023	1	72340625.5
1439	1172	ENSG00000172425	ENSG00000255435	11	118398187	118401912	1	11	118382626	118401751	-1	118392269
1440	1172	ENSG00000118058	blastnMouse.LocusForward_96174	11	118307205	118397539	1	11	118307446	118308798	-1	118352492.5
1441	1172	ENSG00000118058	ENSG00000255435	11	118307205	118397539	1	11	118382626	118401751	-1	118390082.5
1442	1173	ENSG00000175538	ENSG00000254928	11	74165886	74178774	-1	11	74166393	74167870	1	74172583.5
1443	1173	ENSG00000175538	ENSG00000254631	11	74165886	74178774	-1	11	74108594	74196787	1	74143684
1444	1173	ENSG00000165434	ENSG00000254631	11	74041363	74109518	-1	11	74108594	74196787	1	74109056
1445	1174	ENSG00000183695	blastnMouse.LocusReverse_55539	11	19076002	19082228	-1	11	19077710	19077787	1	19079969
1446	1175	ENSG00000137727	blastnMacaque.Locus_244297	11	110447766	110583912	-1	11	110531263	110531429	1	110557587.5
1447	1176	ENSG00000158636	blastnMouse.LocusForward_56292	11	76155967	76264069	1	11	76155703	76156355	-1	76209886
1448	1177	ENSG00000134343	ENSG00000254819	11	26210829	26684835	1	11	26307258	26315577	-1	26496046.5
1449	1179	ENSG00000110321	ENSG00000255125	11	10818597	10830657	-1	11	10804860	10823172	1	10817758.5
1450	1182	ENSG00000110328	ENSG00000255351	11	11292423	11643552	-1	11	11373973	11374854	1	11508762.5
1451	1183	ENSG00000149403	blastnMacaque.Locus_246077	11	120382468	120859101	1	11	120495357	120495496	-1	120677229
1452	1184	ENSG00000087053	blastnOpossum.LocusReverse_62766	11	95566046	95658479	-1	11	95657035	95657118	1	95657757
1453	1185	ENSG00000255087	blastnPan.CUFF.213707	11	126936897	126971212	1	11	126942747	126943493	-1	126956979.5
1454	1186	ENSG00000168496	blastnMouse.ENSMUSG00000064032	11	61560109	61564716	1	11	61562832	61564211	-1	61563774
1455	1187	ENSG00000149054	LocusReverse_21510	11	6947635	7005863	1	11	6947009	6947799	-1	6976436
1456	1188	ENSG00000110243	LocusForward_23099	11	116660083	116663136	-1	11	116660957	116676698	1	116662046.5
1457	1188	ENSG00000110244	blastnMouse.ENSMUSG00000074373	11	116691419	116694022	-1	11	116691739	116692084	1	116692880.5
1458	1188	ENSG00000118137	ENSG00000235910	11	116706467	116708666	-1	11	116706833	116726445	1	116707749.5
1459	1189	ENSG00000174903	ENSG00000254452	11	66036004	66044963	1	11	66044250	66044963	-1	66044606.5
1460	1189	ENSG00000174744	ENSG00000254756	11	66104804	66112596	-1	11	66101965	66107346	1	66107280.5
1461	1189	ENSG00000174996	ENSG00000255320	11	66024765	66035331	1	11	66012311	66024850	-1	66023821
1462	1189	ENSG00000174807	ENSG00000254458	11	66081958	66084515	-1	11	66080324	66086708	1	66082419.5
1463	1189	ENSG00000174791	ENSG00000254756	11	66097713	66104311	-1	11	66101965	66107346	1	66103138
1464	1189	ENSG00000174996	ENSG00000254855	11	66024765	66035331	1	11	66031045	66033646	-1	66033188
1465	1190	ENSG00000137494	ENSG00000247137	11	82904754	82971736	1	11	82902071	82904836	-1	82936903.5
1466	1190	ENSG00000137494	ENSG00000254551	11	82904754	82971736	1	11	82920473	82924421	-1	82946104.5
1467	1192	ENSG00000152268	ENSG00000254418	11	13983914	14289646	1	11	14284392	14295237	-1	14287019
1468	1193	ENSG00000183715	blastnOpossum.Locus_373253	11	132284871	133402414	-1	11	132475975	132476082	1	132939194.5
1469	1194	ENSG00000187079	ENSG00000251381	11	12695969	12966298	1	11	12952028	13011095	-1	12959163
1470	1195	ENSG00000173457	ENSG00000256940	11	64011956	64014413	-1	11	64013436	64015689	1	64013924.5
1471	1195	ENSG00000173457	ENSG00000257086	11	64011956	64014413	-1	11	64014411	64016966	-1	64014412
1472	1196	ENSG00000152402	Locus_46137	11	106555148	106889250	-1	11	106636870	106638991	1	106763060
1473	1197	ENSG00000152558	ENSG00000255337	11	102267063	102341115	-1	11	102323650	102332739	1	102332382.5
1474	1198	ENSG00000074201	LocusForward_22741	11	77225981	77348850	-1	11	77282322	77285437	1	77315586
1475	1198	ENSG00000074201	blastnMouse.ENSMUSG00000086993	11	77225981	77348850	-1	11	77348676	77388049	1	77348763
1476	1199	ENSG00000198382	ENSG00000255081	11	75526212	75854239	1	11	75625245	75626257	1	75739742
1477	1202	ENSG00000184350	ENSG00000224513	11	3248883	3253616	-1	11	3247291	3254068	1	3250453.5
1478	1204	ENSG00000205213	ENSG00000254862	11	27387508	27494322	-1	11	27493276	27503980	1	27493799
1479	1205	ENSG00000052841	ENSG00000254907	11	43380482	43516483	1	11	43350298	43399239	-1	43433390.5
1480	1205	ENSG00000052841	ENSG00000255340	11	43380482	43516483	1	11	43400432	43407221	-1	43458457.5
1481	1206	ENSG00000255508	LocusForward_23301	11	62327075	62359003	-1	11	62341679	62342668	1	62350341
1482	1206	ENSG00000254772	LocusForward_23301	11	62327073	62342401	-1	11	62341679	62342668	1	62342040
1483	1206	ENSG00000149016	ENSG00000254742	11	62342517	62359649	-1	11	62357121	62357959	-1	62358385
1484	1206	ENSG00000149016	LocusForward_23301	11	62342517	62359649	-1	11	62341679	62342668	1	62350664
1485	1206	ENSG00000255508	ENSG00000254742	11	62327075	62359003	-1	11	62357121	62357959	-1	62358062
1486	1206	ENSG00000149480	blastnMouse.LocusReverse_68115	11	62360686	62369312	-1	11	62361355	62361489	1	62365333.5
1487	1207	ENSG00000150455	ENSG00000254905	11	126152960	126168740	1	11	126158915	126164149	-1	126163827.5
1488	1208	ENSG00000165323	ENSG00000255506	11	91958169	92629618	1	11	92481898	92500033	-1	92555758
1489	1208	ENSG00000165323	blastnMouse.LocusForward_95634	11	91958169	92629618	1	11	92525956	92526093	-1	92577787
1490	1209	ENSG00000109920	blastnChicken.LocusForward_71019	11	47738072	47788995	-1	11	47738991	47739067	1	47763993
1491	1209	ENSG00000109920	blastnPlatypus.LocusForward_15928	11	47738072	47788995	-1	11	47765610	47767947	1	47777302.5
1492	1209	ENSG00000165923	blastnMouse.LocusReverse_33051	11	47681143	47736941	-1	11	47713644	47713782	1	47725292.5
1493	1211	ENSG00000086205	blastnPlatypus.LocusReverse_40091	11	49168187	49230222	-1	11	49194932	49195030	1	49212577
1494	1212	ENSG00000149313	ENSG00000254433	11	105946228	105969437	1	11	105956717	105973787	-1	105963077
1495	1214	ENSG00000170743	blastnPlatypus.LocusReverse_32884	11	7260099	7490273	1	11	7441720	7441853	-1	7465996.5
1496	1215	ENSG00000086848	ENSG00000254450	11	111656529	111750149	-1	11	111687938	111699936	-1	111719043.5
1497	1217	ENSG00000254979	blastnMouse.LocusReverse_32127	11	57154838	57191532	-1	11	57154936	57155014	1	57173234
1498	1217	ENSG00000186652	blastnMouse.LocusReverse_32127	11	57154267	57158130	-1	11	57154936	57155014	1	57156533
1499	1218	ENSG00000129084	blastnMouse.ENSMUSG00000087475	11	14515329	14665181	-1	11	14633573	14640097	-1	14649377
1500	1219	ENSG00000162129	ENSG00000255843	11	72003469	72145692	-1	11	72012833	72014009	1	72079262.5
1501	1219	ENSG00000162129	ENSG00000256739	11	72003469	72145692	-1	11	72062391	72064254	1	72104041.5
1502	1219	ENSG00000162129	LocusForward_22694	11	72003469	72145692	-1	11	72070238	72072781	1	72107965
1503	1219	ENSG00000162129	ENSG00000256403	11	72003469	72145692	-1	11	72121760	72123123	1	72133726
1504	1219	ENSG00000162129	ENSG00000255672	11	72003469	72145692	-1	11	72065560	72074599	1	72105626
1505	1221	ENSG00000073921	LocusForward_22630	11	85668727	85780924	-1	11	85779981	85782870	1	85780452.5
1506	1222	ENSG00000149564	ENSG00000250073	11	124622026	124632186	-1	11	124629025	124635832	1	124630605.5
1507	1223	ENSG00000205213	blastnMouse.LocusReverse_32985	11	27387508	27494322	-1	11	27389268	27390692	1	27441795
1508	1226	ENSG00000011347	blastnMouse.ENSMUSG00000091317	11	61282785	61348620	-1	11	61346847	61348558	1	61347733.5
1509	1227	ENSG00000254986	ENSG00000255517	11	66247484	66277130	1	11	66240961	66247704	-1	66259045.5
1510	1227	ENSG00000174516	ENSG00000255517	11	66234216	66244808	1	11	66240961	66247704	-1	66242884.5
1511	1228	ENSG00000165973	LocusReverse_21317	11	20691117	21597227	1	11	20902326	20948492	-1	21249776.5
1512	1229	ENSG00000166402	ENSG00000254921	11	8040791	8127659	1	11	8056993	8061265	-1	8092326
1513	1229	ENSG00000166402	ENSG00000248332	11	8040791	8127659	1	11	8081585	8090920	1	8104622
1514	1230	ENSG00000133805	blastnMouse.ENSMUSG00000087257	11	10329860	10529126	1	11	10514886	10515083	-1	10522006
1515	1231	ENSG00000150687	ENSG00000255471	11	86502101	86663886	1	11	86603256	86636079	-1	86633571
1516	1232	ENSG00000131626	ENSG00000255539	11	70116806	70230509	1	11	70170977	70173315	-1	70200743
1517	1232	ENSG00000131626	ENSG00000254495	11	70116806	70230509	1	11	70204304	70204783	-1	70217406.5
1518	1232	ENSG00000131626	ENSG00000254484	11	70116806	70230509	1	11	70166034	70167521	1	70198271.5
1519	1233	ENSG00000133794	LocusReverse_22342	11	13298199	13408813	1	11	13381450	13383194	-1	13395131.5
1520	1233	ENSG00000133794	LocusReverse_21389	11	13298199	13408813	1	11	13363208	13366270	-1	13386010.5
1521	1233	ENSG00000133794	LocusReverse_22352	11	13298199	13408813	1	11	13298233	13299432	-1	13353523
1522	1233	ENSG00000133794	blastnMouse.LocusReverse_55529	11	13298199	13408813	1	11	13351436	13351529	-1	13380124.5
1523	1234	ENSG00000184743	ENSG00000256789	11	63391559	63439393	-1	11	63405149	63426434	1	63422271
1524	1235	ENSG00000166025	ENSG00000255929	11	94439597	94611674	1	11	94278496	94473521	-1	94445085
1525	1236	ENSG00000162337	blastnMouse.LocusForward_68809	11	68080077	68216743	1	11	68125183	68125317	-1	68170963
1526	1236	ENSG00000162337	blastnPan.Locus_82458	11	68080077	68216743	1	11	68098293	68105660	-1	68157518
1527	1237	ENSG00000110713	blastnOpossum.LocusForward_64318	11	3692313	3819022	-1	11	3704456	3716783	1	3761739
1528	1238	ENSG00000110786	ENSG00000254966	11	18749475	18814268	-1	11	18728084	18762115	1	18771176
1529	1238	ENSG00000179057	ENSG00000254966	11	18725852	18747777	-1	11	18728084	18762115	1	18737930.5
1530	1239	ENSG00000123892	ENSG00000255241	11	87846431	87908635	-1	11	87831759	87849003	1	87870197
1531	1240	ENSG00000166266	ENSG00000255467	11	107879459	107978503	1	11	107968478	107992411	-1	107973490.5
1532	1240	ENSG00000075239	ENSG00000255467	11	107992243	108018503	1	11	107968478	107992411	-1	107993490.5
1533	1241	ENSG00000110195	ENSG00000204971	11	71900602	71907345	1	11	71874366	71920285	-1	71890855.5
1534	1242	ENSG00000166016	LocusForward_22895	11	34172535	34379555	-1	11	34176395	34180836	1	34277975
1535	1243	ENSG00000121671	blastnMouse.ENSMUSG00000084781	11	45868669	45904798	1	11	45882436	45882586	-1	45893617
1536	1245	ENSG00000062282	ENSG00000254814	11	75470557	75512579	1	11	75511922	75514460	-1	75512250.5
1537	1245	ENSG00000062282	ENSG00000247867	11	75470557	75512579	1	11	75469500	75479692	-1	75491039.5
1538	1245	ENSG00000062282	ENSG00000254826	11	75470557	75512579	1	11	75486949	75487974	1	75499764
1539	1246	ENSG00000149177	blastnMouse.ENSMUSG00000085471	11	48002110	48192393	1	11	48125975	48126102	-1	48159184
1540	1247	ENSG00000110375	blastnMouse.ENSMUSG00000060380	11	118795873	118829269	1	11	118799498	118800467	-1	118814383.5
1541	1247	ENSG00000110375	blastnMacaque.Locus_245484	11	118795873	118829269	1	11	118810853	118811232	-1	118820061
1542	1249	ENSG00000177666	ENSG00000255108	11	818902	825573	1	11	823634	832883	-1	824603.5
1543	1249	ENSG00000177685	ENSG00000255108	11	826144	831991	1	11	823634	832883	-1	827812.5
1544	1249	ENSG00000214063	ENSG00000250397	11	842808	867116	1	11	856880	859795	-1	861998
1545	1249	ENSG00000177697	ENSG00000255108	11	832843	839831	1	11	823634	832883	-1	831732.5
1546	1250	ENSG00000170748	LocusReverse_21949	11	7110165	7112379	1	11	7100496	7110194	-1	7106437.5
1547	1252	ENSG00000110344	ENSG00000255422	11	118230300	118744758	1	11	118575316	118620973	1	118660037
1548	1253	ENSG00000183340	blastnMacaque.Locus_246278	11	96123153	96240738	1	11	96196254	96196770	-1	96218496
1549	1255	ENSG00000183715	blastnMouse.Locus_105758	11	132284871	133402414	-1	11	132842597	132842701	1	133122505.5
1550	1255	ENSG00000183715	Locus_45971	11	132284871	133402414	-1	11	132847764	132849784	1	133125089
1551	1255	ENSG00000183715	blastnPlatypus.LocusForward_12207	11	132284871	133402414	-1	11	132813337	132813425	1	133107875.5
1552	1256	ENSG00000166959	LocusReverse_22005	11	60467047	60483284	1	11	60470468	60474534	-1	60476876
1553	1257	ENSG00000043039	blastnMouse.LocusForward_95905	11	129245065	129322171	1	11	129253195	129253302	-1	129287683
1554	1257	ENSG00000043039	blastnMouse.CUFF.11085	11	129245065	129322171	1	11	129266438	129266674	-1	129294304.5
1555	1259	ENSG00000167244	blastnMouse.ENSMUSG00000086266	11	2150342	2182439	-1	11	2170350	2171022	1	2176394.5
1556	1259	ENSG00000129965	blastnMouse.ENSMUSG00000086266	11	2153768	2182439	-1	11	2170350	2171022	1	2176394.5
1557	1260	ENSG00000166261	LocusForward_22351	11	123594885	123612383	-1	11	123558171	123599773	1	123585277
1558	1261	ENSG00000110436	blastnMouse.ENSMUSG00000087185	11	35272753	35441610	-1	11	35325502	35327675	1	35383556
1559	1263	ENSG00000072518	LocusReverse_21766	11	63606400	63678491	1	11	63615407	63629939	-1	63646949
1560	1264	ENSG00000150672	ENSG00000254787	11	83166055	85338966	-1	11	84431869	84511744	1	84885417.5
1561	1265	ENSG00000134627	ENSG00000255929	11	94277006	94354587	1	11	94278496	94473521	-1	94316541.5
1562	1265	ENSG00000196371	ENSG00000255929	11	94277017	94283063	1	11	94278496	94473521	-1	94280779.5
1563	1268	ENSG00000149179	ENSG00000255520	11	46958240	47185936	1	11	47144655	47152352	-1	47165295.5
1564	1268	ENSG00000149179	blastnMouse.LocusForward_33294	11	46958240	47185936	1	11	47124433	47124533	-1	47155184.5
1565	1269	ENSG00000182985	blastnMouse.LocusReverse_95871	11	115039938	115375675	-1	11	115375641	115376511	1	115375658
1566	1269	ENSG00000182985	blastnMouse.LocusReverse_95859	11	115039938	115375675	-1	11	115334330	115334463	1	115355002.5
1567	1269	ENSG00000182985	ENSG00000256315	11	115039938	115375675	-1	11	115267474	115268376	1	115321574.5
1568	1269	ENSG00000182985	ENSG00000256972	11	115039938	115375675	-1	11	115204296	115210981	1	115289985.5
1569	1270	ENSG00000134909	blastnMacaque.Locus_244313	11	128834989	129149491	-1	11	129010490	129010615	1	129079990.5
1570	1271	ENSG00000131808	blastnOpossum.LocusReverse_71795	11	30252563	30256808	1	11	30253446	30253604	-1	30255127
1571	1272	ENSG00000030066	blastnMouse.LocusReverse_31293	11	47799639	47870107	-1	11	47800548	47808121	1	47835327.5
1572	1273	ENSG00000187079	blastnMacaque.Locus_244744	11	12695969	12966298	1	11	12754739	12757561	-1	12860518.5
1573	1273	ENSG00000187079	blastnMacaque.Locus_244469	11	12695969	12966298	1	11	12743361	12743411	-1	12854829.5
1574	1275	ENSG00000166435	LocusForward_23056	11	74518784	74660245	-1	11	74572994	74585899	1	74616619.5
1575	1276	ENSG00000070081	blastnPan.CUFF.196784	11	17229700	17371521	1	11	17236261	17236602	-1	17303891
1576	1277	ENSG00000137673	LocusForward_22055	11	102391239	102401484	-1	11	102398301	102401699	1	102399892.5
1577	1277	ENSG00000137673	LocusForward_23259	11	102391239	102401484	-1	11	102394139	102395778	1	102397811.5
1578	1278	ENSG00000129173	blastnMouse.ENSMUSG00000085995	11	19245610	19263389	-1	11	19258878	19259019	1	19261133.5
1579	1279	ENSG00000087884	ENSG00000254691	11	77532155	77629478	1	11	77561650	77562557	1	77595564
1580	1280	ENSG00000186635	blastnMouse.LocusReverse_56194	11	72396114	72504644	-1	11	72465993	72466191	1	72485318.5
1581	1280	ENSG00000214530	blastnMouse.LocusReverse_56194	11	72465774	72505213	-1	11	72465993	72466191	1	72485603
1582	1280	ENSG00000186635	LocusForward_22693	11	72396114	72504644	-1	11	72402366	72404486	1	72453505
1583	1280	ENSG00000186635	LocusForward_23239	11	72396114	72504644	-1	11	72411689	72412306	1	72458166.5
1584	1280	ENSG00000186635	ENSG00000245148	11	72396114	72504644	-1	11	72411519	72416652	1	72458081.5
1585	1280	ENSG00000186635	LocusForward_22048	11	72396114	72504644	-1	11	72400722	72406533	1	72452683
1586	1281	ENSG00000109927	blastnPlatypus.LocusForward_17003	11	120971882	121062202	1	11	121059782	121059861	-1	121060992
1587	1282	ENSG00000110047	LocusForward_22967	11	64619114	64655768	-1	11	64621931	64623255	1	64638849.5
1588	1283	ENSG00000149256	blastnMouse.ENSMUSG00000085792	11	78363876	79151992	-1	11	78733357	78733675	1	78942674.5
1589	1283	ENSG00000149256	ENSG00000255345	11	78363876	79151992	-1	11	78803893	78809048	1	78977942.5
1590	1284	ENSG00000110048	ENSG00000255139	11	59341871	59383617	-1	11	59343546	59407334	1	59363581.5
1591	1284	ENSG00000166889	ENSG00000255139	11	59404189	59436471	-1	11	59343546	59407334	1	59390008.5
1592	1285	ENSG00000185522	ENSG00000254815	11	554855	560779	-1	11	557011	560107	1	558895
1593	1286	ENSG00000182667	ENSG00000236082	11	131240373	132206716	1	11	131416556	131443494	1	131811636
1594	1286	ENSG00000182667	ENSG00000237654	11	131240373	132206716	1	11	131372653	131410761	-1	131789684.5
1595	1288	ENSG00000134569	ENSG00000247675	11	46878419	46940193	-1	11	46867963	46895947	1	46904078
1596	1289	ENSG00000149294	ENSG00000227487	11	112831997	113149158	1	11	113140254	113144623	-1	113144706
1597	1291	ENSG00000166391	blastnMouse.LocusForward_54888	11	75428864	75444003	1	11	75439003	75439130	-1	75441503
1598	1294	ENSG00000082175	blastnChicken.LocusReverse_26984	11	100900355	101001255	-1	11	100962489	100962610	1	100981872
1599	1296	ENSG00000182667	ENSG00000238117	11	131240373	132206716	1	11	131747574	131767002	-1	131977145
1600	1297	ENSG00000048649	blastnMouse.ENSMUSG00000086993	11	77371041	77532063	-1	11	77348676	77388049	1	77440369.5
1601	1298	ENSG00000135387	LocusReverse_21269	11	34073230	34122703	1	11	34066689	34073971	-1	34094696
1602	1300	ENSG00000137497	ENSG00000251143	11	71713910	71791739	-1	11	71725337	71749454	1	71758538
1603	1301	ENSG00000137478	ENSG00000256568	11	72547790	72853306	-1	11	72851835	72892741	1	72852570.5
1604	1303	ENSG00000110344	ENSG00000255435	11	118230300	118744758	1	11	118382626	118401751	-1	118563692
1605	1303	ENSG00000110344	blastnMouse.LocusForward_96174	11	118230300	118744758	1	11	118307446	118308798	-1	118526102
1606	1303	ENSG00000019144	LocusReverse_21565	11	118477155	118528741	1	11	118476995	118477349	-1	118502868
1607	1304	ENSG00000173156	blastnMouse.ENSMUSG00000087132	11	66824289	66839484	1	11	66816052	66824515	-1	66827768
1608	1304	ENSG00000173227	blastnMouse.ENSMUSG00000087132	11	66774249	66818334	1	11	66816052	66824515	-1	66817193
1609	1305	ENSG00000110422	blastnMouse.LocusForward_33377	11	33278218	33378569	1	11	33368866	33368966	-1	33373717.5
1610	1305	ENSG00000110422	blastnMouse.LocusForward_32500	11	33278218	33378569	1	11	33373155	33373318	-1	33375862
1611	1305	ENSG00000110422	blastnMouse.LocusForward_32171	11	33278218	33378569	1	11	33308441	33308601	-1	33343505
1612	1306	ENSG00000197702	LocusReverse_22007	11	12397945	12552348	1	11	12477202	12492001	-1	12514775
1613	1306	ENSG00000197702	blastnMouse.ENSMUSG00000085049	11	12397945	12552348	1	11	12491074	12491218	-1	12521711
1614	1307	ENSG00000011405	blastnMouse.LocusForward_55718	11	17099277	17229530	-1	11	17169056	17169182	1	17199293
1615	1308	ENSG00000150783	ENSG00000254638	11	112038095	112043282	1	11	112035920	112043329	-1	112039601
1616	1308	ENSG00000255292	ENSG00000254638	11	111957627	112071394	1	11	112035920	112043329	-1	112053657
1617	1308	ENSG00000197580	blastnMouse.LocusForward_96215	11	112046190	112095422	1	11	112088476	112088584	-1	112091949
1618	1310	ENSG00000198331	LocusReverse_21754	11	125753509	125770543	1	11	125694411	125757230	-1	125732477
1619	1310	ENSG00000237353	LocusReverse_21754	11	125697465	125712404	1	11	125694411	125757230	-1	125703407.5
1620	1311	ENSG00000150672	LocusForward_22935	11	83166055	85338966	-1	11	83682178	83682652	1	84510572
1621	1312	ENSG00000137507	ENSG00000236304	11	76368568	76381791	-1	11	76366261	76374910	1	76374026
1622	1313	ENSG00000166833	ENSG00000254894	11	19366813	20143144	1	11	20141230	20142178	-1	20142187
1623	1313	ENSG00000166833	blastnOpossum.LocusReverse_71068	11	19366813	20143144	1	11	20102624	20104731	-1	20122884
1624	1313	ENSG00000166833	ENSG00000254453	11	19366813	20143144	1	11	20065392	20070849	-1	20104268
1625	1313	ENSG00000166833	blastnOpossum.LocusReverse_71642	11	19366813	20143144	1	11	20101624	20101700	-1	20122384
1626	1314	ENSG00000183020	blastnMouse.LocusReverse_54941	11	924894	1012239	1	11	1000404	1000602	-1	1006321.5
1627	1314	ENSG00000183020	blastnMouse.ENSMUSG00000085031	11	924894	1012239	1	11	985420	986954	-1	998829.5
1628	1315	ENSG00000149084	LocusReverse_21436	11	43577986	43878167	1	11	43689821	43691318	-1	43783994
1629	1318	ENSG00000110435	blastnPlatypus.LocusReverse_33049	11	34937376	35042138	1	11	35016573	35016717	-1	35029355.5
1630	1319	ENSG00000166575	blastnMacaque.Locus_245924	11	86748886	87034756	1	11	86901621	86924584	-1	86968188.5
1631	1323	ENSG00000151702	ENSG00000254703	11	128555046	128683161	1	11	128561575	128565918	-1	128622368
1632	1324	ENSG00000167992	blastnMouse.LocusReverse_67980	11	61025762	61062896	-1	11	61048263	61048360	1	61055579.5
1633	1325	ENSG00000236287	ENSG00000247271	11	10833621	10880343	-1	11	10879806	10928349	1	10880074.5
1634	1328	ENSG00000072952	blastnMouse.ENSMUSG00000087160	11	10594638	10715504	-1	11	10631302	10631390	1	10673403
1635	1329	ENSG00000149428	ENSG00000255114	11	118914899	118927940	-1	11	118914899	118916205	1	118921419.5
1636	1330	ENSG00000168959	ENSG00000255082	11	88237744	88799113	-1	11	88237744	88257222	1	88518428.5
1637	1333	ENSG00000166833	ENSG00000254622	11	19366813	20143144	1	11	19532437	19541443	-1	19837790.5
1638	1333	ENSG00000166833	LocusReverse_22006	11	19366813	20143144	1	11	19581637	19586242	-1	19862390.5
1639	1333	ENSG00000166833	blastnMacaque.Locus_243989	11	19366813	20143144	1	11	19502166	19502501	-1	19822655
1640	1333	ENSG00000166833	ENSG00000255043	11	19366813	20143144	1	11	19524219	19528776	-1	19833681.5
1641	1334	ENSG00000166341	ENSG00000255390	11	6642554	6677085	-1	11	6642682	6643553	1	6659883.5
1642	1334	ENSG00000166340	ENSG00000255680	11	6634000	6640692	-1	11	6640021	6640995	1	6640356.5
1643	1334	ENSG00000166341	ENSG00000255410	11	6642554	6677085	-1	11	6651834	6678358	1	6664459.5
1644	1334	ENSG00000166333	ENSG00000254400	11	6624961	6632102	1	11	6624872	6625650	-1	6628487
1645	1334	ENSG00000166340	LocusForward_22160	11	6634000	6640692	-1	11	6638016	6638809	1	6639354
1646	1335	ENSG00000019505	ENSG00000254497	11	45261852	45307870	-1	11	45275435	45276618	1	45291652.5
1647	1336	ENSG00000182667	blastnOrangutan.Locus_121200	11	131240373	132206716	1	11	131649920	131650086	-1	131928318
1648	1339	ENSG00000175868	blastnMouse.LocusReverse_55476	11	14926543	15103888	1	11	14947119	14947209	-1	15025503.5
1649	1340	ENSG00000048649	ENSG00000255409	11	77371041	77532063	-1	11	77449725	77450613	-1	77490894
1650	1341	ENSG00000149084	ENSG00000246250	11	43577986	43878167	1	11	43851259	43902276	-1	43864713
1651	1345	ENSG00000165895	ENSG00000248027	11	100558384	100861656	1	11	100554893	100558686	-1	100708274.5
1652	1346	ENSG00000197001	ENSG00000233930	11	1601722	1607219	1	11	1592583	1620414	1	1599901
1653	1346	ENSG00000184545	ENSG00000233930	11	1575274	1593150	-1	11	1592583	1620414	1	1592866.5
1654	1347	ENSG00000176697	ENSG00000255496	11	27676440	27743605	-1	11	27717859	27899195	-1	27730732
1655	1349	ENSG00000177030	ENSG00000255158	11	644233	706715	-1	11	665910	678391	1	686312.5
1656	1349	ENSG00000177106	LocusReverse_21226	11	694438	727727	1	11	720201	720686	-1	723964
1657	1349	ENSG00000177106	blastnMouse.ENSMUSG00000086844	11	694438	727727	1	11	724721	727077	-1	726224
1658	1351	ENSG00000149571	LocusForward_22520	11	126293254	126873678	-1	11	126575935	126578469	1	126724806.5
1659	1351	ENSG00000149571	blastnMouse.LocusReverse_94982	11	126293254	126873678	-1	11	126568109	126568288	1	126720893.5
1660	1352	ENSG00000175216	blastnOpossum.LocusForward_71711	11	46764598	46867847	-1	11	46784536	46784612	1	46826191.5
1661	1353	ENSG00000049449	ENSG00000254584	11	31833939	32127301	1	11	32052089	32063108	-1	32089695
1662	1353	ENSG00000049449	blastnGorilla.Locus_96349	11	31833939	32127301	1	11	32007473	32008098	-1	32067387
1663	1353	ENSG00000049449	ENSG00000254836	11	31833939	32127301	1	11	32068992	32074806	-1	32098146.5
1664	1353	ENSG00000049449	blastnOpossum.Locus_421117	11	31833939	32127301	1	11	32016729	32016899	-1	32072015
1665	1353	ENSG00000049449	ENSG00000254627	11	31833939	32127301	1	11	32086458	32093719	1	32106879.5
1666	1353	ENSG00000049449	blastnOpossum.LocusReverse_70726	11	31833939	32127301	1	11	32016772	32016899	-1	32072036.5
1667	1355	ENSG00000182667	ENSG00000238262	11	131240373	132206716	1	11	132154196	132154975	1	132180456
1668	1356	ENSG00000166387	ENSG00000254864	11	7534529	7678358	1	11	7590097	7593277	-1	7634227.5
1669	1358	ENSG00000149150	blastnMouse.LocusReverse_31906	11	57252007	57283259	-1	11	57283177	57283304	1	57283218
1670	1361	ENSG00000182870	LocusForward_30043	12	132680924	132905935	-1	12	132856668	132857317	1	132881301.5
1671	1362	ENSG00000008394	ENSG00000256564	12	16500076	16762193	1	12	16720345	16726874	1	16741269
1672	1362	ENSG00000048540	ENSG00000256564	12	16701307	16763528	-1	12	16720345	16726874	1	16741936.5
1673	1363	ENSG00000179295	LocusReverse_29760	12	112856155	112947717	1	12	112895488	112907968	-1	112921602.5
1674	1364	ENSG00000111783	LocusReverse_28796	12	106976685	107156581	1	12	107074587	107079366	-1	107115584
1675	1364	ENSG00000111783	blastnMacaque.Locus_341232	12	106976685	107156581	1	12	107039166	107039274	-1	107097873.5
1676	1364	ENSG00000111783	blastnPlatypus.LocusReverse_5405	12	106976685	107156581	1	12	107002573	107002667	-1	107079577
1677	1365	ENSG00000110852	ENSG00000255882	12	10005583	10022735	-1	12	10019626	10022407	1	10021180.5
1678	1366	ENSG00000170545	LocusForward_31173	12	51639133	51664202	-1	12	51663750	51665131	1	51663976
1679	1367	ENSG00000072609	ENSG00000236617	12	133416937	133485772	-1	12	133464428	133465169	1	133475100
1680	1368	ENSG00000175336	LocusForward_29999	12	56754386	56756607	-1	12	56754004	56754797	1	56755305.5
1681	1368	ENSG00000170581	LocusForward_29999	12	56735384	56754037	-1	12	56754004	56754797	1	56754020.5
1682	1369	ENSG00000011105	ENSG00000256197	12	3186521	3395730	1	12	3258963	3260642	1	3327346.5
1683	1369	ENSG00000011105	blastnPan.CUFF.345826	12	3186521	3395730	1	12	3227792	3239344	-1	3311761
1684	1369	ENSG00000011105	blastnMacaque.Locus_341249	12	3186521	3395730	1	12	3225232	3226508	-1	3310481
1685	1370	ENSG00000111725	ENSG00000248636	12	120105558	120119435	1	12	119825792	120105884	-1	119972613.5
1686	1370	ENSG00000224982	ENSG00000248636	12	120031264	120079363	1	12	119825792	120105884	-1	119952577.5
1687	1371	ENSG00000198431	blastnMouse.LocusReverse_61275	12	104609557	104744061	1	12	104697815	104697975	-1	104720938
1688	1371	ENSG00000255150	blastnMouse.LocusReverse_61275	12	104697517	104698980	1	12	104697815	104697975	-1	104698397.5
1689	1372	ENSG00000111642	ENSG00000247853	12	6679249	6716642	-1	12	6678643	6693905	1	6697642.5
1690	1373	ENSG00000196531	blastnMouse.LocusReverse_60825	12	57106212	57120981	-1	12	57106608	57107389	1	57113794.5
1691	1374	ENSG00000123415	ENSG00000248576	12	54558529	54582778	-1	12	54555007	54562379	1	54568892.5
1692	1375	ENSG00000013573	ENSG00000245614	12	31226779	31257725	1	12	31173697	31226781	-1	31215711
1693	1376	ENSG00000151062	ENSG00000256706	12	1901123	2028002	-1	12	2027117	2032033	1	2027559.5
1694	1377	ENSG00000151952	ENSG00000256137	12	129556270	130388211	-1	12	130165972	130182772	-1	130277091.5
1695	1378	ENSG00000150086	blastnMouse.LocusForward_85385	12	13714144	14134573	-1	12	13717310	13717579	1	13925941.5
1696	1378	ENSG00000150086	blastnMouse.Locus_92426	12	13714144	14134573	-1	12	13755390	13755475	1	13944981.5
1697	1378	ENSG00000150086	blastnMouse.ENSMUSG00000086239	12	13714144	14134573	-1	12	13716495	13716631	1	13925534
1698	1379	ENSG00000111752	blastnMouse.LocusForward_85251	12	9066492	9094063	1	12	9066524	9066735	-1	9080293.5
1699	1379	ENSG00000166535	LocusReverse_29602	12	8975068	9039597	1	12	9010552	9067872	-1	9025074.5
1700	1379	ENSG00000111752	LocusReverse_29602	12	9066492	9094063	1	12	9010552	9067872	-1	9052307.5
1701	1379	ENSG00000166535	LocusReverse_29807	12	8975068	9039597	1	12	9004301	9009799	-1	9021949
1702	1379	ENSG00000166535	ENSG00000256661	12	8975068	9039597	1	12	8928815	8983543	-1	8984206
1703	1380	ENSG00000198855	ENSG00000247213	12	108909051	108913380	1	12	108827907	108909764	-1	108870643.5
1704	1381	ENSG00000123094	ENSG00000246695	12	26111962	26232825	1	12	26077104	26112698	-1	26154964.5
1705	1382	ENSG00000121361	ENSG00000255644	12	21917889	21928515	-1	12	21912914	21919639	1	21920714.5
1706	1383	ENSG00000196935	ENSG00000255886	12	64238073	64541613	1	12	64432342	64491398	-1	64486977.5
1707	1383	ENSG00000196935	Locus_62243	12	64238073	64541613	1	12	64400397	64404393	-1	64471005
1708	1383	ENSG00000196935	ENSG00000255817	12	64238073	64541613	1	12	64502543	64514269	-1	64522078
1709	1383	ENSG00000196935	ENSG00000255629	12	64238073	64541613	1	12	64540168	64541637	-1	64540890.5
1710	1383	ENSG00000196935	blastnMouse.LocusForward_61714	12	64238073	64541613	1	12	64485607	64485716	-1	64513610
1711	1383	ENSG00000196935	LocusReverse_29822	12	64238073	64541613	1	12	64400203	64409937	-1	64470908
1712	1384	ENSG00000139613	blastnXenopus.LocusForward_48804	12	56555636	56583351	-1	12	56580969	56581057	1	56582160
1713	1384	ENSG00000181852	LocusForward_31138	12	56598288	56615737	-1	12	56584895	56601926	1	56600316
1714	1385	ENSG00000151062	LocusForward_31031	12	1901123	2028002	-1	12	1909982	1916631	1	1968992
1715	1386	ENSG00000076555	ENSG00000256139	12	109554400	109706031	1	12	109549023	109563369	1	109627527
1716	1387	ENSG00000110841	ENSG00000248100	12	27676364	27848497	1	12	27699983	27705706	-1	27774240
1717	1388	ENSG00000135655	blastnMouse.LocusForward_61638	12	62654187	62799898	1	12	62654121	62654287	-1	62727009.5
1718	1388	ENSG00000135655	blastnMouse.Locus_66638	12	62654187	62799898	1	12	62654121	62654400	-1	62727009.5
1719	1389	ENSG00000151067	blastnMouse.Locus_92706	12	2079952	2807115	1	12	2486136	2486356	-1	2646625.5
1720	1390	ENSG00000111269	LocusReverse_28694	12	12764761	12798042	1	12	12784161	12787328	-1	12791101.5
1721	1391	ENSG00000089250	blastnMouse.LocusReverse_49411	12	117636114	117799582	-1	12	117749266	117749413	1	117774424
1722	1392	ENSG00000188906	ENSG00000225342	12	40590546	40763087	1	12	40579811	40617605	-1	40671449
1723	1393	ENSG00000171840	ENSG00000255825	12	673462	772945	-1	12	699799	700435	1	736372
1724	1393	ENSG00000171840	ENSG00000256020	12	673462	772945	-1	12	695031	695652	-1	733988
1725	1393	ENSG00000171840	ENSG00000177406	12	673462	772945	-1	12	740057	772872	1	756501
1726	1393	ENSG00000171840	CUFF.127335	12	673462	772945	-1	12	690644	693351	1	731794.5
1727	1393	ENSG00000171840	LocusForward_31047	12	673462	772945	-1	12	699139	715995	1	736042
1728	1394	ENSG00000171435	ENSG00000256071	12	117890817	118406788	-1	12	118327259	118328813	1	118367023.5
1729	1394	ENSG00000171435	Locus_61977	12	117890817	118406788	-1	12	118281467	118282275	1	118344127.5
1730	1394	ENSG00000171435	LocusForward_31254	12	117890817	118406788	-1	12	118270583	118281593	1	118338685.5
1731	1395	ENSG00000111291	ENSG00000256893	12	13093709	13105081	-1	12	13080661	13106891	1	13092871
1732	1395	ENSG00000111291	ENSG00000247498	12	13093709	13105081	-1	12	13080660	13137579	1	13092870.5
1733	1395	ENSG00000013583	ENSG00000247498	12	13127798	13153207	-1	12	13080660	13137579	1	13116933.5
1734	1396	ENSG00000089041	LocusReverse_29864	12	121570622	121623876	1	12	121600021	121647808	-1	121611948.5
1735	1396	ENSG00000135124	LocusReverse_29864	12	121647660	121671909	1	12	121600021	121647808	-1	121635965
1736	1397	ENSG00000179104	blastnMouse.LocusForward_61244	12	83080934	83528063	1	12	83232456	83232535	-1	83380259.5
1737	1398	ENSG00000050405	blastnMouse.LocusForward_20361	12	50569565	50677353	-1	12	50571724	50571829	1	50624538.5
1738	1400	ENSG00000111696	LocusForward_31436	12	104164231	104234975	-1	12	104196534	104198569	1	104215754.5
1739	1401	ENSG00000139636	blastnOpossum.LocusForward_67253	12	49490919	49504681	-1	12	49491716	49494239	1	49498198.5
1740	1401	ENSG00000139549	LocusForward_31071	12	49483208	49488602	-1	12	49486044	49487941	1	49487323
1741	1401	ENSG00000139636	blastnMouse.LocusForward_19713	12	49490919	49504681	-1	12	49504256	49525164	1	49504468.5
1742	1401	ENSG00000123416	blastnMouse.LocusForward_19713	12	49521569	49525304	-1	12	49504256	49525164	1	49514780
1743	1401	ENSG00000139549	blastnMouse.LocusForward_20019	12	49483208	49488602	-1	12	49484050	49484258	1	49486326
1744	1402	ENSG00000174099	ENSG00000250280	12	65672423	65882024	1	12	65675437	65680508	1	65778730.5
1745	1403	ENSG00000090975	blastnOrangutan.CUFF.178253	12	123468027	123635428	-1	12	123616661	123617030	1	123626044.5
1746	1403	ENSG00000090975	ENSG00000251497	12	123468027	123635428	-1	12	123565931	123569291	1	123600679.5
1747	1403	ENSG00000090975	blastnChicken.LocusReverse_58011	12	123468027	123635428	-1	12	123489959	123490090	1	123562693.5
1748	1404	ENSG00000149948	blastnMouse.ENSMUSG00000090191	12	66217911	66360075	1	12	66319721	66320458	-1	66339898
1749	1404	ENSG00000149948	blastnMouse.ENSMUSG00000034764	12	66217911	66360075	1	12	66330980	66357152	-1	66345527.5
1750	1406	ENSG00000197653	LocusReverse_28665	12	124247042	124420753	1	12	124249723	124274510	-1	124335238
1751	1407	ENSG00000110900	LocusReverse_29891	12	31079362	31149534	1	12	31131452	31139758	-1	31140493
1752	1408	ENSG00000167566	blastnMouse.ENSMUSG00000089968	12	50184929	50222533	-1	12	50190710	50197759	1	50206621.5
1753	1409	ENSG00000110880	blastnMouse.LocusForward_79087	12	109038891	109162528	-1	12	109041189	109048180	1	109101858.5
1754	1410	ENSG00000133639	ENSG00000245904	12	92534074	92539673	-1	12	92539647	92607824	1	92539660
1755	1411	ENSG00000075856	LocusForward_30849	12	108915992	108955165	-1	12	108938600	108939902	1	108946882.5
1756	1412	ENSG00000070019	ENSG00000256751	12	14765576	14849519	-1	12	14720684	14772689	1	14785101.5
1757	1414	ENSG00000112787	LocusReverse_29337	12	133066137	133161774	1	12	133093512	133097063	-1	133127643
1758	1416	ENSG00000182326	blastnMouse.ENSMUSG00000089961	12	7096351	7178336	1	12	7177822	7177936	-1	7178079
1759	1417	ENSG00000196498	blastnMacaque.Locus_339770	12	124808961	125052135	-1	12	125043729	125044158	1	125047932
1760	1417	ENSG00000196498	blastnGorilla.Locus_414926	12	124808961	125052135	-1	12	125028094	125028952	1	125040114.5
1761	1418	ENSG00000047621	blastnOpossum.LocusReverse_38623	12	4596894	4647674	-1	12	4598972	4599071	1	4623323
1762	1419	ENSG00000033030	LocusForward_30209	12	122957417	122985518	-1	12	122963280	122965925	1	122974399
1763	1421	ENSG00000135090	blastnMacaque.Locus_339448	12	118587606	118810750	-1	12	118764449	118767499	1	118787599.5
1764	1422	ENSG00000120802	blastnMouse.ENSMUSG00000092024	12	98909351	98944157	1	12	98941346	98941594	-1	98942751.5
1765	1423	ENSG00000111181	ENSG00000256577	12	299243	323736	-1	12	312808	314189	1	318272
1766	1423	ENSG00000120645	ENSG00000256694	12	175931	287626	1	12	273830	275487	-1	280728
1767	1423	ENSG00000120645	ENSG00000249695	12	175931	287626	1	12	246577	258335	-1	267101.5
1768	1423	ENSG00000120645	ENSG00000256540	12	175931	287626	1	12	276022	291565	-1	281824
1769	1423	ENSG00000120645	ENSG00000256948	12	175931	287626	1	12	215690	221016	-1	251658
1770	1423	ENSG00000111181	ENSG00000255671	12	299243	323736	-1	12	302202	303296	1	312969
1771	1424	ENSG00000134532	blastnMouse.ENSMUSG00000087302	12	23682440	24103966	-1	12	23887607	23887697	1	23995786.5
1772	1425	ENSG00000196498	LocusForward_30576	12	124808961	125052135	-1	12	124908072	124909048	1	124980103.5
1773	1426	ENSG00000029153	ENSG00000245311	12	27485787	27576241	1	12	27542722	27599558	-1	27559481.5
1774	1427	ENSG00000122966	blastnMouse.LocusReverse_48667	12	120123595	120315095	-1	12	120222317	120222479	1	120268706
1775	1428	ENSG00000139220	blastnGorilla.Locus_416014	12	81652880	82152209	-1	12	81859025	81866661	1	82005617
1776	1429	ENSG00000052126	ENSG00000257006	12	19282648	19529334	1	12	19411205	19412877	1	19470269.5
1777	1430	ENSG00000089157	ENSG00000255857	12	120634510	120639014	-1	12	120632719	120650941	1	120635866.5
1778	1430	ENSG00000089159	ENSG00000255857	12	120648250	120703574	-1	12	120632719	120650941	1	120668146.5
1779	1431	ENSG00000111145	blastnPlatypus.Locus_11323	12	96588207	96661608	1	12	96605889	96605982	-1	96633748.5
1780	1433	ENSG00000118971	ENSG00000256164	12	4382938	4414516	1	12	4357931	4385350	-1	4386223.5
1781	1433	ENSG00000118971	ENSG00000255920	12	4382938	4414516	1	12	4361901	4384231	-1	4388208.5
1782	1433	ENSG00000118971	blastnMouse.ENSMUSG00000084922	12	4382938	4414516	1	12	4384470	4384600	-1	4399493
1783	1434	ENSG00000111110	blastnMouse.LocusReverse_60728	12	63037766	63328930	-1	12	63131076	63131381	1	63230003
1784	1435	ENSG00000120798	blastnChicken.LocusForward_28175	12	95414062	95467404	-1	12	95425169	95425257	1	95446286.5
1785	1436	ENSG00000139083	blastnMouse.ENSMUSG00000092134	12	11802788	12044558	1	12	12006344	12022899	-1	12025451
1786	1436	ENSG00000139083	blastnMouse.ENSMUSG00000091438	12	11802788	12044558	1	12	11951744	11951946	-1	11998151
1787	1437	ENSG00000123307	LocusReverse_28848	12	55413729	55423798	1	12	55417302	55428537	-1	55420550
1788	1438	ENSG00000151079	blastnGorilla.Locus_416746	12	4918342	4960277	1	12	4937968	4938103	-1	4949122.5
1789	1438	ENSG00000130035	ENSG00000256988	12	4829507	4960277	1	12	4915708	4917807	-1	4937992.5
1790	1438	ENSG00000130035	blastnGorilla.Locus_416746	12	4829507	4960277	1	12	4937968	4938103	-1	4949122.5
1791	1438	ENSG00000130035	ENSG00000255608	12	4829507	4960277	1	12	4948121	4951841	1	4954199
1792	1438	ENSG00000151079	ENSG00000255608	12	4918342	4960277	1	12	4948121	4951841	1	4954199
1793	1439	ENSG00000169372	blastnMouse.LocusForward_61445	12	94071151	94287893	1	12	94071073	94076806	-1	94179483
1794	1440	ENSG00000189079	LocusReverse_29257	12	46123492	46301823	1	12	46221945	46222428	-1	46261884
1795	1441	ENSG00000247077	blastnMouse.ENSMUSG00000087494	12	133287405	133299228	1	12	133287458	133291556	-1	133293343
1796	1441	ENSG00000177084	blastnMouse.ENSMUSG00000087494	12	133200345	133413387	-1	12	133287458	133291556	-1	133350422.5
1797	1441	ENSG00000177084	blastnMouse.ENSMUSG00000085606	12	133200345	133413387	-1	12	133210765	133210849	1	133312076
1798	1441	ENSG00000256632	blastnMouse.ENSMUSG00000087494	12	133264635	133297276	1	12	133287458	133291556	-1	133292367
1799	1441	ENSG00000177084	blastnMouse.LocusReverse_48749	12	133200345	133413387	-1	12	133365764	133365878	1	133389575.5
1800	1441	ENSG00000090615	blastnMouse.LocusReverse_48749	12	133345495	133405444	-1	12	133365764	133365878	1	133385604
1801	1442	ENSG00000063046	blastnOpossum.LocusReverse_39852	12	53400062	53435992	1	12	53400178	53400290	-1	53418085
1802	1443	ENSG00000171435	blastnGorilla.Locus_415144	12	117890817	118406788	-1	12	118080148	118082142	1	118243468
1803	1444	ENSG00000136044	LocusForward_30012	12	105567075	105630008	-1	12	105629989	105635123	1	105629998.5
1804	1445	ENSG00000206044	ENSG00000256908	12	2958397	2966213	-1	12	2945977	2968957	1	2956095
1805	1445	ENSG00000111206	ENSG00000256908	12	2966847	2986206	-1	12	2945977	2968957	1	2966091.5
1806	1445	ENSG00000111206	blastnOpossum.LocusReverse_39448	12	2966847	2986206	-1	12	2973483	2974628	1	2979844.5
1807	1446	ENSG00000067715	LocusReverse_29898	12	79257773	79845787	1	12	79561906	79577492	-1	79703846.5
1808	1446	ENSG00000067715	Locus_62077	12	79257773	79845787	1	12	79573666	79577492	-1	79709726.5
1809	1447	ENSG00000188906	LocusReverse_29750	12	40590546	40763087	1	12	40737857	40789749	-1	40750472
1810	1448	ENSG00000110987	ENSG00000255856	12	122457328	122499948	1	12	122445340	122457920	-1	122472644
1811	1449	ENSG00000151067	LocusReverse_29472	12	2079952	2807115	1	12	2371496	2373384	-1	2589305.5
1812	1449	ENSG00000151067	ENSG00000256025	12	2079952	2807115	1	12	2329703	2332645	-1	2568409
1813	1449	ENSG00000151067	ENSG00000256721	12	2079952	2807115	1	12	2378942	2427031	1	2593028.5
1814	1450	ENSG00000111339	ENSG00000256339	12	14978503	14996429	-1	12	14994026	14997642	1	14995227.5
1815	1450	ENSG00000182993	ENSG00000256339	12	14956506	15059520	1	12	14994026	14997642	1	15026773
1816	1451	ENSG00000133704	blastnPlatypus.LocusReverse_7939	12	30781922	30848920	-1	12	30802068	30802157	1	30825494
1817	1452	ENSG00000139220	blastnMouse.ENSMUSG00000079044	12	81652880	82152209	-1	12	82152206	82153297	1	82152207.5
1818	1454	ENSG00000139697	blastnChicken.LocusReverse_57926	12	123773656	123834988	-1	12	123834909	123834995	1	123834948.5
1819	1455	ENSG00000070961	LocusForward_31000	12	89981828	90105924	-1	12	90039489	90040823	1	90072706.5
1820	1456	ENSG00000174527	blastnMouse.ENSMUSG00000085590	12	109826524	109893328	1	12	109889015	109889095	1	109891171.5
1821	1456	ENSG00000174527	ENSG00000255655	12	109826524	109893328	1	12	109883215	109885302	-1	109888271.5
1822	1456	ENSG00000110906	blastnMouse.ENSMUSG00000085590	12	109886461	109915349	-1	12	109889015	109889095	1	109902182
1823	1457	ENSG00000123358	LocusReverse_28955	12	52416616	52453291	1	12	52438643	52442842	-1	52445967
1824	1458	ENSG00000152936	ENSG00000257009	12	25562241	25801513	-1	12	25738928	25745862	-1	25770220.5
1825	1459	ENSG00000060982	ENSG00000256482	12	24964295	25102393	-1	12	24983355	24989492	1	25042874
1826	1460	ENSG00000215021	blastnMouse.ENSMUSG00000087327	12	7074490	7079988	-1	12	7075611	7076416	1	7077799.5
1827	1460	ENSG00000111676	LocusReverse_29803	12	7033626	7051484	1	12	7031882	7035221	-1	7041683
1828	1460	ENSG00000111674	LocusReverse_29803	12	7022909	7032861	1	12	7031882	7035221	-1	7032371.5
1829	1460	ENSG00000111678	LocusReverse_29173	12	7052141	7055166	1	12	7052793	7053167	-1	7053979.5
1830	1461	ENSG00000060709	ENSG00000256064	12	130880682	131200826	-1	12	130904080	130906794	-1	131052453
1831	1462	ENSG00000166111	blastnPlatypus.LocusForward_4057	12	109304664	109372440	-1	12	109334549	109334634	1	109353494.5
1832	1463	ENSG00000151952	LocusForward_30112	12	129556270	130388211	-1	12	129945253	129946244	1	130166732
1833	1463	ENSG00000151952	LocusForward_31473	12	129556270	130388211	-1	12	129951367	129952917	1	130169789
1834	1463	ENSG00000151952	ENSG00000256085	12	129556270	130388211	-1	12	130005848	130007308	-1	130197029.5
1835	1463	ENSG00000151952	Locus_61000	12	129556270	130388211	-1	12	129945169	129947459	1	130166690
1836	1465	ENSG00000111796	LocusForward_29934	12	9747147	9760482	-1	12	9758943	9787148	1	9759712.5
1837	1467	ENSG00000177575	blastnMouse.LocusReverse_84112	12	7623409	7656489	-1	12	7639103	7640108	1	7647796
1838	1468	ENSG00000167588	blastnMouse.ENSMUSG00000089671	12	50497801	50505091	1	12	50496144	50501570	-1	50500617.5
1839	1469	ENSG00000110955	blastnMouse.LocusReverse_61473	12	57031963	57039852	-1	12	57029149	57033094	1	57034500.5
1840	1469	ENSG00000076108	blastnMouse.LocusReverse_61473	12	56989380	57030163	-1	12	57029149	57033094	1	57029656
1841	1471	ENSG00000111581	ENSG00000247363	12	69080514	69136785	1	12	69068151	69081535	-1	69102468
1842	1473	ENSG00000139572	blastnMouse.LocusForward_20580	12	54756231	54758270	-1	12	54757193	54757352	1	54757731.5
1843	1474	ENSG00000139438	blastnMouse.LocusReverse_49049	12	110152033	110208312	1	12	110202292	110206984	-1	110205302
1844	1474	ENSG00000139438	blastnOpossum.LocusForward_14793	12	110152033	110208312	1	12	110205835	110206057	-1	110207073.5
1845	1474	ENSG00000139438	ENSG00000255650	12	110152033	110208312	1	12	110171971	110211313	-1	110190141.5
1846	1475	ENSG00000151952	ENSG00000256699	12	129556270	130388211	-1	12	129693146	129697207	1	130040678.5
1847	1477	ENSG00000139304	blastnMouse.LocusForward_61614	12	80828863	81073108	1	12	80930837	80935992	-1	81001972.5
1848	1478	ENSG00000134287	blastnMouse.LocusForward_19657	12	49297286	49351334	-1	12	49351266	49351384	1	49351300
1849	1478	ENSG00000181929	LocusForward_30332	12	49396058	49412592	-1	12	49392442	49412221	1	49402517
1850	1478	ENSG00000181418	LocusForward_30332	12	49388932	49393092	-1	12	49392442	49412221	1	49392767
1851	1478	ENSG00000125084	blastnOpossum.LocusReverse_67482	12	49372236	49376396	1	12	49373247	49380856	-1	49374821.5
1852	1479	ENSG00000139767	ENSG00000257095	12	119419300	119600856	1	12	119468844	119554766	-1	119534850
1853	1479	ENSG00000139767	blastnMacaque.Locus_340904	12	119419300	119600856	1	12	119531130	119531601	-1	119565993
1854	1479	ENSG00000139767	ENSG00000256031	12	119419300	119600856	1	12	119427901	119439647	1	119514378.5
1855	1480	ENSG00000185610	blastnMouse.LocusForward_19630	12	45408539	45444882	-1	12	45444577	45444716	1	45444729.5
1856	1483	ENSG00000010379	ENSG00000255746	12	329789	372039	-1	12	362608	366465	-1	367323.5
1857	1484	ENSG00000004478	LocusReverse_29692	12	2904119	2914576	1	12	2905432	2921770	-1	2910004
1858	1485	ENSG00000166886	blastnMouse.ENSMUSG00000085731	12	57482677	57489258	1	12	57484903	57486265	-1	57487080.5
1859	1487	ENSG00000127329	LocusForward_31497	12	70910630	71031210	-1	12	70954618	70964702	1	70992914
1860	1487	ENSG00000127329	LocusForward_30025	12	70910630	71031210	-1	12	70916364	70931879	1	70973787
1861	1488	ENSG00000155974	blastnPan.CUFF.349617	12	66741211	67197966	-1	12	66754883	66755922	1	66976424.5
1862	1488	ENSG00000155974	LocusForward_30497	12	66741211	67197966	-1	12	66747317	66755851	1	66972641.5
1863	1489	ENSG00000089169	blastnMouse.LocusForward_48805	12	113012845	113340167	1	12	113304556	113304652	-1	113322361.5
1864	1489	ENSG00000089169	blastnMouse.LocusForward_48091	12	113012845	113340167	1	12	113319569	113319655	-1	113329868
1865	1491	ENSG00000070019	ENSG00000214772	12	14765576	14849519	-1	12	14818589	14910897	1	14834054
1866	1492	ENSG00000185344	blastnMouse.LocusReverse_48146	12	124196865	124245549	1	12	124242472	124242842	-1	124244010.5
1867	1493	ENSG00000175215	LocusForward_30019	12	58213712	58240747	-1	12	58227529	58237536	1	58234138
1868	1495	ENSG00000013503	blastnMouse.ENSMUSG00000090905	12	106751436	106903974	1	12	106751658	106751738	-1	106827816
1869	1496	ENSG00000123104	LocusForward_30274	12	26490342	26986131	-1	12	26936281	26947838	1	26961206
1870	1497	ENSG00000135643	blastnMouse.ENSMUSG00000020164	12	70760056	70828072	1	12	70824257	70824439	-1	70826164.5
1871	1498	ENSG00000089053	LocusForward_30808	12	121746048	121837699	-1	12	121813197	121829844	1	121825448
1872	1499	ENSG00000139173	Locus_62187	12	44229962	44783540	1	12	44358154	44358841	-1	44570847
1873	1499	ENSG00000139173	blastnMacaque.Locus_341556	12	44229962	44783540	1	12	44281310	44309068	-1	44532425
1874	1501	ENSG00000110931	blastnMouse.LocusForward_49259	12	121675497	121736111	-1	12	121687586	121687841	1	121711848.5
1875	1503	ENSG00000198707	LocusForward_30752	12	88442961	88535747	-1	12	88449018	88452237	1	88492382.5
1876	1504	ENSG00000067715	blastnMouse.LocusForward_60953	12	79257773	79845787	1	12	79689849	79693303	-1	79767818
1877	1504	ENSG00000067715	LocusReverse_29125	12	79257773	79845787	1	12	79801664	79804260	-1	79823725.5
1878	1504	ENSG00000067715	blastnChicken.LocusReverse_27213	12	79257773	79845787	1	12	79845661	79845792	-1	79845724
1879	1504	ENSG00000067715	blastnMouse.LocusForward_61559	12	79257773	79845787	1	12	79750102	79750193	-1	79797944.5
1880	1505	ENSG00000136011	LocusReverse_29702	12	103981051	104160505	1	12	104094502	104111981	-1	104127503.5
1881	1505	ENSG00000136011	LocusReverse_29815	12	103981051	104160505	1	12	104062521	104064169	-1	104111513
1882	1507	ENSG00000152137	ENSG00000256609	12	119616447	119658936	1	12	119619853	119621064	-1	119639394.5
1883	1507	ENSG00000152137	LocusReverse_29560	12	119616447	119658936	1	12	119629168	119630054	-1	119644052
1884	1508	ENSG00000111716	ENSG00000256615	12	21788276	21910791	-1	12	21815247	21912966	1	21863019
1885	1510	ENSG00000130038	LocusForward_30524	12	3715799	3873985	-1	12	3865736	3866983	1	3869860.5
1886	1511	ENSG00000185046	blastnGorilla.Locus_416023	12	99128462	100378015	-1	12	99525543	99526795	1	99951779
1887	1511	ENSG00000185046	LocusForward_30343	12	99128462	100378015	-1	12	99529562	99530729	1	99953788.5
1888	1511	ENSG00000185046	Locus_61166	12	99128462	100378015	-1	12	99529562	99530870	1	99953788.5
1889	1512	ENSG00000139624	LocusForward_30938	12	50523582	50561176	-1	12	50523451	50524128	1	50542313.5
1890	1513	ENSG00000135424	blastnMouse.LocusReverse_60436	12	56078373	56106089	-1	12	56088612	56089423	1	56097350.5
1891	1514	ENSG00000058272	LocusForward_29930	12	80167343	80329235	-1	12	80172350	80192351	1	80250792.5
1892	1515	ENSG00000133687	LocusForward_30278	12	29653747	29937692	-1	12	29672525	29709675	1	29805108.5
1893	1516	ENSG00000110975	blastnMouse.LocusForward_19580	12	33527173	33592754	-1	12	33559951	33560263	1	33576352.5
1894	1517	ENSG00000069431	ENSG00000257022	12	21950335	22094336	-1	12	21980144	22040891	1	22037240
1895	1519	ENSG00000174099	blastnMouse.ENSMUSG00000086444	12	65672423	65882024	1	12	65836534	65836618	1	65859279
1896	1520	ENSG00000080371	LocusReverse_29165	12	72148658	72181150	1	12	72180884	72186857	-1	72181017
1897	1522	ENSG00000155974	blastnMouse.LocusReverse_61451	12	66741211	67197966	-1	12	67089071	67089175	1	67143518.5
1898	1522	ENSG00000155974	blastnMouse.CUFF.242961	12	66741211	67197966	-1	12	67089071	67089175	1	67143518.5
1899	1523	ENSG00000172322	ENSG00000231560	12	10103915	10168330	1	12	10100736	10105935	-1	10134533
1900	1523	ENSG00000256660	ENSG00000256803	12	10163226	10171218	1	12	10167839	10183205	-1	10169528.5
1901	1523	ENSG00000172322	ENSG00000256803	12	10103915	10168330	1	12	10167839	10183205	-1	10168084.5
1902	1526	ENSG00000011105	LocusReverse_29820	12	3186521	3395730	1	12	3340521	3341244	-1	3368125.5
1903	1528	ENSG00000213809	ENSG00000245648	12	10524952	10544473	-1	12	10516368	10551105	1	10530420.5
1904	1528	ENSG00000255819	ENSG00000245648	12	10524950	10562745	-1	12	10516368	10551105	1	10539556.5
1905	1530	ENSG00000151067	ENSG00000256837	12	2079952	2807115	1	12	2127379	2129698	1	2467247
1906	1530	ENSG00000151067	ENSG00000256257	12	2079952	2807115	1	12	2153942	2158629	1	2480528.5
1907	1530	ENSG00000151067	blastnMouse.Locus_92645	12	2079952	2807115	1	12	2183793	2191806	-1	2495454
1908	1530	ENSG00000151067	ENSG00000203593	12	2079952	2807115	1	12	2113832	2120558	1	2460473.5
1909	1533	ENSG00000010278	blastnMouse.ENSMUSG00000085309	12	6308881	6347427	1	12	6309701	6309778	-1	6328564
1910	1534	ENSG00000111537	ENSG00000255733	12	68548548	68553527	-1	12	68383225	68628466	1	68468376
1911	1534	ENSG00000111536	ENSG00000255733	12	68595131	68619601	-1	12	68383225	68628466	1	68501413
1912	1536	ENSG00000151952	LocusForward_30037	12	129556270	130388211	-1	12	129559498	129567164	1	129973854.5
1913	1536	ENSG00000151952	ENSG00000249196	12	129556270	130388211	-1	12	129594174	129597839	1	129991192.5
1914	1537	ENSG00000120800	blastnMouse.LocusForward_61532	12	101673905	101780397	1	12	101723010	101723112	-1	101751703.5
1915	1538	ENSG00000205592	LocusReverse_29480	12	40787197	40964632	1	12	40910401	40912803	-1	40937516.5
1916	1539	ENSG00000089094	blastnMouse.LocusForward_48595	12	121866902	122018920	-1	12	121975691	121976076	1	121997305.5
1917	1539	ENSG00000089094	ENSG00000256742	12	121866902	122018920	-1	12	122018697	122034013	1	122018808.5
1918	1539	ENSG00000089094	blastnMouse.LocusForward_48852	12	121866902	122018920	-1	12	121974118	121974558	1	121996519
1919	1540	ENSG00000167535	blastnOpossum.LocusReverse_67211	12	49208234	49222724	1	12	49209466	49212768	-1	49216095
1920	1541	ENSG00000111218	LocusReverse_29671	12	3490515	3703139	1	12	3549074	3570571	-1	3626106.5
1921	1541	ENSG00000111218	LocusReverse_29478	12	3490515	3703139	1	12	3603910	3604820	-1	3653524.5
1922	1541	ENSG00000111218	LocusReverse_29351	12	3490515	3703139	1	12	3554762	3555666	-1	3628950.5
1923	1541	ENSG00000111218	blastnMouse.LocusForward_85497	12	3490515	3703139	1	12	3599498	3599608	-1	3651318.5
1924	1541	ENSG00000111218	ENSG00000249143	12	3490515	3703139	1	12	3592880	3601975	-1	3648009.5
1925	1543	ENSG00000135093	ENSG00000256262	12	109431716	109525831	1	12	109490155	109491837	-1	109507993
1926	1544	ENSG00000111450	ENSG00000256299	12	131274145	131323811	-1	12	131295366	131297167	-1	131309588.5
1927	1545	ENSG00000182050	LocusReverse_28659	12	86372516	87232721	-1	12	86836462	86838110	-1	87034591.5
1928	1546	ENSG00000182050	blastnMouse.LocusReverse_60198	12	86372516	87232721	-1	12	86651018	86651133	1	86941869.5
1929	1548	ENSG00000183495	ENSG00000257000	12	132434505	132565005	1	12	132562348	132565005	-1	132563676.5
1930	1549	ENSG00000135443	blastnMouse.LocusForward_20329	12	52753790	52761309	-1	12	52753968	52754571	1	52757638.5
1931	1550	ENSG00000151491	LocusForward_31044	12	15773092	16035263	-1	12	15924924	15926666	1	15980093.5
1932	1550	ENSG00000151491	ENSG00000255565	12	15773092	16035263	-1	12	15933002	15935054	1	15984132.5
1933	1550	ENSG00000151491	ENSG00000256953	12	15773092	16035263	-1	12	15966427	15981208	-1	16000845
1934	1552	ENSG00000197614	ENSG00000255829	12	8789942	8815484	-1	12	8807020	8821607	1	8811252
1935	1552	ENSG00000197614	LocusForward_30295	12	8789942	8815484	-1	12	8799829	8800870	1	8807656.5
1936	1553	ENSG00000139722	ENSG00000256152	12	123349882	123380991	-1	12	123349070	123351568	1	123365030.5
1937	1554	ENSG00000167767	LocusForward_30759	12	52562780	52585784	-1	12	52580925	52581427	1	52583354.5
1938	1555	ENSG00000171310	LocusReverse_28685	12	104850692	105155780	1	12	104997652	104998294	-1	105076716
1939	1556	ENSG00000136048	LocusReverse_29827	12	102271105	102317399	1	12	102302014	102305429	-1	102309706.5
1940	1557	ENSG00000111046	blastnChicken.LocusReverse_26536	12	81101408	81103251	1	12	81101511	81101677	-1	81102381
1941	1559	ENSG00000135094	blastnMouse.ENSMUSG00000086165	12	113830257	113841692	-1	12	113836317	113836560	1	113839004.5
1942	1560	ENSG00000170653	LocusForward_30554	12	53905845	54020199	-1	12	53925606	53937687	1	53972902.5
1943	1562	ENSG00000151067	ENSG00000246627	12	2079952	2807115	1	12	2785167	2800366	-1	2796141
1944	1562	ENSG00000151067	ENSG00000256271	12	2079952	2807115	1	12	2777666	2781386	-1	2792390.5
1945	1563	ENSG00000123096	ENSG00000255750	12	26274924	26452223	1	12	26383752	26472653	-1	26417987.5
1946	1563	ENSG00000123096	ENSG00000256234	12	26274924	26452223	1	12	26364097	26488789	-1	26408160
1947	1564	ENSG00000150086	LocusForward_31371	12	13714144	14134573	-1	12	13989656	13991105	1	14062114.5
1948	1565	ENSG00000111728	ENSG00000256714	12	22216707	22589975	-1	12	22548022	22551009	-1	22568998.5
1949	1568	ENSG00000175970	LocusReverse_28861	12	121148238	121161443	1	12	121148717	121149568	-1	121155080
1950	1568	ENSG00000110917	blastnChicken.LocusForward_58886	12	121124672	121139667	1	12	121131899	121132807	-1	121135783
1951	1568	ENSG00000110917	ENSG00000256364	12	121124672	121139667	1	12	121134927	121137344	-1	121137297
1952	1568	ENSG00000175970	ENSG00000256569	12	121148238	121161443	1	12	121159310	121161442	-1	121160376.5
1953	1568	ENSG00000175970	LocusReverse_29543	12	121148238	121161443	1	12	121150461	121154253	-1	121155952
1954	1569	ENSG00000185046	blastnMouse.LocusReverse_60686	12	99128462	100378015	-1	12	100200276	100204770	1	100289145.5
1955	1570	ENSG00000087470	blastnMouse.LocusForward_6475	12	32832137	32905700	1	12	32854342	32854443	-1	32880021
1956	1571	ENSG00000204842	LocusForward_31150	12	111890018	112037480	-1	12	112036808	112037817	1	112037144
1957	1572	ENSG00000151229	LocusForward_30852	12	40148823	40499891	-1	12	40466194	40478920	1	40483042.5
1958	1574	ENSG00000255639	blastnMouse.LocusForward_85067	12	4766800	4853747	1	12	4796132	4796243	-1	4824939.5
1959	1574	ENSG00000111254	ENSG00000256381	12	4724677	4758213	-1	12	4754662	4757193	1	4756437.5
1960	1574	ENSG00000139180	ENSG00000256381	12	4714110	4798454	1	12	4754662	4757193	1	4776558
1961	1574	ENSG00000139180	blastnMouse.LocusForward_85067	12	4714110	4798454	1	12	4796132	4796243	-1	4797293
1962	1576	ENSG00000075035	LocusReverse_29296	12	108523511	108651914	1	12	108571951	108576190	-1	108611932.5
1963	1576	ENSG00000075035	Locus_62599	12	108523511	108651914	1	12	108581557	108582547	-1	108616735.5
1964	1576	ENSG00000075035	LocusReverse_28765	12	108523511	108651914	1	12	108581557	108582529	-1	108616735.5
1965	1576	ENSG00000075035	Locus_62346	12	108523511	108651914	1	12	108571891	108576190	-1	108611902.5
1966	1577	ENSG00000180881	ENSG00000254451	12	75669759	75784702	-1	12	75688836	75692274	1	75736769
1967	1578	ENSG00000139629	blastnMouse.ENSMUSG00000090062	12	51745682	51785436	-1	12	51751130	51759375	1	51768283
1968	1579	ENSG00000205592	LocusReverse_29750	12	40787197	40964632	1	12	40737857	40789749	-1	40851244.5
1969	1580	ENSG00000060709	LocusForward_31456	12	130880682	131200826	-1	12	131152609	131153021	1	131176717.5
1970	1582	ENSG00000136045	LocusReverse_28961	12	108079557	108106379	1	12	108082878	108106229	-1	108094628.5
1971	1583	ENSG00000177192	ENSG00000255992	12	132413745	132428953	1	12	132409281	132413896	-1	132419117
1972	1583	ENSG00000177192	blastnMouse.ENSMUSG00000086401	12	132413745	132428953	1	12	132416718	132416859	-1	132422835.5
1973	1584	ENSG00000166908	blastnMouse.ENSMUSG00000086597	12	57984942	57997208	1	12	57992845	57993223	-1	57995026.5
1974	1584	ENSG00000240771	ENSG00000224713	12	58003963	58017959	1	12	58005901	58011848	-1	58011930
1975	1586	ENSG00000057704	blastnChicken.LocusForward_28459	12	94960896	95044324	-1	12	94965208	94975810	1	95004766
1976	1586	ENSG00000057704	blastnMouse.ENSMUSG00000086269	12	94960896	95044324	-1	12	94981765	94986690	1	95013044.5
1977	1587	ENSG00000183273	ENSG00000248636	12	119772517	119978852	1	12	119825792	120105884	-1	119902322
1978	1589	ENSG00000197111	blastnMouse.ENSMUSG00000090630	12	53835525	53874945	1	12	53854779	53855028	-1	53864862
1979	1590	ENSG00000139364	blastnGorilla.Locus_416254	12	125670946	126146917	1	12	125977602	125980399	-1	126062259.5
1980	1592	ENSG00000153233	blastnMacaque.Locus_339659	12	71031862	71314586	-1	12	71304952	71305160	1	71309769
1981	1593	ENSG00000129315	blastnMouse.ENSMUSG00000091050	12	49086752	49110781	-1	12	49110249	49110566	1	49110515
1982	1594	ENSG00000175398	LocusReverse_28720	12	56030644	56031638	1	12	55978294	56040973	-1	56004966
1983	1595	ENSG00000139364	blastnGorilla.Locus_416493	12	125670946	126146917	1	12	125857241	125857373	-1	126002079
1984	1596	ENSG00000183150	ENSG00000257004	12	12813825	12849141	-1	12	12821916	12838009	1	12835528.5
1985	1597	ENSG00000111224	ENSG00000256862	12	3900213	3982608	-1	12	3980900	4023066	1	3981754
1986	1599	ENSG00000111142	LocusReverse_28552	12	95730347	95909615	1	12	95830337	95836260	-1	95869976
1987	1599	ENSG00000111142	LocusReverse_29242	12	95730347	95909615	1	12	95753612	95771142	-1	95831613.5
1988	1599	ENSG00000111142	LocusReverse_28782	12	95730347	95909615	1	12	95735428	95752199	-1	95822521.5
1989	1600	ENSG00000185482	blastnMouse.LocusReverse_60873	12	57637242	57644969	-1	12	57638315	57638418	1	57641642
1990	1601	ENSG00000215009	LocusReverse_29462	12	7456880	7481320	1	12	7478465	7479491	-1	7479892.5
1991	1602	ENSG00000135436	LocusForward_30165	12	49976669	49999422	-1	12	49967388	49977378	1	49983405
1992	1603	ENSG00000130779	ENSG00000257097	12	122755979	122907179	-1	12	122880089	122958554	1	122893634
1993	1603	ENSG00000130779	ENSG00000198592	12	122755979	122907179	-1	12	122830348	122837333	-1	122868763.5
1994	1603	ENSG00000033030	ENSG00000257097	12	122957417	122985518	-1	12	122880089	122958554	1	122932803.5
1995	1604	ENSG00000151572	blastnPan.Locus_138749	12	101111304	101522419	1	12	101246315	101246515	-1	101384367
1996	1606	ENSG00000135517	blastnMouse.ENSMUSG00000091500	12	56843286	56850036	-1	12	56843407	56844909	1	56846721.5
1997	1606	ENSG00000111602	blastnMouse.LocusReverse_61321	12	56810158	56843200	-1	12	56822363	56822439	1	56832781.5
1998	1608	ENSG00000069493	ENSG00000257027	12	9809270	9848413	1	12	9811163	9814681	1	9829788
1999	1609	ENSG00000136014	LocusForward_30779	12	95910890	95945263	-1	12	95942754	95955539	1	95944008.5
[truncated: 5,877 more rows]
