# Supplementary material for: The Evolution and Expression Pattern of Human Overlapping lncRNA and Protein-coding Gene Pairs
Source: Sci Rep. 2017 Mar 27;7:42775. doi: 10.1038/srep42775 (PMC5366806; doi:10.1038/srep42775)
Supplement: Supplementary Dataset 3 [file srep42775-s4.csv]

	GeneID	lncRNAID	R.Normal	P.value.Normal	R.Cancer	P.value.Cancer	lncRNA.AgeGroup	Gene.AgeGroup	Configuration	Conserved
1	ENSG00000127249	ENSG00000225473	0.654653670707977	0.158302423375458	0.488980638512395	0.000202988633120807	Middle	Old	OEB	No
2	ENSG00000112182	ENSG00000226455	-0.668844482055784	0.146338050034977	0.320839538637013	0.0191628722368307	Old	Old	OEB	No
3	ENSG00000181804	ENSG00000240012	-0.654653670707977	0.158302423375458	0.189335031624394	0.174517649874823	Young	Old	OEB	No
4	ENSG00000155093	ENSG00000233038	-0.753702346348183	0.0835232813732597	0.0820597621421201	0.559122486799093	Young	Middle	OEB	No
5	ENSG00000102780	ENSG00000231530	-0.758970925898645	0.0801412280583236	0.234097663215972	0.0915742620843579	Young	Old	OEB	No
6	ENSG00000113448	ENSG00000248935	-0.392792202424786	0.441112809121304	0.388112630499464	0.00408363385515001	Young	Old	OEB	No
7	ENSG00000163069	ENSG00000251040	-0.392792202424786	0.441112809121304	0.109494139549693	0.435112813185666	Young	Old	OEB	No
8	ENSG00000011021	ENSG00000236997	-0.130930734141595	0.804726162223106	0.0558835676886511	0.691036981439484	Young	Old	OEB	No
9	ENSG00000198198	ENSG00000229372	0.2	0.713888888888889	0.157904303590817	0.258791923426161	Middle	Old	OEB	No
10	ENSG00000184226	ENSG00000233840	-0.130930734141595	0.804726162223106	0.487824099155587	0.000211252354758045	Young	Old	OEB	No
11	ENSG00000198844	ENSG00000226871	0.130930734141595	0.804726162223106	0.164208565273436	0.240016116412668	Middle	Middle	OEB	No
12	ENSG00000054356	ENSG00000230432	-0.57681790368297	0.2307322519546	0.367164826057331	0.00684216552916186	Young	Old	OEB	No
13	ENSG00000107554	ENSG00000227695	0.845154254728517	0.0341094231674096	0.439703846842178	0.000986625910744841	Old	Old	OEB	No
14	ENSG00000166833	ENSG00000254894	-0.654653670707977	0.158302423375458	0.362607169317493	0.00762235078418533	Young	Old	OEB	No
15	ENSG00000106689	ENSG00000234921	-0.130930734141595	0.804726162223106	0.156837044934966	0.262065615635449	Middle	Old	OEB	No
16	ENSG00000162624	ENSG00000224149	0.695608343640252	0.124879825742908	0.677106950639215	2.59093298207886e-08	Middle	Old	OEB	No
17	ENSG00000168385	ENSG00000223374	0.130930734141595	0.804726162223106	0.185046797413982	0.184665174564407	Young	Old	OEB	No
18	ENSG00000151694	ENSG00000239300	0.6	0.241666666666667	-0.400580551523948	0.00316497886850207	Young	Old	OEB	No
19	ENSG00000182329	ENSG00000231903	0.294117647058824	0.57154488092815	-0.190596627683977	0.171610652330879	Middle	Young	OEB	No
20	ENSG00000114544	ENSG00000248607	0.392792202424786	0.441112809121304	0.0898824442513974	0.522141173981811	Middle	Middle	OEB	Yes
21	ENSG00000159216	ENSG00000234703	0.654653670707977	0.158302423375458	0.207313661185043	0.136352342584741	Middle	Old	OEB	No
22	ENSG00000144597	ENSG00000249786	-0.0303588370359458	0.954475734693563	-0.0459121006852071	0.744086036965044	Middle	Old	OEB	No
23	ENSG00000197182	ENSG00000231010	0.540898723026251	0.26777767151475	0.468377531080236	0.000404740883491592	Middle	Young	OEB	No
24	ENSG00000122852	ENSG00000226676	-0.132842232831014	0.801908788101987	0.485738043574473	0.000226936411098787	Young	Old	OEB	No
25	ENSG00000145362	ENSG00000249373	0.135224680756563	0.798399318803501	0.106812831784329	0.446508646292056	Young	Old	OEB	No
26	ENSG00000162723	ENSG00000224259	0.215614386271794	0.681590329950619	0.478354617501423	0.000291342617861202	Young	Middle	OEB	No
27	ENSG00000197183	ENSG00000236772	0.439480212458829	0.383220913257781	0.0160433300691954	0.909222395635436	Old	Old	OEB	No
28	ENSG00000003147	ENSG00000227719	0.698253251826754	0.122839463373396	-0.095184326528609	0.497790376760526	Young	Old	OEB	No
29	ENSG00000163625	ENSG00000251260	-0.130930734141595	0.804726162223106	0.0669997421948562	0.633596546391175	Old	Old	OEB	Yes
30	ENSG00000133315	ENSG00000256481	-0.50709255283711	0.304558784680535	0.0414373497374069	0.768298204689843	Middle	Middle	OEB	Yes
31	ENSG00000008294	ENSG00000249870	0.654653670707977	0.158302423375458	0.154511678698688	0.269294183119899	Young	Old	OEB	No
32	ENSG00000053108	ENSG00000250409	0.392792202424786	0.441112809121304	0.358433864449684	0.00840345733981042	Young	Old	OEB	No
33	ENSG00000109771	ENSG00000250410	0.771428571428571	0.102777777777778	0.549266247379455	2.80623052891794e-05	Middle	Old	OEB	No
34	ENSG00000148400	ENSG00000227512	0.654653670707977	0.158302423375458	-0.193158650289964	0.165815702726199	Young	Old	OEB	No
35	ENSG00000172538	ENSG00000234736	0.774596669241483	0.0704839969102199	0.226154365078121	0.103452170950768	Young	Middle	OEB	No
36	ENSG00000157017	ENSG00000240288	0.0869656553478673	0.869880378700103	-0.0109659732301242	0.937889772588383	Young	Old	OEB	No
37	ENSG00000164318	ENSG00000248730	0.130930734141595	0.804726162223106	0.589578898305472	3.39847988446407e-06	Young	Old	OEB	No
38	ENSG00000164743	ENSG00000255069	0.392792202424786	0.441112809121304	0.407981791252496	0.00242559249987698	Middle	Middle	OEB	No
39	ENSG00000102802	ENSG00000224743	-0.135224680756563	0.798399318803502	0.678607943562712	2.34894359645553e-08	Young	Old	OEB	No
40	ENSG00000177556	ENSG00000253921	-0.654653670707977	0.158302423375458	0.0723879166803647	0.606481508470079	Young	Old	OEB	No
41	ENSG00000196220	ENSG00000227929	0.130930734141595	0.804726162223106	0.143601546033343	0.30496927087948	Young	Old	OEB	No
42	ENSG00000133256	ENSG00000242686	0.428571428571429	0.419444444444444	0.821117734563058	5.09131465295008e-14	Old	Old	OEB	No
43	ENSG00000108511	ENSG00000233101	0.770051379542122	0.0732351281317064	0.65248856021482	1.19742618022634e-07	Old	Old	OEB	No
44	ENSG00000142611	ENSG00000226286	0.0338061701891407	0.949310062527826	0.637884189933925	2.78531179308993e-07	Young	Old	OEB	No
45	ENSG00000110693	ENSG00000254878	0.130930734141595	0.804726162223106	0.254474623148511	0.0659404500158614	Young	Old	OEB	No
46	ENSG00000111181	ENSG00000256577	-0.0303588370359458	0.954475734693563	0.290542098557418	0.0348149901353414	Young	Old	OEB	No
47	ENSG00000001036	ENSG00000229036	0.0289885517826224	0.95652935238984	0.0722464118690534	0.606225547512428	Middle	Old	OEB	No
48	ENSG00000171435	ENSG00000255686	0.548795472456028	0.259448933050512	0.305388030074947	0.0261712239025464	Middle	Old	OEB	No
49	ENSG00000111962	ENSG00000236591	0.392792202424786	0.441112809121304	0.318991737993467	0.0199066373379595	Young	Old	OEB	No
50	ENSG00000162761	ENSG00000238022	0.774596669241483	0.0704839969102199	0.389476160887396	0.00394415930808905	Middle	Old	OEB	No
51	ENSG00000169851	ENSG00000249678	-0.392792202424786	0.441112809121304	0.126102104912588	0.368255799421353	Middle	Old	OEB	Yes
52	ENSG00000156113	ENSG00000227323	-0.392792202424786	0.441112809121304	0.16157531797626	0.247742058784134	Old	Old	OEB	No
53	ENSG00000196935	ENSG00000255817	0.392792202424786	0.441112809121304	0.322422384511648	0.0185446232359305	Old	Old	OEB	No
54	ENSG00000146842	ENSG00000240571	0.392792202424786	0.441112809121304	0.15809939787193	0.258196480003904	Middle	Old	OEB	No
55	ENSG00000155099	ENSG00000253358	-0.654653670707977	0.158302423375458	0.136591261090042	0.329427065287884	Old	Old	OEB	No
56	ENSG00000138193	ENSG00000241714	0.101418510567422	0.848393815060357	0.375423833831427	0.00560438529596546	Young	Old	OEB	No
57	ENSG00000162599	ENSG00000237853	-0.270449361513125	0.604216677237077	0.329044668916357	0.0161382966254387	Young	Old	OEB	No
58	ENSG00000049167	ENSG00000233847	0.130930734141595	0.804726162223106	0.0829429314935348	0.554886349890874	Old	Old	OEB	Yes
59	ENSG00000147432	ENSG00000255101	0.770051379542122	0.0732351281317064	0.436333337446193	0.00109010117367554	Young	Old	OEB	No
60	ENSG00000151952	ENSG00000256699	0.132842232831014	0.801908788101988	0.371461516758712	0.00617134304569361	Middle	Old	OEB	No
61	ENSG00000118245	ENSG00000236886	0.466973785269615	0.350454528360459	0.220910224541117	0.111922688137026	Old	Middle	OEB	No
62	ENSG00000138193	ENSG00000232913	0.371867872080547	0.467910199034463	0.333082309828761	0.0148059975771078	Middle	Old	OEB	Yes
63	ENSG00000164318	ENSG00000249491	0.654653670707977	0.158302423375458	0.317877373248558	0.0203668933535159	Old	Old	OEB	Yes
64	ENSG00000108244	ENSG00000234477	0.394664881467296	0.438739251517017	0.482112701025942	0.000256735351987438	Middle	Middle	OEB	No
65	ENSG00000151623	ENSG00000250354	-0.392792202424786	0.441112809121304	0.301492757224399	0.0282432818380603	Young	Old	OEB	No
66	ENSG00000188107	ENSG00000232120	0.654653670707977	0.158302423375458	0.296913334705284	0.0308529021825286	Young	Young	OEB	No
67	ENSG00000151632	ENSG00000224251	-0.0579771035652448	0.913131785162327	0.478205019617731	0.00029280406175481	Young	Old	OEB	No
68	ENSG00000214960	ENSG00000229688	0.304255531702266	0.55769938705682	0.308283417184543	0.024714975120325	Young	Old	OEB	No
69	ENSG00000183826	ENSG00000226533	-0.654653670707977	0.158302423375458	0.191578091222829	0.169373582312306	Young	Old	OEB	No
70	ENSG00000130714	ENSG00000230289	0.819688599970537	0.0458371412324532	0.449443638122883	0.000829241086692733	Young	Old	OEB	No
71	ENSG00000168539	ENSG00000257002	0.540898723026251	0.26777767151475	0.663520216812875	6.13712108550396e-08	Old	Middle	OEB	No
72	ENSG00000125846	ENSG00000237259	-0.392792202424786	0.441112809121304	-0.118529255292089	0.397934748670149	Middle	Young	OEB	No
73	ENSG00000076641	ENSG00000254060	-0.676123403782813	0.140357386618994	0.314554163401582	0.0217932603346749	Young	Old	OEB	No
74	ENSG00000143248	ENSG00000232892	0.130930734141595	0.804726162223106	0.49620243001109	0.000157707539758428	Young	Old	OEB	No
75	ENSG00000099250	ENSG00000238258	-0.0676123403782813	0.898736031924871	0.414444867464983	0.00203348243447399	Old	Old	OEB	No
76	ENSG00000147536	ENSG00000253174	0.0579771035652448	0.913131785162327	-0.373433679296172	0.00588318104597726	Young	Old	OEB	No
77	ENSG00000136535	ENSG00000224076	0.13912166872805	0.79266383563755	0.545135008420774	2.4351596753403e-05	Old	Old	OEB	No
78	ENSG00000113262	ENSG00000254035	0.516100229611079	0.294583741462461	0.248884132908238	0.0723207425014953	Young	Old	OEB	No
79	ENSG00000070366	ENSG00000236838	0.753702346348183	0.0835232813732598	0.270065979599102	0.0504961659642795	Old	Old	OEB	No
80	ENSG00000255104	ENSG00000233002	0.514495755427526	0.296351393312353	0.183630811791911	0.188107148451156	Young	Young	OEB	No
81	ENSG00000131626	ENSG00000254495	0.654653670707977	0.158302423375458	0.0585917498741901	0.676867544592632	Young	Old	OEB	No
82	ENSG00000168280	ENSG00000231079	0.333947207395404	0.51770020830544	0.377097395836857	0.00537896031487589	Young	Old	OEB	No
83	ENSG00000166833	ENSG00000254622	0.394664881467296	0.438739251517017	0.181058112316145	0.194477920877597	Young	Old	OEB	No
84	ENSG00000071909	ENSG00000244445	0.664211164155072	0.150200422331011	0.344684817792818	0.0114882456409315	Young	Old	OEB	No
85	ENSG00000152779	ENSG00000234452	0.130930734141595	0.804726162223106	0.572518931776326	7.48755403543202e-06	Middle	Old	OEB	Yes
86	ENSG00000133121	ENSG00000236581	-0.0303588370359458	0.954475734693563	0.518368970616979	7.00931724270267e-05	Young	Old	OEB	No
87	ENSG00000164961	ENSG00000253167	-0.654653670707977	0.158302423375458	0.163937340717296	0.240804187745575	Old	Old	OEB	Yes
88	ENSG00000020633	ENSG00000229162	-0.130930734141595	0.804726162223106	0.694289403068303	8.14092616872821e-09	Young	Old	OEB	No
89	ENSG00000146416	ENSG00000225752	-0.654653670707977	0.158302423375458	0.0648953360308412	0.644320298825285	Young	Old	OEB	No
90	ENSG00000046889	ENSG00000255206	-0.392792202424786	0.441112809121304	0.349652598371427	0.0102766535709313	Young	Old	OEB	No
91	ENSG00000185774	ENSG00000250243	-0.130930734141595	0.804726162223106	0.552995537431068	1.75430825619644e-05	Young	Old	OEB	No
92	ENSG00000214655	ENSG00000236370	0.828571428571429	0.0583333333333333	0.621270762780197	1.2802528279249e-06	Old	Old	OEB	No
93	ENSG00000253350	ENSG00000254041	-0.0312652699740361	0.953117376207066	0.355436357190977	0.00900650296085227	Old	Young	OEB	No
94	ENSG00000197892	ENSG00000254129	0.130930734141595	0.804726162223106	0.0431778072333681	0.75885335541796	Old	Old	OEB	Yes
95	ENSG00000144445	ENSG00000229127	0.771428571428571	0.102777777777778	0.461780358006773	0.000573689833127292	Middle	Old	OEB	Yes
96	ENSG00000066827	ENSG00000248492	0.654653670707977	0.158302423375458	0.286519222565484	0.0375272566719756	Old	Old	OEB	Yes
97	ENSG00000177182	ENSG00000253711	0.132842232831014	0.801908788101988	0.286777198816845	0.0373482439401038	Old	Old	OEB	No
98	ENSG00000198286	ENSG00000237286	0.398526698493043	0.433857660670178	-0.0105176627497272	0.940416855886536	Old	Old	OEB	Yes
99	ENSG00000183780	ENSG00000236244	0.273229533323512	0.600354590429111	0.376475198233474	0.0054618239325796	Young	Old	OEB	No
100	ENSG00000179399	ENSG00000232885	0.130930734141595	0.804726162223106	0.209030685566664	0.133063933346314	Young	Old	OEB	No
101	ENSG00000163630	ENSG00000241359	-0.565945330970279	0.24171648375438	0.427166390123938	0.00142251508601838	Young	Old	OEB	No
102	ENSG00000068650	ENSG00000232684	-0.0338061701891407	0.949310062527826	0.0800697780996203	0.568722916068459	Young	Old	OEB	No
103	ENSG00000091409	ENSG00000226963	0.654653670707977	0.158302423375458	0.24225071976246	0.0805169913507331	Middle	Old	OEB	Yes
104	ENSG00000148180	ENSG00000239593	0.0338061701891407	0.949310062527826	0.415152846594734	0.00199416200348504	Young	Old	OEB	No
105	ENSG00000174226	ENSG00000253740	0.654653670707977	0.158302423375458	0.155809962883987	0.265242172552313	Young	Middle	OEB	No
106	ENSG00000170430	ENSG00000237224	-0.130930734141595	0.804726162223106	0.352808152998389	0.00956574072005258	Young	Old	OEB	No
107	ENSG00000144619	ENSG00000227588	0.130930734141595	0.804726162223106	0.173776988763133	0.213336719506347	Young	Old	OEB	No
108	ENSG00000101188	ENSG00000223669	0.270449361513125	0.604216677237078	0.509714164100434	9.6844186607439e-05	Young	Old	OEB	No
109	ENSG00000168079	ENSG00000253397	0.654653670707977	0.158302423375458	0.13474973593905	0.336050753239178	Young	Old	OEB	No
110	ENSG00000101335	ENSG00000232907	0.11595420713049	0.826848213385815	0.0845173287541803	0.547372702660811	Old	Old	OEB	No
111	ENSG00000130706	ENSG00000226332	0.212511859251621	0.686030866008896	0.166827930978874	0.231780435682272	Old	Old	OEB	No
112	ENSG00000219545	ENSG00000234141	-0.6	0.241666666666667	0.254203786455634	0.0662388051745755	Young	Young	OEB	No
113	ENSG00000156113	ENSG00000225497	-0.392792202424786	0.441112809121304	0.0473778184102931	0.736207069174554	Young	Old	OEB	No
114	ENSG00000148219	ENSG00000229105	0.130930734141595	0.804726162223106	0.365766116815933	0.00707383870884275	Middle	Old	OEB	No
115	ENSG00000158528	ENSG00000236197	0.777541914350235	0.0687269414410897	0.047405343928392	0.736059359990697	Young	Old	OEB	No
116	ENSG00000116703	ENSG00000229739	0.101418510567422	0.848393815060357	-0.121465112173198	0.386266567547409	Young	Old	OEB	No
117	ENSG00000100095	ENSG00000224192	-0.130930734141595	0.804726162223106	0.300457446340134	0.0288165145341242	Young	Old	OEB	No
118	ENSG00000196090	ENSG00000227599	-0.130930734141595	0.804726162223106	0.301834859905844	0.0280559739353471	Middle	Old	OEB	Yes
119	ENSG00000170035	ENSG00000236153	0.101418510567422	0.848393815060357	0.170867286804823	0.221219905507231	Middle	Old	OEB	No
120	ENSG00000145012	ENSG00000224563	0.130930734141595	0.804726162223106	0.132052949872219	0.345899577990306	Young	Old	OEB	No
121	ENSG00000170624	ENSG00000254163	-0.777541914350235	0.0687269414410899	0.0170456388525474	0.903577132238677	Young	Old	OEB	No
122	ENSG00000171853	ENSG00000225234	0.654653670707977	0.158302423375458	-0.124037300365471	0.376212262580679	Young	Old	OEB	No
123	ENSG00000101144	ENSG00000235032	-0.439480212458829	0.383220913257781	0.149756568593832	0.284485629034865	Young	Old	OEB	No
124	ENSG00000171132	ENSG00000232696	-0.130930734141595	0.804726162223106	0.286233876057559	0.0377260863808477	Young	Old	OEB	No
125	ENSG00000131233	ENSG00000228436	0.130930734141595	0.804726162223106	-0.161264312207708	0.2478887255207	Old	Old	OEB	No
126	ENSG00000156482	ENSG00000245970	-0.169030850945703	0.748868450023527	-0.145368791195602	0.298993180699343	Middle	Old	OEB	No
127	ENSG00000150783	ENSG00000254638	0.654653670707977	0.158302423375458	-0.00412928063718824	0.976589519975698	Middle	Middle	OEB	Yes
128	ENSG00000114279	ENSG00000226709	0.676123403782813	0.140357386618995	0.626704943935953	5.16159986127018e-07	Middle	Old	OEB	No
129	ENSG00000137962	ENSG00000231363	0.439480212458829	0.383220913257781	0.395376704277152	0.00338779824386618	Young	Old	OEB	No
130	ENSG00000236032	ENSG00000249225	0.46475800154489	0.353056861849513	0.297506508245281	0.030503955943257	Young	Middle	OEB	No
131	ENSG00000137251	ENSG00000228231	-0.309838667696593	0.550114254504546	0.274661238227513	0.0465530393801259	Young	Middle	OEB	No
132	ENSG00000226321	ENSG00000223991	0.392792202424786	0.441112809121304	0.386803608390878	0.00422159930758113	Young	Middle	OEB	No
133	ENSG00000128683	ENSG00000235934	0.758970925898645	0.0801412280583239	0.587879516952281	3.68413094438346e-06	Middle	Old	OEB	Yes
134	ENSG00000090104	ENSG00000232498	0.394664881467296	0.438739251517017	0.277787858682641	0.0440167038355036	Young	Old	OEB	No
135	ENSG00000000460	ENSG00000230704	0.654653670707977	0.158302423375458	0.000113751684541352	0.999355008216407	Young	Old	OEB	No
136	ENSG00000112246	ENSG00000228082	0.695608343640252	0.124879825742908	0.341356258124108	0.0123671777751845	Old	Old	OEB	Yes
137	ENSG00000104760	ENSG00000253215	0.392792202424786	0.441112809121304	0.366882488320146	0.00688838998539274	Middle	Old	OEB	No
138	ENSG00000169402	ENSG00000226150	-0.48	0.335296	0.31003194584706	0.023868979967711	Young	Old	OEB	No
139	ENSG00000133019	ENSG00000234601	-0.130930734141595	0.804726162223106	0.0905463408949161	0.519059792512575	Young	Old	OEB	No
140	ENSG00000169760	ENSG00000228213	0.130930734141595	0.804726162223106	0.425500798793248	0.00149182034453515	Young	Old	OEB	No
141	ENSG00000174963	ENSG00000241202	-0.392792202424786	0.441112809121304	0.222193041599675	0.109803187754905	Old	Old	OEB	Yes
142	ENSG00000132549	ENSG00000253539	0.130930734141595	0.804726162223106	0.0839872732095063	0.549896876297638	Middle	Old	OEB	No
143	ENSG00000180881	ENSG00000254451	0.392792202424786	0.441112809121304	0.346333388137535	0.0110732154224444	Middle	Old	OEB	Yes
144	ENSG00000120727	ENSG00000249758	0.130930734141595	0.804726162223106	0.0523209208158106	0.709837477058016	Old	Old	OEB	No
145	ENSG00000150275	ENSG00000223800	0.132842232831014	0.801908788101988	0.323889506402768	0.0179867781831161	Young	Old	OEB	No
146	ENSG00000110328	ENSG00000255462	0.304255531702266	0.55769938705682	0.681761398176516	1.90807462992467e-08	Young	Old	OEB	No
147	ENSG00000049449	ENSG00000254836	-0.392792202424786	0.441112809121304	0.306530028236079	0.0255884824566169	Young	Old	OEB	No
148	ENSG00000177732	ENSG00000225377	0.428571428571429	0.419444444444444	0.24560554749234	0.0764332623186291	Young	Middle	OEB	No
149	ENSG00000170323	ENSG00000253859	-0.132842232831014	0.801908788101987	0.356646100120217	0.00875875700010635	Young	Old	OEB	No
150	ENSG00000176771	ENSG00000233729	-0.130930734141595	0.804726162223106	0.225591942864874	0.104336211224849	Young	Old	OEB	No
151	ENSG00000134533	ENSG00000255660	0.270449361513125	0.604216677237078	0.467475406277216	0.000416747902426708	Middle	Old	OEB	Yes
152	ENSG00000148339	ENSG00000230536	-0.392792202424786	0.441112809121304	0.577270937677593	6.03557690872085e-06	Middle	Old	OEB	Yes
153	ENSG00000135093	ENSG00000256262	-0.273229533323512	0.600354590429112	-0.276049751099288	0.0454123169512827	Young	Old	OEB	No
154	ENSG00000054179	ENSG00000236394	0.654653670707977	0.158302423375458	0.449315911338524	0.000738189884886764	Young	Old	OEB	No
155	ENSG00000135205	ENSG00000250990	0.654653670707977	0.158302423375458	0.340472132106857	0.0126101277239532	Young	Old	OEB	No
156	ENSG00000064042	ENSG00000249216	0.130930734141595	0.804726162223106	0.364422593880611	0.00730277441045226	Young	Old	OEB	No
157	ENSG00000160791	ENSG00000223552	-0.333947207395404	0.51770020830544	0.591617443575423	3.08301222943682e-06	Young	Old	OEB	No
158	ENSG00000123983	ENSG00000234193	-0.130930734141595	0.804726162223106	0.217571317288168	0.11758608231745	Young	Old	OEB	No
159	ENSG00000126883	ENSG00000236986	0.654653670707977	0.158302423375458	-0.0183808693718585	0.89606415465815	Old	Old	OEB	Yes
160	ENSG00000173068	ENSG00000234779	0.753702346348183	0.0835232813732598	0.734109770953218	3.97988516027317e-10	Old	Old	OEB	Yes
161	ENSG00000177694	ENSG00000225552	0.392792202424786	0.441112809121304	0.322821007658054	0.018391620476372	Young	Old	OEB	No
162	ENSG00000100312	ENSG00000254499	0.654653670707977	0.158302423375458	0.1987008417831	0.15377104385386	Young	Old	OEB	No
163	ENSG00000105889	ENSG00000232949	-0.50709255283711	0.304558784680535	0.0796962632860025	0.570533373001876	Young	Middle	OEB	No
164	ENSG00000064692	ENSG00000249621	0.130930734141595	0.804726162223106	0.216723089456057	0.11905900012892	Young	Old	OEB	No
165	ENSG00000080293	ENSG00000231013	0.405839724956714	0.424662507561364	0.521826671172795	6.14491320687361e-05	Young	Old	OEB	No
166	ENSG00000182752	ENSG00000244757	-0.428571428571429	0.419444444444444	0.415814265955537	0.0019580405108385	Young	Old	OEB	No
167	ENSG00000102854	ENSG00000228201	0.220588235294118	0.674484467229798	0.483147879374294	0.000293757284016128	Young	Old	OEB	No
168	ENSG00000147408	ENSG00000253270	0.392792202424786	0.441112809121304	0.392937198811927	0.00360880471418014	Young	Old	OEB	No
169	ENSG00000171401	ENSG00000229732	0.664211164155072	0.150200422331011	0.487246582347165	0.000215492503018248	Young	Old	OEB	No
170	ENSG00000155016	ENSG00000245293	0.0285714285714286	1	0.383244637961619	0.00487677447060297	Old	Old	OEB	No
171	ENSG00000179603	ENSG00000236340	0.392792202424786	0.441112809121304	0.290558830688053	0.0348040578265031	Middle	Old	OEB	No
172	ENSG00000188641	ENSG00000232878	-0.130930734141595	0.804726162223106	0.341596105004675	0.0123019676725426	Old	Old	OEB	No
173	ENSG00000167085	ENSG00000250186	-0.130930734141595	0.804726162223106	-0.052706702622801	0.70779312842176	Old	Old	OEB	No
174	ENSG00000166922	ENSG00000241818	-0.130930734141595	0.804726162223106	0.195923354747026	0.159723963553127	Young	Old	OEB	No
175	ENSG00000107798	ENSG00000232110	0.151794185179729	0.774057503165657	0.273055462403533	0.047901316473039	Young	Old	OEB	No
176	ENSG00000174996	ENSG00000254855	0.257142857142857	0.658333333333333	0.0601943313798108	0.668534292036039	Middle	Middle	OEB	No
177	ENSG00000176635	ENSG00000225676	0.664211164155072	0.150200422331011	0.209683940715003	0.131828598824541	Young	Old	OEB	No
178	ENSG00000146122	ENSG00000235033	0.463816828521959	0.354164298436231	0.494395614864422	0.000168076582443631	Old	Old	OEB	Yes
179	ENSG00000100151	ENSG00000233739	0.654653670707977	0.158302423375458	0.482952220123799	0.000249534610985881	Middle	Old	OEB	No
180	ENSG00000107242	ENSG00000236733	0.654653670707977	0.158302423375458	0.265529729521295	0.0546507717754529	Young	Old	OEB	No
181	ENSG00000169194	ENSG00000223442	0.35921060405355	0.484358971600549	0.449415235905371	0.000735947732689042	Old	Middle	OEB	No
182	ENSG00000102174	ENSG00000224204	0.455882352941176	0.363549193466314	0.212244359045046	0.127069758890843	Young	Old	OEB	No
183	ENSG00000133812	ENSG00000254865	0.130930734141595	0.804726162223106	0.425127697426472	0.00150775271980974	Young	Old	OEB	No
184	ENSG00000142599	ENSG00000232912	0.289885517826224	0.577351787034875	0.254313820351556	0.066330296547276	Young	Old	OEB	No
185	ENSG00000115841	ENSG00000235848	0.392792202424786	0.441112809121304	0.368952158629047	0.0065557671553776	Middle	Old	OEB	Yes
186	ENSG00000198873	ENSG00000236426	-0.169030850945703	0.748868450023527	0.132776620330448	0.343239342059476	Middle	Old	OEB	No
187	ENSG00000183580	ENSG00000250250	-0.654653670707977	0.158302423375458	0.367499472196887	0.00678772744557726	Young	Old	OEB	No
188	ENSG00000100092	ENSG00000233360	0.270449361513125	0.604216677237078	-0.160006495006618	0.252424402114638	Old	Old	OEB	No
189	ENSG00000123636	ENSG00000223642	0.654653670707977	0.158302423375458	0.200670529281372	0.149649739928486	Old	Old	OEB	No
190	ENSG00000196642	ENSG00000228544	0.142857142857143	0.802777777777778	0.358732462506047	0.00867377517461611	Old	Old	OEB	No
191	ENSG00000105668	ENSG00000226510	0.893259600268861	0.0164821953396457	0.64475901808208	1.88240207552873e-07	Middle	Old	OEB	No
192	ENSG00000066032	ENSG00000237031	0.130930734141595	0.804726162223106	0.472521532433768	0.000353511850204327	Young	Old	OEB	No
193	ENSG00000154556	ENSG00000235149	-0.654653670707977	0.158302423375458	0.359944231143972	0.00811310017712174	Young	Old	OEB	No
194	ENSG00000164061	ENSG00000235120	0.130930734141595	0.804726162223106	0.276924088335035	0.0447058123276831	Young	Old	OEB	No
195	ENSG00000186960	ENSG00000257056	0.935483870967742	0.0061092276190796	0.660297179590597	7.48191042389582e-08	Middle	Young	OEB	No
196	ENSG00000136146	ENSG00000229111	0.130930734141595	0.804726162223106	0.0795067209055812	0.571453118265207	Old	Old	OEB	No
197	ENSG00000163636	ENSG00000243410	0.550782483869826	0.257369331622575	-0.142799548459926	0.3067523459235	Young	Old	OEB	No
198	ENSG00000164002	ENSG00000227278	-0.654653670707977	0.158302423375458	-0.380631679376207	0.00492883760501863	Middle	Middle	OEB	Yes
199	ENSG00000203907	ENSG00000231332	0.695608343640252	0.124879825742908	0.161362671736463	0.248373247747954	Young	Middle	OEB	No
200	ENSG00000188641	ENSG00000235777	-0.654653670707977	0.158302423375458	0.205870142586931	0.139163714155523	Young	Old	OEB	No
201	ENSG00000005108	ENSG00000230435	-0.333947207395404	0.51770020830544	0.0641284233815628	0.648246451713094	Middle	Old	OEB	No
202	ENSG00000168743	ENSG00000250740	0.130930734141595	0.804726162223106	0.308618338618206	0.0245510064144586	Old	Old	OEB	No
203	ENSG00000070366	ENSG00000225084	0.654653670707977	0.158302423375458	0.124281129456726	0.375267374983814	Old	Old	OEB	Yes
204	ENSG00000035141	ENSG00000233849	-0.333947207395404	0.51770020830544	0.175294307369779	0.208687128916765	Middle	Old	OEB	No
205	ENSG00000198010	ENSG00000253267	0.132842232831014	0.801908788101988	0.655098603812526	1.0248002989371e-07	Young	Old	OEB	No
206	ENSG00000164591	ENSG00000250309	-0.130930734141595	0.804726162223106	0.586920073772729	3.85510544996653e-06	Young	Old	OEB	No
207	ENSG00000165046	ENSG00000254981	-0.151794185179729	0.774057503165657	0.0995703554403261	0.478098695271677	Middle	Old	OEB	No
208	ENSG00000182256	ENSG00000228740	0.398526698493043	0.433857660670178	0.376139494392639	0.00550699515834176	Young	Old	OEB	No
209	ENSG00000149571	ENSG00000254960	-0.654653670707977	0.158302423375458	0.412804801610251	0.00212723242085088	Middle	Old	OEB	Yes
210	ENSG00000116754	ENSG00000228988	0.654653670707977	0.158302423375458	-0.102141518840685	0.466750223793374	Young	Old	OEB	No
211	ENSG00000133069	ENSG00000225063	-0.130930734141595	0.804726162223106	-0.120295764471864	0.390889493224038	Young	Old	OEB	No
212	ENSG00000169067	ENSG00000250961	0.788893491655541	0.0621448549200896	0.30869922463727	0.0245115441227257	Young	Middle	OEB	No
213	ENSG00000111291	ENSG00000247498	0.382518426118725	0.454207475113715	0.178204249630786	0.201722959781826	Young	Middle	OEB	No
214	ENSG00000118004	ENSG00000237370	-0.130930734141595	0.804726162223106	0.207637230694584	0.135728041000689	Young	Old	OEB	No
215	ENSG00000111254	ENSG00000256381	0.654653670707977	0.158302423375458	0.140476404116809	0.315724105381672	Young	Middle	OEB	No
216	ENSG00000006377	ENSG00000248849	0.654653670707977	0.158302423375458	0.385097700999835	0.00440753991583361	Old	Old	OEB	Yes
217	ENSG00000122012	ENSG00000250348	-0.135224680756563	0.798399318803502	0.256887310005526	0.0633297818988137	Old	Old	OEB	Yes
218	ENSG00000185522	ENSG00000254815	0.142857142857143	0.802777777777778	0.629172714078374	8.84087011847083e-07	Young	Middle	OEB	No
219	ENSG00000221994	ENSG00000238068	-0.845154254728517	0.0341094231674097	0.241483808577318	0.0815099771405936	Young	Young	OEB	No
220	ENSG00000166833	ENSG00000255043	-0.338061701891407	0.512225258699542	0.114510498864116	0.414236429266521	Young	Old	OEB	No
221	ENSG00000157601	ENSG00000228318	0.654653670707977	0.158302423375458	0.0117840963347972	0.933257824151978	Middle	Old	OEB	No
222	ENSG00000164300	ENSG00000251675	-0.392792202424786	0.441112809121304	0.0559174818873278	0.690858876231723	Middle	Old	OEB	No
223	ENSG00000198822	ENSG00000233073	0.823529411764706	0.0439649908406269	0.32711532781379	0.016810184661408	Old	Old	OEB	No
224	ENSG00000109790	ENSG00000249207	-0.394664881467296	0.438739251517016	0.103037652535834	0.462829275413839	Old	Old	OEB	No
225	ENSG00000171385	ENSG00000237556	0.130930734141595	0.804726162223106	0.277429651780893	0.0443014149040683	Young	Old	OEB	No
226	ENSG00000041515	ENSG00000229938	0.130930734141595	0.804726162223106	0.0571466008069796	0.684415255962981	Young	Old	OEB	No
227	ENSG00000132321	ENSG00000232893	-0.654653670707977	0.158302423375458	0.0393010324249249	0.779936897579052	Young	Old	OEB	No
228	ENSG00000048052	ENSG00000226522	-0.130930734141595	0.804726162223106	0.24424595019507	0.0779782237913455	Young	Old	OEB	No
229	ENSG00000128268	ENSG00000227188	-0.130930734141595	0.804726162223106	0.0803647965157972	0.567294823261671	Young	Old	OEB	No
230	ENSG00000196935	ENSG00000255886	0.392792202424786	0.441112809121304	0.428050843395744	0.00138689586350269	Old	Old	OEB	No
231	ENSG00000131626	ENSG00000255539	0.845154254728517	0.0341094231674096	0.00352368396691368	0.980022124339192	Old	Old	OEB	No
232	ENSG00000114279	ENSG00000230126	0.654653670707977	0.158302423375458	0.504098617024888	0.000118896065115206	Young	Old	OEB	No
233	ENSG00000146809	ENSG00000230442	1	0	0.669113775708158	4.32639824418071e-08	Old	Old	OEB	Yes
234	ENSG00000107099	ENSG00000227155	0.130930734141595	0.804726162223106	-0.17224428265086	0.217464362842633	Young	Old	OEB	No
235	ENSG00000114757	ENSG00000244302	0.130930734141595	0.804726162223106	0.520591084382791	6.44187898798301e-05	Middle	Old	OEB	No
236	ENSG00000160255	ENSG00000227039	0.657142857142857	0.175	0.922248876354054	1.07130918545226e-22	Young	Old	OEB	No
237	ENSG00000067177	ENSG00000231944	-0.392792202424786	0.441112809121304	-0.0438359070878919	0.75529107211117	Middle	Old	OEB	Yes
238	ENSG00000134369	ENSG00000235121	0.753702346348183	0.0835232813732598	0.252792456446659	0.0678110373709531	Middle	Old	OEB	No
239	ENSG00000251201	ENSG00000249249	0.844162289298975	0.0345357981624623	0.0857926140945009	0.540260680213583	Old	Middle	OEB	No
240	ENSG00000104381	ENSG00000253596	0.94112394811432	0.00509754056486147	0.706339519090693	3.44236015322509e-09	Young	Old	OEB	No
241	ENSG00000147548	ENSG00000255487	-0.202919862478357	0.699797968157019	-0.0564436470774066	0.68809777745153	Young	Old	OEB	No
242	ENSG00000165995	ENSG00000225527	0.485714285714286	0.355555555555556	0.139496442062733	0.319145693798552	Young	Old	OEB	No
243	ENSG00000171163	ENSG00000227237	0.654653670707977	0.158302423375458	0.284758199505516	0.038768262549559	Young	Old	OEB	No
244	ENSG00000069020	ENSG00000229666	-0.828571428571429	0.0583333333333333	0.300723688250268	0.0286681810661912	Young	Old	OEB	No
245	ENSG00000159267	ENSG00000224790	0.771428571428571	0.102777777777778	0.255845831317529	0.0646695283666929	Young	Old	OEB	No
246	ENSG00000160191	ENSG00000225731	-0.273229533323512	0.600354590429112	0.277871733695449	0.0439502550366036	Young	Old	OEB	No
247	ENSG00000170485	ENSG00000230140	-0.130930734141595	0.804726162223106	0.103886306734529	0.459132560673508	Young	Old	OEB	No
248	ENSG00000156395	ENSG00000226387	0.130930734141595	0.804726162223106	0.305916559249747	0.0259001562718081	Middle	Old	OEB	No
249	ENSG00000173406	ENSG00000226759	-0.392792202424786	0.441112809121304	0.270193626976349	0.0503830809950866	Middle	Old	OEB	No
250	ENSG00000120093	ENSG00000239552	0.676123403782813	0.140357386618995	0.468943036271018	0.000397374889344958	Young	Old	OEB	No
251	ENSG00000162706	ENSG00000225670	-0.212511859251621	0.686030866008896	0.63813053391193	2.74693902972172e-07	Old	Old	OEB	No
252	ENSG00000065413	ENSG00000231621	-0.0338061701891407	0.949310062527826	0.687323296545717	1.31410007015426e-08	Young	Old	OEB	No
253	ENSG00000160714	ENSG00000229780	0.654653670707977	0.158302423375458	-0.0147546969013621	0.916486813723727	Young	Old	OEB	No
254	ENSG00000151967	ENSG00000241211	-0.212511859251621	0.686030866008896	0.346969924694988	0.0109164596569062	Middle	Old	OEB	No
255	ENSG00000148655	ENSG00000232704	-0.392792202424786	0.441112809121304	0.0227826372337626	0.871364070056974	Old	Old	OEB	No
256	ENSG00000107036	ENSG00000225408	0.0285714285714286	1	-0.258891805410936	0.0612243982068877	Old	Old	OEB	Yes
257	ENSG00000130948	ENSG00000232283	0.419354838709677	0.407841294350643	0.224056500321815	0.106779334008929	Middle	Old	OEB	No
258	ENSG00000111452	ENSG00000256810	-0.845154254728517	0.0341094231674097	0.496025620475289	0.000158695815724218	Young	Old	OEB	No
259	ENSG00000151789	ENSG00000223351	0.392792202424786	0.441112809121304	0.0884939368869372	0.528615091146279	Middle	Old	OEB	No
260	ENSG00000072201	ENSG00000248494	-0.414039335605413	0.414430082500917	0.582642009032716	4.71107643110082e-06	Young	Old	OEB	No
261	ENSG00000090975	ENSG00000251497	-0.130930734141595	0.804726162223106	0.114757988910703	0.413221574016148	Middle	Old	OEB	Yes
262	ENSG00000197757	ENSG00000250451	0.935483870967742	0.0061092276190796	0.799928492641168	6.72524210842771e-13	Middle	Old	OEB	No
263	ENSG00000138131	ENSG00000230928	0.392792202424786	0.441112809121304	0.0220954378163519	0.875212822316674	Old	Old	OEB	No
264	ENSG00000184588	ENSG00000227466	-0.392792202424786	0.441112809121304	0.0130858279066643	0.925904716360922	Young	Old	OEB	No
265	ENSG00000151240	ENSG00000225140	0.273229533323512	0.600354590429111	0.300867759459557	0.0285881798691535	Young	Old	OEB	No
266	ENSG00000157193	ENSG00000228838	0.880406274042429	0.0205987347749205	-0.0562372116326028	0.68918058748298	Middle	Old	OEB	No
267	ENSG00000189319	ENSG00000233334	0.144942758913112	0.784108369602108	0.361162884843599	0.00788521223310852	Young	Old	OEB	No
268	ENSG00000213809	ENSG00000245648	0.657142857142857	0.175	0.161872316439848	0.246862315192074	Young	Middle	OEB	No
269	ENSG00000154252	ENSG00000215023	0.466973785269615	0.350454528360459	0.428515097153012	0.00136852028454579	Old	Old	OEB	No
270	ENSG00000128815	ENSG00000233665	-0.753702346348183	0.0835232813732597	0.0834776503613626	0.552328982336302	Middle	Old	OEB	No
271	ENSG00000110195	ENSG00000204971	0.371867872080547	0.467910199034463	0.209873906851862	0.13147098781457	Young	Old	OEB	No
272	ENSG00000170382	ENSG00000240219	-0.714285714285714	0.136111111111111	0.0643457576682435	0.647132854990199	Young	Old	OEB	No
273	ENSG00000151491	ENSG00000255565	0.0676123403782813	0.898736031924871	0.271191051163254	0.0495065183522053	Young	Old	OEB	No
274	ENSG00000164707	ENSG00000223388	-0.0289885517826224	0.95652935238984	0.209842200737845	0.131530623756198	Middle	Old	OEB	No
275	ENSG00000181722	ENSG00000239946	0.130930734141595	0.804726162223106	0.137601951019828	0.32582689554004	Young	Old	OEB	No
276	ENSG00000123992	ENSG00000227308	0.392792202424786	0.441112809121304	-0.0357655743320795	0.799302533547596	Young	Old	OEB	No
277	ENSG00000172164	ENSG00000248318	-0.273229533323512	0.600354590429112	0.284954004888154	0.0386286271965521	Middle	Old	OEB	No
278	ENSG00000002746	ENSG00000231638	-0.18516401995451	0.725428210410312	0.583360036668136	4.55606984386182e-06	Old	Old	OEB	No
279	ENSG00000120645	ENSG00000256948	-0.439480212458829	0.383220913257781	0.337860676433879	0.0133518086567167	Young	Old	OEB	No
280	ENSG00000072201	ENSG00000250930	-0.392792202424786	0.441112809121304	0.082414997038648	0.557416766283235	Old	Old	OEB	Yes
281	ENSG00000158104	ENSG00000256811	0.270449361513125	0.604216677237078	0.216378236055494	0.119661821193972	Middle	Old	OEB	No
282	ENSG00000139734	ENSG00000227528	0.654653670707977	0.158302423375458	0.047835291227983	0.733753381180013	Middle	Old	OEB	Yes
283	ENSG00000164318	ENSG00000248572	0.130930734141595	0.804726162223106	0.430404540757962	0.00129596094905281	Middle	Old	OEB	Yes
284	ENSG00000108021	ENSG00000226647	0.371867872080547	0.467910199034463	-0.119337996677945	0.394700129225874	Middle	Old	OEB	No
285	ENSG00000145934	ENSG00000253469	0.130930734141595	0.804726162223106	0.311873609012455	0.0230044045989373	Middle	Old	OEB	No
286	ENSG00000049449	ENSG00000254584	-0.392792202424786	0.441112809121304	0.12651722646785	0.36666854142341	Old	Old	OEB	No
287	ENSG00000134532	ENSG00000256473	0.130930734141595	0.804726162223106	0.175361522505212	0.209127504710354	Old	Old	OEB	No
288	ENSG00000163788	ENSG00000234617	0.314285714285714	0.563888888888889	0.145541041767457	0.297483866853414	Young	Old	OEB	No
289	ENSG00000115896	ENSG00000236653	0.394664881467296	0.438739251517017	-0.021464410860211	0.878749499443506	Young	Old	OEB	No
290	ENSG00000158615	ENSG00000226330	-0.151794185179729	0.774057503165657	-0.0649895178197065	0.642951306753638	Young	Middle	OEB	No
291	ENSG00000144908	ENSG00000250218	0.0338061701891407	0.949310062527826	0.352961432168623	0.00953231975529771	Old	Old	OEB	No
292	ENSG00000136999	ENSG00000253398	0.392792202424786	0.441112809121304	0.321381958850389	0.0189490669574237	Young	Old	OEB	No
293	ENSG00000125821	ENSG00000233993	0.392792202424786	0.441112809121304	-0.106417979330498	0.448200617077663	Young	Old	OEB	No
294	ENSG00000163995	ENSG00000251460	0.654653670707977	0.158302423375458	0.246815616531732	0.0748021729637662	Young	Old	OEB	No
295	ENSG00000175970	ENSG00000256569	0.392792202424786	0.441112809121304	0.164138545525062	0.240219397023835	Young	Old	OEB	No
296	ENSG00000151474	ENSG00000235410	-0.654653670707977	0.158302423375458	0.0783267277631591	0.577194311126212	Young	Old	OEB	No
297	ENSG00000114251	ENSG00000244586	0.777541914350235	0.0687269414410897	0.595549387325329	2.55003825972196e-06	Middle	Old	OEB	No
298	ENSG00000164675	ENSG00000232524	-0.135224680756563	0.798399318803502	0.437809307689729	0.00104364700729394	Middle	Old	OEB	Yes
299	ENSG00000130035	ENSG00000256988	0.654653670707977	0.158302423375458	0.156024628681419	0.264576136930897	Young	Young	OEB	No
300	ENSG00000035403	ENSG00000228726	-0.654653670707977	0.158302423375458	0.0884570415588111	0.528787654826045	Young	Old	OEB	No
301	ENSG00000143776	ENSG00000233706	0.135224680756563	0.798399318803501	0.202494222595312	0.145907332847092	Young	Old	OEB	No
302	ENSG00000119950	ENSG00000228417	-0.151794185179729	0.774057503165657	0.338046128869035	0.0132979317085374	Middle	Old	OEB	No
303	ENSG00000160194	ENSG00000224100	0.371867872080547	0.467910199034463	0.207905041102074	0.135212944075573	Young	Middle	OEB	No
304	ENSG00000182463	ENSG00000223492	0.654653670707977	0.158302423375458	0.214553798169486	0.122889696144878	Young	Old	OEB	No
305	ENSG00000180287	ENSG00000224525	0.845154254728517	0.0341094231674096	0.35269853823159	0.00958970321767959	Young	Old	OEB	No
306	ENSG00000121989	ENSG00000223911	0.130930734141595	0.804726162223106	0.319587457968868	0.019664226548767	Old	Old	OEB	Yes
307	ENSG00000048740	ENSG00000237986	-0.654653670707977	0.158302423375458	0.0424862541761949	0.762602077335269	Young	Old	OEB	No
308	ENSG00000178234	ENSG00000229591	0.3530939318019	0.492370152591295	-0.157232704402516	0.260029424791204	Middle	Old	OEB	No
309	ENSG00000065809	ENSG00000236495	0.130930734141595	0.804726162223106	0.309049813758786	0.0243411161811031	Young	Old	OEB	No
310	ENSG00000130226	ENSG00000203335	0.130930734141595	0.804726162223106	0.672733498868034	3.4366466256862e-08	Young	Old	OEB	No
311	ENSG00000160294	ENSG00000228137	0.405839724956714	0.424662507561364	0.0824127089204762	0.557427745200187	Middle	Old	OEB	Yes
312	ENSG00000107099	ENSG00000235880	0.130930734141595	0.804726162223106	0.335800085382852	0.0139631478762637	Young	Old	OEB	No
313	ENSG00000181804	ENSG00000244493	-0.392792202424786	0.441112809121304	0.211168142716242	0.12905398119029	Young	Old	OEB	No
314	ENSG00000125459	ENSG00000227673	0.392792202424786	0.441112809121304	0.126745674973449	0.365796814470731	Young	Old	OEB	No
315	ENSG00000154556	ENSG00000233110	-0.151794185179729	0.774057503165657	0.319306471018716	0.019778252516686	Middle	Old	OEB	No
316	ENSG00000125246	ENSG00000234303	0.439480212458829	0.383220913257781	0.14157420409118	0.311918945704012	Young	Old	OEB	No
317	ENSG00000139656	ENSG00000227258	0.463816828521959	0.354164298436231	0.380113261880232	0.00499272119798563	Young	Young	OEB	No
318	ENSG00000187672	ENSG00000240777	0.130930734141595	0.804726162223106	0.40057655711237	0.0029561939234736	Middle	Old	OEB	Yes
319	ENSG00000181092	ENSG00000226482	0.13912166872805	0.79266383563755	0.263093170082944	0.0569940042951657	Old	Old	OEB	Yes
320	ENSG00000114503	ENSG00000225578	0.18516401995451	0.725428210410312	0.0413642960812772	0.76813722590684	Middle	Old	OEB	No
321	ENSG00000214814	ENSG00000254000	0.392792202424786	0.441112809121304	0.182761791615589	0.19024216828742	Young	Old	OEB	No
322	ENSG00000196569	ENSG00000233351	0.0285714285714286	1	0.499849939211948	0.000138532700601828	Middle	Old	OEB	Yes
323	ENSG00000177479	ENSG00000235236	0.257142857142857	0.658333333333333	-0.25439445250766	0.0662420402258811	Young	Old	OEB	No
324	ENSG00000164398	ENSG00000223548	0.333947207395404	0.51770020830544	0.328877170245277	0.0161957054250322	Young	Old	OEB	No
325	ENSG00000151914	ENSG00000231441	0.485714285714286	0.355555555555556	0.214078374455733	0.123584757516508	Young	Old	OEB	No
326	ENSG00000174807	ENSG00000254458	0.135224680756563	0.798399318803501	0.22335122088236	0.107916176599058	Young	Old	OEB	No
327	ENSG00000151835	ENSG00000229558	-0.130930734141595	0.804726162223106	0.143208258593952	0.306309594005683	Young	Old	OEB	No
328	ENSG00000168309	ENSG00000243384	0.304255531702266	0.55769938705682	0.268941847301688	0.0515009888750727	Young	Old	OEB	No
329	ENSG00000075142	ENSG00000254003	-0.439480212458829	0.383220913257781	0.287859367971453	0.0366049796108512	Middle	Old	OEB	No
330	ENSG00000145781	ENSG00000250015	-0.654653670707977	0.158302423375458	-0.0453273577683684	0.747236642461344	Young	Old	OEB	No
331	ENSG00000130675	ENSG00000235029	0.398526698493043	0.433857660670178	0.647052429007148	1.64815505322759e-07	Young	Old	OEB	No
332	ENSG00000001626	ENSG00000083622	0.130930734141595	0.804726162223106	0.729371349920657	5.85891041420354e-10	Young	Old	OEB	No
333	ENSG00000119900	ENSG00000232295	0.0285714285714286	1	0.00822447992259313	0.953454425475052	Young	Old	OEB	No
334	ENSG00000151067	ENSG00000246627	0.492805380304581	0.320632582865827	0.153514257727298	0.272435036706329	Old	Old	OEB	No
335	ENSG00000128610	ENSG00000230316	0.338822606998534	0.511214635729345	0.838413631111078	4.75107110234117e-15	Old	Old	OEB	No
336	ENSG00000136206	ENSG00000228434	0.392792202424786	0.441112809121304	0.202629142390247	0.145633250293078	Young	Middle	OEB	No
337	ENSG00000106069	ENSG00000235669	-0.516100229611079	0.294583741462461	0.247186925067591	0.0743518443888172	Young	Old	OEB	No
338	ENSG00000105982	ENSG00000224903	0.257142857142857	0.658333333333333	0.399048540557974	0.00329108789893742	Young	Old	OEB	No
339	ENSG00000082805	ENSG00000249028	0.130930734141595	0.804726162223106	0.426624772332703	0.00144472915429478	Young	Old	OEB	No
340	ENSG00000109667	ENSG00000250413	-0.758970925898645	0.0801412280583236	0.315938190216043	0.0211892896239585	Young	Old	OEB	No
341	ENSG00000168916	ENSG00000250206	0.392792202424786	0.441112809121304	0.199800399339071	0.151460170227786	Young	Old	OEB	No
342	ENSG00000107736	ENSG00000223817	0.130930734141595	0.804726162223106	0.167798382038498	0.229751501060973	Young	Old	OEB	No
343	ENSG00000160716	ENSG00000233875	0.392792202424786	0.441112809121304	0.0697442961247423	0.619722404128495	Young	Old	OEB	No
344	ENSG00000120645	ENSG00000249695	0.94112394811432	0.00509754056486147	0.511875489254089	8.9405969342394e-05	Old	Old	OEB	No
345	ENSG00000148660	ENSG00000224195	-0.101418510567422	0.848393815060357	0.130580383867538	0.351352004754914	Middle	Old	OEB	No
346	ENSG00000147689	ENSG00000204949	0.445896321370523	0.375482858127521	0.11188216883292	0.425102072138146	Young	Middle	OEB	No
347	ENSG00000197953	ENSG00000242908	0.806451612903226	0.0525662112718607	0.379094124685836	0.00512042784643873	Young	Middle	OEB	No
348	ENSG00000143799	ENSG00000234478	-0.654653670707977	0.158302423375458	-0.199773215877395	0.151516988888012	Middle	Old	OEB	No
349	ENSG00000122756	ENSG00000237159	-0.130930734141595	0.804726162223106	0.387111600960837	0.00418877444678595	Middle	Old	OEB	No
350	ENSG00000184347	ENSG00000248965	0.130930734141595	0.804726162223106	0.253639180006563	0.066864247704613	Young	Old	OEB	No
351	ENSG00000165424	ENSG00000235426	-0.654653670707977	0.158302423375458	0.368305419292843	0.00665816819045576	Middle	Old	OEB	No
352	ENSG00000143217	ENSG00000228917	0.857492925712544	0.0290153635313838	0.410487624497155	0.00226623829662976	Middle	Middle	OEB	Yes
353	ENSG00000240771	ENSG00000224713	-0.371867872080547	0.467910199034463	0.233306576123679	0.0927072260783924	Middle	Old	OEB	No
354	ENSG00000122203	ENSG00000250909	0.169030850945703	0.748868450023527	0.208626420769299	0.133832758719781	Young	Old	OEB	No
355	ENSG00000183833	ENSG00000239994	0.654653670707977	0.158302423375458	0.213247746530639	0.125240640668548	Young	Old	OEB	No
356	ENSG00000128655	ENSG00000229941	0.540898723026251	0.26777767151475	0.139036637920598	0.320759208598926	Old	Old	OEB	Yes
357	ENSG00000116353	ENSG00000237934	-0.392792202424786	0.441112809121304	-0.22045496520761	0.112682358454709	Young	Old	OEB	No
358	ENSG00000132640	ENSG00000236526	0.101418510567422	0.848393815060357	0.166297232157288	0.234006357132258	Old	Old	OEB	No
359	ENSG00000128512	ENSG00000225572	-0.654653670707977	0.158302423375458	0.239236785693034	0.0844749646136735	Middle	Old	OEB	Yes
360	ENSG00000182346	ENSG00000232307	1	0	0.580934488599555	5.09957953582786e-06	Young	Young	OEB	No
361	ENSG00000096872	ENSG00000234676	0.654653670707977	0.158302423375458	0.223026899876099	0.108442060875117	Young	Old	OEB	No
362	ENSG00000169554	ENSG00000238057	0.6	0.241666666666667	0.802290942079276	5.12246167822721e-13	Old	Old	OEB	No
363	ENSG00000152208	ENSG00000248627	0.392792202424786	0.441112809121304	0.409076866239952	0.00235476871045575	Young	Old	OEB	No
364	ENSG00000188191	ENSG00000237181	0.0285714285714286	1	-0.330537528392608	0.0156342515887363	Young	Old	OEB	No
365	ENSG00000164307	ENSG00000248734	0.0579771035652448	0.913131785162327	0.0260441864215449	0.852852290125254	Old	Old	OEB	No
366	ENSG00000171552	ENSG00000236559	0.392792202424786	0.441112809121304	0.0124982361385686	0.929223130039387	Young	Old	OEB	No
367	ENSG00000183570	ENSG00000205424	0.273229533323512	0.600354590429111	0.16744244694707	0.230755499847135	Young	Old	OEB	No
368	ENSG00000151789	ENSG00000225542	0.392792202424786	0.441112809121304	0.134570101039445	0.336701293509724	Young	Old	OEB	No
369	ENSG00000072609	ENSG00000236617	0.0857142857142857	0.919444444444444	0.139458936532328	0.319277112371274	Young	Old	OEB	No
370	ENSG00000197757	ENSG00000250133	0.806451612903226	0.0525662112718607	0.716861408886593	1.56628622699755e-09	Middle	Old	OEB	No
371	ENSG00000181085	ENSG00000254548	0.777541914350235	0.0687269414410897	0.553187129635668	1.74016134634334e-05	Young	Old	OEB	No
372	ENSG00000002746	ENSG00000228680	0.130930734141595	0.804726162223106	0.61127497947664	1.16326180074472e-06	Young	Old	OEB	No
373	ENSG00000160285	ENSG00000223901	-0.130930734141595	0.804726162223106	-0.0489966881576813	0.727536037048358	Middle	Old	OEB	No
374	ENSG00000112769	ENSG00000237234	0.371867872080547	0.467910199034463	0.181827858313346	0.1925559098674	Middle	Old	OEB	Yes
375	ENSG00000144642	ENSG00000235593	-0.392792202424786	0.441112809121304	0.112370472781596	0.42307127559387	Young	Old	OEB	No
376	ENSG00000134121	ENSG00000234661	-0.130930734141595	0.804726162223106	0.412331556126298	0.00215498949415029	Middle	Old	OEB	No
377	ENSG00000146540	ENSG00000226291	0.392792202424786	0.441112809121304	0.193878596863122	0.164213291937249	Young	Middle	OEB	No
378	ENSG00000185090	ENSG00000233728	-0.130930734141595	0.804726162223106	0.10003247112992	0.4760483088869	Old	Old	OEB	No
379	ENSG00000162129	ENSG00000255843	0.169030850945703	0.748868450023527	0.13860389158661	0.322282489474923	Young	Old	OEB	No
380	ENSG00000142512	ENSG00000254760	-0.394664881467296	0.438739251517016	0.140223489076144	0.316604925349192	Young	Old	OEB	No
381	ENSG00000147488	ENSG00000253924	-0.392792202424786	0.441112809121304	0.511081771851132	9.20744912910523e-05	Old	Old	OEB	Yes
382	ENSG00000148468	ENSG00000232739	-0.392792202424786	0.441112809121304	0.236752235964186	0.0878512311084658	Young	Old	OEB	No
383	ENSG00000136874	ENSG00000254571	-0.392792202424786	0.441112809121304	0.217472534175672	0.117756898426821	Middle	Old	OEB	Yes
384	ENSG00000110852	ENSG00000255882	-0.439480212458829	0.383220913257781	0.554044326290002	1.67814852079868e-05	Young	Young	OEB	No
385	ENSG00000155545	ENSG00000235635	0.654653670707977	0.158302423375458	0.113949707365302	0.416541291164163	Middle	Old	OEB	Yes
386	ENSG00000185420	ENSG00000226876	-0.130930734141595	0.804726162223106	0.267048891527476	0.0532296805273399	Young	Middle	OEB	No
387	ENSG00000143641	ENSG00000227006	-0.57681790368297	0.2307322519546	0.174555666267745	0.211260857947508	Young	Old	OEB	No
388	ENSG00000159307	ENSG00000236272	0.371867872080547	0.467910199034463	0.324274405465924	0.0178428114519709	Young	Old	OEB	No
389	ENSG00000164929	ENSG00000253851	0.542857142857143	0.297222222222222	0.251195008115526	0.0696263841149103	Young	Middle	OEB	No
390	ENSG00000198399	ENSG00000242628	-0.434828276739336	0.388865300128958	-0.0570887173297198	0.684718213199172	Old	Old	OEB	Yes
391	ENSG00000161570	ENSG00000237805	0	1	0.130382196419932	0.35104747438857	Young	Young	OEB	No
392	ENSG00000158458	ENSG00000250692	0.304255531702266	0.55769938705682	0.599904770452691	2.06042497723976e-06	Old	Old	OEB	Yes
393	ENSG00000145075	ENSG00000243187	0.654653670707977	0.158302423375458	0.573875571251862	7.04305709678367e-06	Middle	Old	OEB	No
394	ENSG00000168395	ENSG00000235351	-0.130930734141595	0.804726162223106	0.111782602273401	0.425516834267575	Young	Old	OEB	No
395	ENSG00000105989	ENSG00000238202	-0.130930734141595	0.804726162223106	0.194673846582147	0.162456464615985	Young	Old	OEB	No
396	ENSG00000163694	ENSG00000250893	-0.130930734141595	0.804726162223106	0.0502253593562494	0.72097744928574	Young	Old	OEB	No
397	ENSG00000170921	ENSG00000226797	0.371867872080547	0.467910199034463	0.176461204065557	0.20624079938231	Old	Old	OEB	No
398	ENSG00000110076	ENSG00000228732	0.333947207395404	0.51770020830544	0.717372678695058	1.50613652436437e-09	Middle	Old	OEB	No
399	ENSG00000146540	ENSG00000224079	0.371867872080547	0.467910199034463	0.149170590379973	0.286395865270484	Young	Middle	OEB	No
400	ENSG00000137473	ENSG00000248764	0.654653670707977	0.158302423375458	0.630688028944171	4.15477758182781e-07	Young	Old	OEB	No
401	ENSG00000113263	ENSG00000253980	-0.654653670707977	0.158302423375458	0.38138892644137	0.00483681247329682	Young	Old	OEB	No
402	ENSG00000150995	ENSG00000235947	-0.212511859251621	0.686030866008896	0.415617128761485	0.00196874514556638	Young	Old	OEB	No
403	ENSG00000024526	ENSG00000233589	-0.273229533323512	0.600354590429112	0.191237524331626	0.170147426529174	Old	Old	OEB	No
404	ENSG00000150551	ENSG00000230065	-0.392792202424786	0.441112809121304	0.443345073608903	0.000884828455949247	Young	Old	OEB	No
405	ENSG00000110619	ENSG00000247473	0.392792202424786	0.441112809121304	0.10842586573296	0.439633443922871	Middle	Old	OEB	Yes
406	ENSG00000175538	ENSG00000254928	-0.392792202424786	0.441112809121304	0.0155014443442977	0.912276307983605	Young	Old	OEB	No
407	ENSG00000175471	ENSG00000249545	-0.392792202424786	0.441112809121304	0.253139184360867	0.0674220477398604	Young	Old	OEB	No
408	ENSG00000112659	ENSG00000245261	0.927633657043918	0.00766584418747316	0.183034994355749	0.189043938503919	Middle	Old	OEB	No
409	ENSG00000144591	ENSG00000227432	-0.617914380653325	0.191093901690193	0.414368650217707	0.00220946724222332	Young	Old	OEB	No
410	ENSG00000177685	ENSG00000255108	0.50709255283711	0.304558784680535	0.288824383164006	0.0363247902580888	Middle	Old	OEB	No
411	ENSG00000007545	ENSG00000226890	0.654653670707977	0.158302423375458	0.116059708752483	0.407907324681737	Old	Old	OEB	No
412	ENSG00000164114	ENSG00000223424	0.392792202424786	0.441112809121304	0.23698290684828	0.0875333933369097	Young	Old	OEB	No
413	ENSG00000130340	ENSG00000234361	-0.130930734141595	0.804726162223106	0.240207164084311	0.0831843124132874	Young	Old	OEB	No
414	ENSG00000136267	ENSG00000226323	-0.130930734141595	0.804726162223106	0.347522285416239	0.0107819873469103	Young	Old	OEB	No
415	ENSG00000128709	ENSG00000237380	0.880406274042429	0.0205987347749205	0.658357568964496	8.41972404741891e-08	Old	Old	OEB	No
416	ENSG00000005249	ENSG00000243193	-0.392792202424786	0.441112809121304	0.35726087229114	0.00863513581610919	Young	Old	OEB	No
417	ENSG00000184226	ENSG00000225263	-0.130930734141595	0.804726162223106	0.382543953955633	0.00469935050628529	Middle	Old	OEB	No
418	ENSG00000129116	ENSG00000249609	0.654653670707977	0.158302423375458	0.44015860011792	0.000973362330223667	Young	Old	OEB	No
419	ENSG00000172893	ENSG00000254682	0.885714285714286	0.0333333333333333	0.411949685534591	0.00235566538572199	Young	Old	OEB	No
420	ENSG00000064692	ENSG00000249916	0.392792202424786	0.441112809121304	0.351192084807794	0.00992432113986104	Young	Old	OEB	No
421	ENSG00000153310	ENSG00000253720	0.338061701891407	0.512225258699542	-0.222345121045755	0.109553973078761	Young	Old	OEB	No
422	ENSG00000171735	ENSG00000225126	0.0338061701891407	0.949310062527826	0.169289548107412	0.225578104456	Young	Old	OEB	No
423	ENSG00000099917	ENSG00000236003	0.130930734141595	0.804726162223106	-0.195613267155553	0.160398914614754	Young	Old	OEB	No
424	ENSG00000155096	ENSG00000253263	-0.0285714285714286	1	0.0494314976205987	0.725212802360491	Young	Old	OEB	No
425	ENSG00000171824	ENSG00000226849	0.142857142857143	0.802777777777778	0.0555555555555556	0.69198923002258	Middle	Old	OEB	Yes
426	ENSG00000107249	ENSG00000236724	-0.0338061701891407	0.949310062527826	0.333425575287611	0.0146971988722508	Young	Old	OEB	No
427	ENSG00000113319	ENSG00000249772	0.654653670707977	0.158302423375458	0.133716024308196	0.339805036399466	Middle	Old	OEB	Yes
428	ENSG00000114805	ENSG00000239508	0.654653670707977	0.158302423375458	-0.0306560789838943	0.827500009230985	Young	Old	OEB	No
429	ENSG00000152137	ENSG00000256609	0.135224680756563	0.798399318803501	0.465879616508931	0.000438780106141068	Young	Old	OEB	No
430	ENSG00000179833	ENSG00000226756	-0.394664881467296	0.438739251517016	0.362792644528955	0.00758915250436321	Young	Old	OEB	No
431	ENSG00000169282	ENSG00000240596	-0.130930734141595	0.804726162223106	0.288997052130505	0.0358368112775138	Young	Old	OEB	No
432	ENSG00000082014	ENSG00000243018	0.394664881467296	0.438739251517017	0.677661222780297	2.49896483244327e-08	Middle	Old	OEB	No
433	ENSG00000172159	ENSG00000237529	-0.811679449913428	0.0498575851013405	0.230569117237222	0.0967121312097654	Young	Old	OEB	No
434	ENSG00000066032	ENSG00000229385	0.698253251826754	0.122839463373396	0.383839212081246	0.00454929066342087	Young	Old	OEB	No
435	ENSG00000143799	ENSG00000227496	-0.169030850945703	0.748868450023527	-0.339759646897035	0.0128088838580309	Young	Old	OEB	No
436	ENSG00000129116	ENSG00000249623	0.392792202424786	0.441112809121304	0.235007518165339	0.0902845842305128	Young	Old	OEB	No
437	ENSG00000123454	ENSG00000225756	0.202919862478357	0.699797968157019	0.496724779200257	0.00015482059113052	Middle	Old	OEB	No
438	ENSG00000130584	ENSG00000229299	0.0857142857142857	0.919444444444444	0.132156103854217	0.344488003535892	Young	Old	OEB	No
439	ENSG00000187527	ENSG00000236508	0.741935483870968	0.0913027424389917	0.470480176920121	0.000377962584969725	Old	Old	OEB	No
440	ENSG00000148482	ENSG00000226083	0.548795472456028	0.259448933050512	0.446572157077608	0.000802612212158464	Middle	Old	OEB	Yes
441	ENSG00000187522	ENSG00000235177	0.169030850945703	0.748868450023527	-0.181741202935889	0.192771604130459	Middle	Old	OEB	No
442	ENSG00000145428	ENSG00000249309	0.130930734141595	0.804726162223106	0.307825849232134	0.0249404749299919	Young	Young	OEB	No
443	ENSG00000145819	ENSG00000226272	-0.304255531702266	0.55769938705682	0.182248246761783	0.191511961704097	Young	Old	OEB	No
444	ENSG00000185565	ENSG00000242816	-0.130930734141595	0.804726162223106	0.285971927637297	0.0379093769367937	Old	Old	OEB	No
445	ENSG00000109819	ENSG00000249453	0.439480212458829	0.383220913257781	0.38623084646198	0.00428324464540415	Middle	Old	OEB	No
446	ENSG00000175894	ENSG00000235890	0.698253251826754	0.122839463373396	0.230217006705636	0.0972368666126256	Middle	Old	OEB	Yes
447	ENSG00000102230	ENSG00000236836	0.392792202424786	0.441112809121304	0.211213880740029	0.128969181592555	Young	Old	OEB	No
448	ENSG00000145863	ENSG00000253403	0.398526698493043	0.433857660670178	0.294648719767709	0.0322158273665243	Old	Old	OEB	Yes
449	ENSG00000155093	ENSG00000225365	0.304255531702266	0.55769938705682	0.15561697873653	0.265841893060769	Young	Middle	OEB	No
450	ENSG00000171587	ENSG00000235123	-0.130930734141595	0.804726162223106	0.157368645023955	0.260431540789097	Young	Old	OEB	No
451	ENSG00000162105	ENSG00000236262	-0.101418510567422	0.848393815060357	0.230198270494052	0.0972648501479903	Young	Old	OEB	No
452	ENSG00000186187	ENSG00000247033	-0.714285714285714	0.136111111111111	-0.0410500431747804	0.770404582425448	Middle	Old	OEB	Yes
453	ENSG00000105875	ENSG00000231794	-0.392792202424786	0.441112809121304	-0.0583310776951279	0.678226681739812	Young	Old	OEB	No
454	ENSG00000174453	ENSG00000197585	0.0342997170285018	0.948570600761382	0.395160638793096	0.00340687830600482	Young	Old	OEB	No
455	ENSG00000109911	ENSG00000228061	-0.540898723026251	0.267777671514749	0.0909179381360813	0.517339063064611	Young	Old	OEB	No
456	ENSG00000133454	ENSG00000231933	0.654653670707977	0.158302423375458	0.178251840237468	0.201600598479472	Young	Old	OEB	No
457	ENSG00000158258	ENSG00000250433	-0.439480212458829	0.383220913257781	0.382821206962913	0.00466686921404022	Middle	Old	OEB	No
458	ENSG00000185052	ENSG00000232675	-0.270449361513125	0.604216677237077	0.270119776613595	0.0504484811514805	Old	Old	OEB	Yes
459	ENSG00000188682	ENSG00000255525	0.654653670707977	0.158302423375458	0.454689280498731	0.000625347182356281	Middle	Young	OEB	No
460	ENSG00000108417	ENSG00000234859	0.22	0.675324	0.332093599881052	0.015123226771958	Middle	Middle	OEB	No
461	ENSG00000187391	ENSG00000226978	-0.130930734141595	0.804726162223106	0.228318165588348	0.100104784873797	Young	Old	OEB	No
462	ENSG00000151718	ENSG00000251128	0.50709255283711	0.304558784680535	0.446306743092236	0.000809104878598605	Young	Old	OEB	No
463	ENSG00000041515	ENSG00000236242	-0.777541914350235	0.0687269414410899	0.247801236369627	0.0736115204743066	Young	Old	OEB	No
464	ENSG00000176371	ENSG00000256278	-0.617914380653325	0.191093901690193	-0.0732969314149582	0.601957126428976	Young	Middle	OEB	No
465	ENSG00000120645	ENSG00000256694	-0.0869656553478673	0.869880378700103	0.293910064579731	0.0326710569226394	Old	Old	OEB	No
466	ENSG00000143933	ENSG00000225187	-0.0303588370359458	0.954475734693563	-0.290275761973875	0.0353651129826861	Middle	Old	OEB	No
467	ENSG00000089101	ENSG00000241054	0.654653670707977	0.158302423375458	0.181844768737674	0.192513838136501	Middle	Old	OEB	No
468	ENSG00000184178	ENSG00000248115	0.257142857142857	0.658333333333333	0.217608284554803	0.11752220692275	Middle	Old	OEB	Yes
469	ENSG00000188732	ENSG00000234286	-0.101418510567422	0.848393815060357	0.609752655999069	1.25742388040507e-06	Middle	Old	OEB	Yes
470	ENSG00000198829	ENSG00000242908	0.154010275908424	0.770811083716923	0.220354383996597	0.112850724279043	Young	Old	OEB	No
471	ENSG00000184350	ENSG00000224513	0.46475800154489	0.353056861849513	0.516666958309543	7.47456374107601e-05	Young	Middle	OEB	No
472	ENSG00000134259	ENSG00000228035	0.529411764705882	0.280073274984735	0.414364128229682	0.00203801015310543	Middle	Old	OEB	No
473	ENSG00000066032	ENSG00000224731	0.130930734141595	0.804726162223106	0.360070552632056	0.00808921539533074	Young	Old	OEB	No
474	ENSG00000126217	ENSG00000235280	0.0857142857142857	0.919444444444444	0.631561972862201	3.95997609679671e-07	Young	Old	OEB	No
475	ENSG00000129250	ENSG00000227495	0.151794185179729	0.774057503165657	-0.0362038380906305	0.796424270547184	Middle	Old	OEB	No
476	ENSG00000112149	ENSG00000226673	0.845154254728517	0.0341094231674096	0.0686380876379667	0.625299023733889	Middle	Middle	OEB	No
477	ENSG00000187045	ENSG00000231467	0.392792202424786	0.441112809121304	0.46218215923505	0.00049393554727864	Young	Old	OEB	No
478	ENSG00000205277	ENSG00000227053	0.84066800169605	0.0360575728451593	0.619853703802743	7.44424581186853e-07	Young	Young	OEB	No
479	ENSG00000107249	ENSG00000237009	-0.394664881467296	0.438739251517016	0.408497147326154	0.0023920297453151	Middle	Old	OEB	No
480	ENSG00000114115	ENSG00000248932	-0.6	0.241666666666667	0.387437510079019	0.00440116429481666	Middle	Old	OEB	No
481	ENSG00000115641	ENSG00000238273	0.811679449913428	0.0498575851013405	-0.107278330556187	0.444518489545518	Young	Old	OEB	No
482	ENSG00000172318	ENSG00000235335	0.338061701891407	0.512225258699542	0.390122935336195	0.00387948118291399	Old	Old	OEB	Yes
483	ENSG00000136068	ENSG00000244161	-0.434828276739336	0.388865300128958	0.321827916720127	0.0187748031503895	Old	Old	OEB	No
484	ENSG00000197416	ENSG00000253374	0.5	0.3125	0.191446232637381	0.1696728901595	Young	Middle	OEB	No
485	ENSG00000132437	ENSG00000226122	0.132842232831014	0.801908788101988	0.395349158962176	0.0033902254235409	Old	Old	OEB	No
486	ENSG00000171189	ENSG00000174680	0.724713794565561	0.103242804623708	0.455360316621138	0.00061240812035654	Middle	Old	OEB	No
487	ENSG00000127603	ENSG00000226438	0.130930734141595	0.804726162223106	-0.0271767137504284	0.846827944757748	Middle	Old	OEB	No
488	ENSG00000166833	ENSG00000254453	0.270449361513125	0.604216677237078	0.36371704306864	0.007425562358306	Old	Old	OEB	No
489	ENSG00000152558	ENSG00000255337	0.0303588370359458	0.954475734693563	0.176665054023545	0.205107279202887	Young	Middle	OEB	No
490	ENSG00000120337	ENSG00000224228	-0.94112394811432	0.00509754056486149	0.293547281693284	0.0328965876403887	Young	Middle	OEB	No
491	ENSG00000114279	ENSG00000231383	0.130930734141595	0.804726162223106	0.534665854068643	3.7218026898504e-05	Young	Old	OEB	No
492	ENSG00000138792	ENSG00000250511	0.338061701891407	0.512225258699542	0.0846131231417142	0.546917115009076	Middle	Old	OEB	No
493	ENSG00000197183	ENSG00000233293	0.11595420713049	0.826848213385815	0.252105784501881	0.0685866903686456	Young	Old	OEB	No
494	ENSG00000134343	ENSG00000254819	0.392792202424786	0.441112809121304	0.311003374817412	0.0234095929047343	Young	Old	OEB	No
495	ENSG00000163214	ENSG00000225284	0.654653670707977	0.158302423375458	-0.0783786646413724	0.576941061347002	Young	Old	OEB	No
496	ENSG00000184060	ENSG00000230113	-0.130930734141595	0.804726162223106	-0.00517070403825126	0.970687608473755	Young	Old	OEB	No
497	ENSG00000170310	ENSG00000225751	0.676123403782813	0.140357386618995	0.100334361082178	0.474711366642746	Young	Old	OEB	No
498	ENSG00000056972	ENSG00000255389	-0.142857142857143	0.802777777777778	-0.220528946944041	0.112472235422239	Middle	Old	OEB	No
499	ENSG00000213213	ENSG00000228544	0.828571428571429	0.0583333333333333	0.392114175133043	0.00391946866854638	Old	Middle	OEB	No
500	ENSG00000137571	ENSG00000254557	0.392792202424786	0.441112809121304	0.312592707340578	0.0226740604182311	Young	Old	OEB	No
501	ENSG00000172789	ENSG00000250133	0.806451612903226	0.0525662112718607	0.59816653399392	2.2442593255118e-06	Middle	Old	OEB	No
502	ENSG00000188352	ENSG00000227071	-0.371867872080547	0.467910199034463	0.264454907045864	0.0556746309186035	Young	Old	OEB	No
503	ENSG00000159228	ENSG00000230212	0.394664881467296	0.438739251517017	-0.200451540074182	0.149789142071189	Middle	Old	OEB	No
504	ENSG00000106772	ENSG00000225937	0.0303588370359458	0.954475734693563	0.309592630529561	0.0240792088752396	Middle	Old	OEB	No
505	ENSG00000100242	ENSG00000225450	-0.0303588370359458	0.954475734693563	0.311240122560877	0.0236990170718383	Young	Old	OEB	No
506	ENSG00000100330	ENSG00000225676	0.392792202424786	0.441112809121304	0.122322717815226	0.382896769163728	Young	Old	OEB	No
507	ENSG00000115306	ENSG00000228108	-0.654653670707977	0.158302423375458	0.0612313120651248	0.663163065405906	Young	Old	OEB	No
508	ENSG00000197106	ENSG00000227091	-0.0338061701891407	0.949310062527826	0.35717475772385	0.0086523604875949	Old	Old	OEB	No
509	ENSG00000137513	ENSG00000255084	-0.811679449913428	0.0498575851013405	-0.178966942965154	0.199768300825079	Young	Old	OEB	No
510	ENSG00000185565	ENSG00000243197	-0.130930734141595	0.804726162223106	0.581276488527038	5.01946134186627e-06	Middle	Old	OEB	No
511	ENSG00000150455	ENSG00000254905	-0.289885517826224	0.577351787034875	-0.0799064666989195	0.568489667660089	Middle	Old	OEB	No
512	ENSG00000165806	ENSG00000234393	-0.371867872080547	0.467910199034463	0.0813119106954378	0.562721436854225	Young	Old	OEB	No
513	ENSG00000182132	ENSG00000253591	0.130930734141595	0.804726162223106	0.360661549655204	0.00797827940536348	Middle	Old	OEB	No
514	ENSG00000004866	ENSG00000226367	-0.654653670707977	0.158302423375458	0.425196396380281	0.00150480773008129	Middle	Old	OEB	No
515	ENSG00000120756	ENSG00000239641	-0.338061701891407	0.512225258699542	0.007591033588071	0.956977765528092	Young	Old	OEB	No
516	ENSG00000167131	ENSG00000224911	0.92	0.00934400000000003	0.425996409927159	0.00147088920838046	Young	Middle	OEB	No
517	ENSG00000167182	ENSG00000234494	0.0857142857142857	0.919444444444444	0.169972585066925	0.223004323321934	Middle	Old	OEB	No
518	ENSG00000163689	ENSG00000242428	0.304255531702266	0.55769938705682	0.316280729601321	0.0210420131872318	Young	Old	OEB	No
519	ENSG00000115970	ENSG00000234936	-0.666736691000316	0.148089799440353	0.226656990807934	0.102644146162757	Middle	Old	OEB	Yes
520	ENSG00000143845	ENSG00000230550	0.270449361513125	0.604216677237078	0.411706946778097	0.00219211733674922	Young	Old	OEB	No
521	ENSG00000139767	ENSG00000257095	0	1	0.381087156081971	0.00487330307096847	Young	Old	OEB	No
522	ENSG00000087495	ENSG00000238194	0.654653670707977	0.158302423375458	0.272508593009534	0.0483676937987598	Young	Old	OEB	No
523	ENSG00000184224	ENSG00000255119	0.21997067253203	0.675365862311601	-0.065269229708048	0.642409654284344	Young	Young	OEB	No
524	ENSG00000160856	ENSG00000227217	0.132842232831014	0.801908788101988	0.352230820509615	0.00969253364452577	Young	Old	OEB	No
525	ENSG00000086717	ENSG00000237221	0.392792202424786	0.441112809121304	0.279338345459345	0.0428015704170341	Young	Old	OEB	No
526	ENSG00000184374	ENSG00000254278	0.392792202424786	0.441112809121304	0.442356162417534	0.000911496676269014	Middle	Old	OEB	No
527	ENSG00000107938	ENSG00000236991	0.654653670707977	0.158302423375458	-0.247453815246402	0.0740294856310783	Middle	Old	OEB	Yes
528	ENSG00000135898	ENSG00000230385	0.215614386271794	0.681590329950619	0.249355702735021	0.0717642959806876	Young	Old	OEB	No
529	ENSG00000038427	ENSG00000249835	-0.654653670707977	0.158302423375458	0.2410940388802	0.0820183269830422	Middle	Middle	OEB	No
530	ENSG00000128815	ENSG00000237241	0.654653670707977	0.158302423375458	0.124144084643329	0.375798276457138	Old	Old	OEB	No
531	ENSG00000102606	ENSG00000227352	-0.392792202424786	0.441112809121304	-0.00628636753721194	0.964366702390182	Young	Old	OEB	No
532	ENSG00000017260	ENSG00000250592	-0.130930734141595	0.804726162223106	0.143330468149387	0.305892698988777	Young	Old	OEB	No
533	ENSG00000182667	ENSG00000237654	0.304255531702266	0.55769938705682	0.366420540447757	0.00696460728590837	Middle	Old	OEB	No
534	ENSG00000188729	ENSG00000233308	0.462030827725273	0.356269193060186	0.41218875930143	0.0021634279151744	Middle	Old	OEB	Yes
535	ENSG00000162641	ENSG00000203897	0.492805380304581	0.320632582865827	0.308456273511593	0.0246302346796506	Young	Middle	OEB	No
536	ENSG00000146147	ENSG00000235050	-0.130930734141595	0.804726162223106	0.495645041132382	0.000160842265910236	Young	Old	OEB	No
537	ENSG00000250588	ENSG00000241211	0.0303588370359458	0.954475734693563	0.291553336275081	0.0341593646866219	Middle	Middle	OEB	No
538	ENSG00000136153	ENSG00000228444	-0.0579771035652448	0.913131785162327	0.500756584977847	0.000134109417611985	Young	Old	OEB	No
539	ENSG00000163166	ENSG00000231731	0.654653670707977	0.158302423375458	0.0148126296352103	0.916160079469593	Young	Old	OEB	No
540	ENSG00000145757	ENSG00000251659	-0.169030850945703	0.748868450023527	0.53051103730163	4.38720871237574e-05	Middle	Middle	OEB	Yes
541	ENSG00000214946	ENSG00000233002	0.35921060405355	0.484358971600549	0.110529960864469	0.430754480134774	Young	Young	OEB	No
542	ENSG00000185933	ENSG00000234699	0.132842232831014	0.801908788101988	0.189803084500719	0.17343501889219	Young	Old	OEB	No
543	ENSG00000109436	ENSG00000248335	-0.654653670707977	0.158302423375458	0.0753380390343741	0.591852277760674	Young	Old	OEB	No
544	ENSG00000069122	ENSG00000225730	-0.654653670707977	0.158302423375458	0.114947356580382	0.412446020563462	Young	Old	OEB	No
545	ENSG00000117682	ENSG00000225891	-0.257142857142857	0.658333333333333	-0.17698758264796	0.204271342439623	Young	Old	OEB	No
546	ENSG00000231192	ENSG00000249225	-0.2	0.704	0.140260385012461	0.316476331565079	Young	Middle	OEB	No
547	ENSG00000111181	ENSG00000255671	-0.130930734141595	0.804726162223106	0.102628751378571	0.464616169380654	Young	Old	OEB	No
548	ENSG00000151474	ENSG00000229751	-0.338061701891407	0.512225258699542	0.390785532696429	0.00381419166634298	Young	Old	OEB	No
549	ENSG00000196917	ENSG00000256249	0.654653670707977	0.158302423375458	-0.0191505231155487	0.891737585651944	Middle	Middle	OEB	No
550	ENSG00000224982	ENSG00000248636	-0.289885517826224	0.577351787034875	0.836616614334599	6.15638064695907e-15	Young	Middle	OEB	No
551	ENSG00000148488	ENSG00000204832	-0.394664881467296	0.438739251517016	0.301452697941813	0.0282652832885159	Young	Old	OEB	No
552	ENSG00000124721	ENSG00000231150	0.654653670707977	0.158302423375458	0.594435093236	2.6916422260263e-06	Middle	Old	OEB	Yes
553	ENSG00000138780	ENSG00000251175	0.439480212458829	0.383220913257781	-0.1334473381556	0.340785118757133	Young	Old	OEB	No
554	ENSG00000100271	ENSG00000230319	0.392792202424786	0.441112809121304	0.476064334951787	0.000314459156026273	Middle	Old	OEB	No
555	ENSG00000114113	ENSG00000248932	-0.304255531702266	0.55769938705682	0.180756612394805	0.195234458501321	Middle	Old	OEB	No
556	ENSG00000119487	ENSG00000227068	0.0338061701891407	0.949310062527826	0.340535428576428	0.0125925992317169	Young	Old	OEB	No
557	ENSG00000001084	ENSG00000249379	-0.304255531702266	0.55769938705682	0.104305600347939	0.457312070609571	Young	Old	OEB	No
558	ENSG00000206579	ENSG00000254357	0.130930734141595	0.804726162223106	0.426711419958402	0.00144115465614944	Young	Old	OEB	No
559	ENSG00000157184	ENSG00000236723	-0.771428571428571	0.102777777777778	-0.50984740067206	9.63697549112044e-05	Middle	Old	OEB	No
560	ENSG00000110917	ENSG00000256364	0.621059003408119	0.188187159830816	0.0788867932294275	0.574466056538164	Middle	Old	OEB	Yes
561	ENSG00000152495	ENSG00000248268	-0.304255531702266	0.55769938705682	0.0873755986615209	0.533858013114905	Young	Old	OEB	No
562	ENSG00000115207	ENSG00000234945	-0.130930734141595	0.804726162223106	-0.0748146017327002	0.594436430294569	Middle	Old	OEB	No
563	ENSG00000122691	ENSG00000232821	0.50709255283711	0.304558784680535	0.499819007367552	0.000138685933088618	Old	Old	OEB	No
564	ENSG00000055208	ENSG00000225924	-0.371867872080547	0.467910199034463	0.207287112246594	0.136403661942342	Middle	Old	OEB	No
565	ENSG00000197142	ENSG00000233346	-0.2	0.713888888888889	-0.0922431865828092	0.510133980363321	Young	Old	OEB	No
566	ENSG00000114771	ENSG00000242908	0.154010275908424	0.770811083716923	0.423456938916911	0.00158097892567352	Young	Old	OEB	No
567	ENSG00000147862	ENSG00000225472	0.828571428571429	0.0583333333333333	0.80720998455084	2.87167127151587e-13	Middle	Old	OEB	Yes
568	ENSG00000112320	ENSG00000234206	-0.392792202424786	0.441112809121304	0.153580444913903	0.272225864666531	Middle	Old	OEB	No
569	ENSG00000136738	ENSG00000229190	-0.371867872080547	0.467910199034463	0.0967607552296348	0.490664944660651	Young	Old	OEB	No
570	ENSG00000142621	ENSG00000233485	0.0925820099772551	0.861523765076877	0.31308954147449	0.0224481649779675	Middle	Middle	OEB	No
571	ENSG00000139734	ENSG00000223815	0.654653670707977	0.158302423375458	0.0368595571402378	0.793296795018037	Young	Old	OEB	No
572	ENSG00000006555	ENSG00000237453	0.130930734141595	0.804726162223106	0.0562821671577578	0.688944730819548	Middle	Old	OEB	Yes
573	ENSG00000158258	ENSG00000249290	-0.392792202424786	0.441112809121304	0.380964070020921	0.00488825607531108	Young	Old	OEB	No
574	ENSG00000163283	ENSG00000224516	0.939336436627724	0.00540847886476256	0.61182403147793	1.13094599305676e-06	Young	Old	OEB	No
575	ENSG00000172264	ENSG00000235914	0.130930734141595	0.804726162223106	0.109560346626697	0.434833503055276	Young	Middle	OEB	No
576	ENSG00000149256	ENSG00000255345	-0.333947207395404	0.51770020830544	0.261901640082197	0.0581690611274932	Middle	Old	OEB	No
577	ENSG00000100330	ENSG00000241528	-0.714285714285714	0.136111111111111	0.0453152717303661	0.74668014104567	Middle	Old	OEB	No
578	ENSG00000150687	ENSG00000255471	0.428571428571429	0.419444444444444	0.35003124566146	0.0101890084023704	Middle	Old	OEB	No
579	ENSG00000184922	ENSG00000233175	0.318874069608847	0.537900560470205	-0.0291082083534914	0.835742831013365	Middle	Old	OEB	No
580	ENSG00000105982	ENSG00000225666	-0.0857142857142857	0.919444444444444	-0.0302370585389453	0.829458017845018	Young	Old	OEB	No
581	ENSG00000106991	ENSG00000225032	-0.0857142857142857	0.919444444444444	0.238590549911305	0.0854330040378414	Middle	Old	OEB	No
582	ENSG00000095015	ENSG00000237705	0.130930734141595	0.804726162223106	0.113301093139377	0.419216238635171	Middle	Old	OEB	No
583	ENSG00000198793	ENSG00000225602	0.654653670707977	0.158302423375458	-0.0105214886591656	0.940395221053391	Old	Old	OEB	Yes
584	ENSG00000138669	ENSG00000251059	0.130930734141595	0.804726162223106	0.422375569701431	0.00163005022160699	Young	Old	OEB	No
585	ENSG00000145191	ENSG00000230215	-0.654653670707977	0.158302423375458	0.141528645953169	0.31207627209814	Young	Old	OEB	No
586	ENSG00000121766	ENSG00000229044	0.405839724956714	0.424662507561364	-0.0190030327877682	0.89256645672749	Middle	Old	OEB	No
587	ENSG00000177030	ENSG00000255158	0.371428571428571	0.497222222222222	0.0682564960728924	0.627227561608573	Young	Old	OEB	No
588	ENSG00000104805	ENSG00000235191	0.455382555539187	0.364143251942978	0.515010499144195	7.9543909962415e-05	Young	Old	OEB	No
589	ENSG00000151474	ENSG00000225112	-0.654653670707977	0.158302423375458	0.0867911948357867	0.536607878739595	Young	Old	OEB	No
590	ENSG00000125804	ENSG00000225160	0.664211164155072	0.150200422331011	0.0716014528441381	0.610407782226159	Young	Young	OEB	No
591	ENSG00000152620	ENSG00000245711	0.392792202424786	0.441112809121304	0.367637693881328	0.00676535284955366	Young	Old	OEB	No
592	ENSG00000186439	ENSG00000235535	-0.392792202424786	0.441112809121304	0.442383787880362	0.000910741992291987	Young	Middle	OEB	No
593	ENSG00000183230	ENSG00000225299	0.11595420713049	0.826848213385815	0.525760285950128	5.28117778061247e-05	Young	Old	OEB	No
594	ENSG00000214814	ENSG00000254249	-0.338061701891407	0.512225258699542	0.259690573770125	0.0604012581463992	Young	Old	OEB	No
595	ENSG00000120896	ENSG00000254230	0.130930734141595	0.804726162223106	0.541617921584537	2.81256616839042e-05	Middle	Middle	OEB	Yes
596	ENSG00000142621	ENSG00000236045	0.654653670707977	0.158302423375458	0.256957984433021	0.0632545760131882	Young	Middle	OEB	No
597	ENSG00000109452	ENSG00000251248	0.654653670707977	0.158302423375458	0.197700427732869	0.15589605266063	Young	Old	OEB	No
598	ENSG00000147588	ENSG00000253859	0.130930734141595	0.804726162223106	0.419028190103446	0.00179068353194253	Young	Old	OEB	No
599	ENSG00000162129	ENSG00000256739	0.654653670707977	0.158302423375458	0.196279687456444	0.158950929190506	Young	Old	OEB	No
600	ENSG00000135297	ENSG00000223821	-0.144942758913112	0.784108369602108	-0.0229551272983784	0.87039847660084	Young	Old	OEB	No
601	ENSG00000180806	ENSG00000250451	1	0	0.873194045618226	1.52517347101582e-17	Middle	Old	OEB	No
602	ENSG00000214194	ENSG00000225457	-0.273229533323512	0.600354590429112	0.272779343983375	0.0481363335025175	Young	Young	OEB	No
603	ENSG00000145029	ENSG00000235261	0.50709255283711	0.304558784680535	0.220417718812246	0.112744683871629	Young	Old	OEB	No
604	ENSG00000163485	ENSG00000234775	-0.0338061701891407	0.949310062527826	0.768474486039183	1.84469088138136e-11	Young	Old	OEB	No
605	ENSG00000146463	ENSG00000227409	-0.392792202424786	0.441112809121304	0.130842728250009	0.350376782268486	Old	Old	OEB	No
606	ENSG00000142182	ENSG00000232010	0.5	0.3125	0.149532743353802	0.285214289446221	Young	Middle	OEB	No
607	ENSG00000148737	ENSG00000233547	0.231908414260979	0.658373571260927	0.262261374456093	0.0578122604495697	Old	Old	OEB	No
608	ENSG00000162374	ENSG00000237337	0.654653670707977	0.158302423375458	0.3720125427916	0.00608961473361686	Middle	Old	OEB	No
609	ENSG00000185760	ENSG00000229154	0.540898723026251	0.26777767151475	0.264212329725761	0.05590783724657	Middle	Old	OEB	Yes
610	ENSG00000129595	ENSG00000251076	0.392792202424786	0.441112809121304	0.528356442684589	4.77381729148468e-05	Middle	Old	OEB	No
611	ENSG00000157445	ENSG00000243715	-0.130930734141595	0.804726162223106	0.229521761046883	0.098279443765185	Old	Old	OEB	No
612	ENSG00000171094	ENSG00000230737	0.654653670707977	0.158302423375458	0.272539832890884	0.0483409527514246	Young	Old	OEB	No
613	ENSG00000164258	ENSG00000250854	-0.654653670707977	0.158302423375458	-0.131137855608415	0.349281687443696	Middle	Old	OEB	No
614	ENSG00000005882	ENSG00000250282	0.654653670707977	0.158302423375458	0.352831832300536	0.00956057107913981	Young	Old	OEB	No
615	ENSG00000136938	ENSG00000236896	0.654653670707977	0.158302423375458	-0.0257011967431756	0.855052235151654	Young	Old	OEB	No
616	ENSG00000117984	ENSG00000235027	0.392792202424786	0.441112809121304	0.45242291086122	0.000670891800341219	Middle	Old	OEB	No
617	ENSG00000240891	ENSG00000240766	-0.130930734141595	0.804726162223106	0.0634786431929995	0.651580401040032	Middle	Old	OEB	No
618	ENSG00000178965	ENSG00000234497	0.333947207395404	0.51770020830544	0.432245345535388	0.00122860137079847	Young	Middle	OEB	No
619	ENSG00000162670	ENSG00000225811	0.130930734141595	0.804726162223106	0.57521651696647	6.62785967957879e-06	Old	Old	OEB	No
620	ENSG00000143858	ENSG00000226862	0.579771035652448	0.227783956715016	0.0680590277190625	0.628226525503915	Young	Old	OEB	No
621	ENSG00000114670	ENSG00000250129	0.0676123403782813	0.898736031924871	0.255411130226537	0.0649170608803164	Middle	Old	OEB	Yes
622	ENSG00000178722	ENSG00000251575	0.130930734141595	0.804726162223106	0.0781349539482823	0.578129860673045	Middle	Young	OEB	No
623	ENSG00000172789	ENSG00000250451	0.935483870967742	0.0061092276190796	0.65418138566801	1.08261189364157e-07	Middle	Old	OEB	No
624	ENSG00000163947	ENSG00000240198	-0.654653670707977	0.158302423375458	0.197817770308398	0.1556456886793	Young	Old	OEB	No
625	ENSG00000136842	ENSG00000228174	-0.654653670707977	0.158302423375458	0.286077433446678	0.0378354642281775	Young	Old	OEB	No
626	ENSG00000107185	ENSG00000228843	0.392792202424786	0.441112809121304	0.139756350901328	0.31823592280049	Young	Old	OEB	No
627	ENSG00000198822	ENSG00000231255	0.338822606998534	0.511214635729345	0.344487183531749	0.0115388880262616	Young	Old	OEB	No
628	ENSG00000134460	ENSG00000229664	0.695608343640252	0.124879825742908	0.494693955439549	0.000166322682681015	Young	Middle	OEB	No
629	ENSG00000170365	ENSG00000250582	-0.130930734141595	0.804726162223106	0.118198278780634	0.39926296934661	Young	Old	OEB	No
630	ENSG00000138193	ENSG00000228553	0.392792202424786	0.441112809121304	0.411381938232372	0.00221166044591669	Young	Old	OEB	No
631	ENSG00000112530	ENSG00000225437	0.654653670707977	0.158302423375458	0.391110670501441	0.00378250965407195	Young	Old	OEB	No
632	ENSG00000151952	ENSG00000249196	0.0342997170285018	0.948570600761382	0.0904193645760894	0.519648429508473	Young	Old	OEB	No
633	ENSG00000148841	ENSG00000228261	-0.724713794565561	0.103242804623708	0.197520678277709	0.156280143678597	Young	Old	OEB	No
634	ENSG00000117114	ENSG00000236676	-0.654653670707977	0.158302423375458	0.414609314264834	0.00202428821476302	Middle	Old	OEB	No
635	ENSG00000048540	ENSG00000256564	-0.130930734141595	0.804726162223106	0.165948962876686	0.235001182789208	Old	Old	OEB	No
636	ENSG00000204823	ENSG00000251405	0.328394788714593	0.525115379064682	-0.148040638606676	0.289194387156198	Young	Young	OEB	No
637	ENSG00000229164	ENSG00000251002	-0.184812331090109	0.725937691182314	0.54834806876065	2.13178890932352e-05	Middle	Young	OEB	No
638	ENSG00000244607	ENSG00000173811	0.845154254728517	0.0341094231674096	0.394852605293459	0.00343424383947014	Middle	Old	OEB	No
639	ENSG00000182670	ENSG00000228677	-0.130930734141595	0.804726162223106	0.325072512185386	0.0175474082297793	Young	Old	OEB	No
640	ENSG00000154330	ENSG00000233178	-0.371867872080547	0.467910199034463	-0.0774068698597	0.580682297517678	Middle	Old	OEB	No
641	ENSG00000169116	ENSG00000249717	0.130930734141595	0.804726162223106	0.340037191633792	0.0127311420479265	Young	Middle	OEB	No
642	ENSG00000105894	ENSG00000231114	0.392792202424786	0.441112809121304	0.215167776729093	0.121796135144086	Middle	Old	OEB	No
643	ENSG00000213390	ENSG00000234855	0.654653670707977	0.158302423375458	0.212708059541182	0.12622196857934	Young	Old	OEB	No
644	ENSG00000182752	ENSG00000226604	-0.637748139217693	0.17307111024126	0.41253387423971	0.00214308384111108	Middle	Old	OEB	Yes
645	ENSG00000129595	ENSG00000224032	-0.542857142857143	0.297222222222222	0.0531365908724399	0.704779488594427	Young	Old	OEB	No
646	ENSG00000134686	ENSG00000233246	-0.151794185179729	0.774057503165657	-0.0595871633607483	0.670863341639297	Middle	Old	OEB	Yes
647	ENSG00000129595	ENSG00000251187	0.392792202424786	0.441112809121304	0.229695377114839	0.0980182845801545	Middle	Old	OEB	No
648	ENSG00000149179	ENSG00000255520	0.130930734141595	0.804726162223106	0.0402354458958233	0.774300672890311	Middle	Old	OEB	No
649	ENSG00000065534	ENSG00000250174	-0.492805380304581	0.320632582865827	0.306732519864694	0.0254862997461237	Young	Old	OEB	No
650	ENSG00000115935	ENSG00000237798	0.0676123403782813	0.898736031924871	0.0442942409549891	0.752813092924625	Middle	Old	OEB	Yes
651	ENSG00000130702	ENSG00000228812	-0.270449361513125	0.604216677237077	0.447966996697394	0.000769255555581043	Old	Old	OEB	No
652	ENSG00000185619	ENSG00000233799	0.811679449913428	0.0498575851013405	0.1924689566199	0.166950643314591	Old	Old	OEB	No
653	ENSG00000156097	ENSG00000254942	0.708447269178752	0.115113064635838	0.400386044341048	0.0029711040719189	Old	Old	OEB	Yes
654	ENSG00000132846	ENSG00000250615	-0.880406274042429	0.0205987347749205	0.303679576568793	0.0270637661871087	Young	Middle	OEB	No
655	ENSG00000137494	ENSG00000254551	0.439480212458829	0.383220913257781	0.247326045389933	0.07418367171049	Middle	Old	OEB	No
656	ENSG00000117298	ENSG00000236936	0.654653670707977	0.158302423375458	0.281898459986625	0.0408554852421157	Middle	Old	OEB	Yes
657	ENSG00000168959	ENSG00000255082	-0.135224680756563	0.798399318803502	0.592433368362074	2.96455681205085e-06	Old	Old	OEB	No
658	ENSG00000105339	ENSG00000253210	-0.0857142857142857	0.919444444444444	0.637397194000968	5.98265044330472e-07	Young	Old	OEB	No
659	ENSG00000249141	ENSG00000231654	0.685994340570035	0.132418922220249	5.33891510138437e-05	0.999697274227516	Young	Young	OEB	No
660	ENSG00000156650	ENSG00000234149	0.392792202424786	0.441112809121304	0.104481095095406	0.456551276270069	Young	Old	OEB	No
661	ENSG00000156113	ENSG00000236467	-0.392792202424786	0.441112809121304	0.280109764545759	0.0422073302963675	Old	Old	OEB	No
662	ENSG00000117543	ENSG00000235795	-0.394664881467296	0.438739251517016	0.0899767064409599	0.521703114435739	Young	Old	OEB	No
663	ENSG00000170091	ENSG00000253447	0.130930734141595	0.804726162223106	0.431221377722517	0.00126567322724526	Young	Old	OEB	No
664	ENSG00000205927	ENSG00000227757	0.788893491655541	0.0621448549200896	0.464806043467225	0.00045419009352946	Middle	Old	OEB	Yes
665	ENSG00000181135	ENSG00000254574	0.654653670707977	0.158302423375458	0.197207438973491	0.156951141077726	Young	Middle	OEB	No
666	ENSG00000196456	ENSG00000239377	-0.130930734141595	0.804726162223106	0.328890166406459	0.0161912448753019	Young	Middle	OEB	No
667	ENSG00000071909	ENSG00000231898	0.664211164155072	0.150200422331011	0.34279192394091	0.0119812368186622	Young	Old	OEB	No
668	ENSG00000155957	ENSG00000239335	0.273229533323512	0.600354590429111	0.153523625221738	0.271548685388679	Young	Old	OEB	No
669	ENSG00000169925	ENSG00000235138	0.101418510567422	0.848393815060357	-0.0105882270194644	0.940017834449228	Young	Old	OEB	No
670	ENSG00000162383	ENSG00000235563	0.646843158815382	0.165056814451302	0.704640756596215	3.89652448795126e-09	Old	Old	OEB	Yes
671	ENSG00000151532	ENSG00000233340	-0.392792202424786	0.441112809121304	0.0705196018833842	0.615826519640223	Young	Old	OEB	No
672	ENSG00000115361	ENSG00000231294	-0.392792202424786	0.441112809121304	0.596115896227277	2.48073489735935e-06	Young	Old	OEB	No
673	ENSG00000178104	ENSG00000255148	-0.392792202424786	0.441112809121304	0.325411966632148	0.0174230324596245	Young	Old	OEB	No
674	ENSG00000138835	ENSG00000237073	0.392792202424786	0.441112809121304	0.150790580706096	0.281135290840283	Young	Middle	OEB	No
675	ENSG00000154642	ENSG00000244676	-0.130930734141595	0.804726162223106	0.468913517036325	0.000397756366771415	Young	Old	OEB	No
676	ENSG00000163909	ENSG00000225903	-0.130930734141595	0.804726162223106	0.249914615895802	0.0711091979320316	Young	Old	OEB	No
677	ENSG00000171132	ENSG00000228481	0.130930734141595	0.804726162223106	0.19923712794198	0.152640736362782	Young	Old	OEB	No
678	ENSG00000100142	ENSG00000222044	0.654653670707977	0.158302423375458	0.121851512832504	0.384746110898225	Young	Old	OEB	No
679	ENSG00000221866	ENSG00000223436	0.57681790368297	0.2307322519546	0.46646771492459	0.000430540743024924	Young	Old	OEB	No
680	ENSG00000150760	ENSG00000232935	-0.392792202424786	0.441112809121304	0.113136505354026	0.419896570350091	Young	Old	OEB	No
681	ENSG00000175264	ENSG00000255091	-0.130930734141595	0.804726162223106	0.0234447593054275	0.867658559135313	Young	Old	OEB	No
682	ENSG00000106066	ENSG00000228093	-0.542857142857143	0.297222222222222	-0.00407891883651315	0.976874962331842	Young	Old	OEB	No
683	ENSG00000197536	ENSG00000234290	0.942857142857143	0.0166666666666667	0.331881954523464	0.0155773131513361	Young	Young	OEB	No
684	ENSG00000187860	ENSG00000241528	-0.485714285714286	0.355555555555556	0.427431059506531	0.00155128643008865	Middle	Old	OEB	No
685	ENSG00000198929	ENSG00000227094	-0.135224680756563	0.798399318803502	0.188957067931607	0.175395465917189	Young	Old	OEB	No
686	ENSG00000143786	ENSG00000233384	0.927633657043918	0.00766584418747316	0.784418736622679	3.68757740652093e-12	Old	Old	OEB	Yes
687	ENSG00000185924	ENSG00000228133	-0.123442679969674	0.815776495702402	0.385493895045886	0.00436372533800297	Old	Old	OEB	No
688	ENSG00000148200	ENSG00000224020	-0.257142857142857	0.658333333333333	0.0560393484921787	0.689441318851539	Middle	Old	OEB	No
689	ENSG00000182329	ENSG00000222035	0.867647058823529	0.0251167184001628	0.387700751496116	0.00412660984912961	Middle	Young	OEB	No
690	ENSG00000138193	ENSG00000229130	0.101418510567422	0.848393815060357	0.364428581449514	0.00730173999432409	Young	Old	OEB	No
691	ENSG00000134020	ENSG00000248738	0.392792202424786	0.441112809121304	0.335208319603214	0.0141430832983014	Middle	Old	OEB	No
692	ENSG00000188191	ENSG00000229380	-0.371867872080547	0.467910199034463	0.144116736931458	0.303219222861955	Young	Old	OEB	No
693	ENSG00000112902	ENSG00000251370	-0.654653670707977	0.158302423375458	0.169670292450436	0.22452096785337	Young	Old	OEB	No
694	ENSG00000153064	ENSG00000251309	0.392792202424786	0.441112809121304	0.392960046631559	0.00360667718972943	Young	Middle	OEB	No
695	ENSG00000145934	ENSG00000253978	0.371867872080547	0.467910199034463	0.251104494432978	0.0697303917720725	Middle	Old	OEB	No
696	ENSG00000164830	ENSG00000253582	0.637748139217693	0.17307111024126	0.613288179325915	1.85092485783461e-06	Middle	Old	OEB	No
697	ENSG00000166444	ENSG00000255159	0.392792202424786	0.441112809121304	0.146556141407019	0.295020941821964	Young	Old	OEB	No
698	ENSG00000042781	ENSG00000236292	0.392792202424786	0.441112809121304	0.31750655382515	0.020522032661159	Middle	Old	OEB	No
699	ENSG00000125633	ENSG00000235066	0.654653670707977	0.158302423375458	-0.145192294481095	0.299586586937427	Young	Old	OEB	No
700	ENSG00000092421	ENSG00000248445	-0.714285714285714	0.136111111111111	0.016610224157394	0.905924283348608	Old	Old	OEB	No
701	ENSG00000163637	ENSG00000241101	-0.654653670707977	0.158302423375458	0.173433282872028	0.214257527080743	Young	Old	OEB	No
702	ENSG00000155849	ENSG00000224101	0.654653670707977	0.158302423375458	0.171366912761547	0.219852074981146	Middle	Old	OEB	No
703	ENSG00000019505	ENSG00000254497	-0.130930734141595	0.804726162223106	0.249412479589921	0.0716975301477904	Middle	Old	OEB	Yes
704	ENSG00000077782	ENSG00000255201	0.130930734141595	0.804726162223106	0.271262752122898	0.0494439868500229	Middle	Old	OEB	No
705	ENSG00000171840	ENSG00000177406	0.257142857142857	0.658333333333333	0.600951459442025	3.23360587981254e-06	Middle	Old	OEB	No
706	ENSG00000147419	ENSG00000253875	0.698253251826754	0.122839463373396	0.12192086029859	0.384473610321764	Young	Old	OEB	No
707	ENSG00000005810	ENSG00000236051	-0.130930734141595	0.804726162223106	0.150355791429028	0.282540886790901	Old	Old	OEB	No
708	ENSG00000042781	ENSG00000233620	0.392792202424786	0.441112809121304	0.320224647155099	0.0194077138761905	Young	Old	OEB	No
709	ENSG00000071051	ENSG00000235522	0.304255531702266	0.55769938705682	-0.0516918257182513	0.71317554524171	Old	Old	OEB	No
710	ENSG00000151067	ENSG00000256271	0.231908414260979	0.658373571260927	0.122303321168084	0.382972790877704	Old	Old	OEB	Yes
711	ENSG00000137776	ENSG00000225798	0.654653670707977	0.158302423375458	-0.29647678496638	0.0311118296503002	Middle	Old	OEB	No
712	ENSG00000134516	ENSG00000253269	0.130930734141595	0.804726162223106	0.126745844506865	0.36579616802172	Young	Old	OEB	No
713	ENSG00000184611	ENSG00000237750	-0.130930734141595	0.804726162223106	0.55014563220668	1.97768455371624e-05	Young	Old	OEB	No
714	ENSG00000182095	ENSG00000241269	0.439480212458829	0.383220913257781	0.555425633290202	1.58250149910761e-05	Young	Old	OEB	No
715	ENSG00000173674	ENSG00000225037	-0.654653670707977	0.158302423375458	0.00906547155367369	0.948631677782152	Young	Old	OEB	No
716	ENSG00000185052	ENSG00000179447	-0.270449361513125	0.604216677237077	0.48319589847011	0.000247479204151283	Young	Old	OEB	No
717	ENSG00000089157	ENSG00000255857	-0.0857142857142857	0.919444444444444	0.190775681341719	0.170769598424876	Old	Old	OEB	No
718	ENSG00000107560	ENSG00000231104	-0.698253251826754	0.122839463373396	0.385150209538949	0.00440171092213995	Old	Old	OEB	No
719	ENSG00000100395	ENSG00000235513	-0.371428571428571	0.497222222222222	0.222060957910014	0.109949791241953	Old	Old	OEB	No
720	ENSG00000124783	ENSG00000238221	0.371867872080547	0.467910199034463	0.0187142065717265	0.894189941015402	Old	Old	OEB	No
721	ENSG00000117461	ENSG00000226957	0.392792202424786	0.441112809121304	0.0838999550122356	0.550313226846182	Young	Old	OEB	No
722	ENSG00000130584	ENSG00000231208	0.0676123403782813	0.898736031924871	0.00128471644214153	0.992715532334374	Young	Old	OEB	No
723	ENSG00000114113	ENSG00000248790	-0.48	0.335296	0.0574980741347212	0.682576733452429	Young	Old	OEB	No
724	ENSG00000181072	ENSG00000234352	-0.370328039909021	0.469901862873088	0.347099142453124	0.0108848726999961	Young	Old	OEB	No
725	ENSG00000183150	ENSG00000257004	0.392792202424786	0.441112809121304	0.0774347092116827	0.581551797406119	Young	Old	OEB	No
726	ENSG00000101098	ENSG00000234194	-0.0338061701891407	0.949310062527826	0.432612851940827	0.00121553522409239	Middle	Old	OEB	No
727	ENSG00000179820	ENSG00000232220	0.654653670707977	0.158302423375458	0.252809605213286	0.0677917563843686	Young	Old	OEB	No
728	ENSG00000196184	ENSG00000228560	-0.2	0.704	0.350758801414313	0.010022412286672	Young	Middle	OEB	No
729	ENSG00000039560	ENSG00000250234	0.270449361513125	0.604216677237078	0.373258254052913	0.00590832766960546	Young	Old	OEB	No
730	ENSG00000176124	ENSG00000229323	-0.392792202424786	0.441112809121304	-0.102637243698522	0.464579020201519	Young	Young	OEB	No
731	ENSG00000136937	ENSG00000231521	-0.0857142857142857	0.919444444444444	-0.453432424956979	0.000650247712968148	Young	Old	OEB	No
732	ENSG00000145703	ENSG00000249713	0.392792202424786	0.441112809121304	0.0373842557460069	0.790420500440808	Young	Old	OEB	No
733	ENSG00000101187	ENSG00000232803	0.57681790368297	0.2307322519546	-0.0443517924482896	0.752502115110089	Old	Old	OEB	No
734	ENSG00000120616	ENSG00000233825	0.392792202424786	0.441112809121304	0.202174760437721	0.146557830641902	Old	Old	OEB	Yes
735	ENSG00000033122	ENSG00000237919	-0.151794185179729	0.774057503165657	0.207236381186328	0.136501765800155	Old	Old	OEB	No
736	ENSG00000066230	ENSG00000225138	0.698253251826754	0.122839463373396	0.438827696970999	0.00101263864472273	Middle	Old	OEB	No
737	ENSG00000138942	ENSG00000254835	-0.654653670707977	0.158302423375458	0.0939987219264056	0.50318427988428	Middle	Old	OEB	No
738	ENSG00000160226	ENSG00000184441	0.485714285714286	0.355555555555556	0.408482502822125	0.00258027854709826	Young	Old	OEB	No
739	ENSG00000148795	ENSG00000203886	-0.11595420713049	0.826848213385815	0.349169912338342	0.0103893237114647	Middle	Old	OEB	No
740	ENSG00000181722	ENSG00000242767	-0.676123403782813	0.140357386618994	0.34475987361856	0.0114690633117408	Middle	Old	OEB	No
741	ENSG00000170382	ENSG00000228153	-0.654653670707977	0.158302423375458	-0.00929938767056452	0.947308070036548	Young	Old	OEB	No
742	ENSG00000182985	ENSG00000256315	0.392792202424786	0.441112809121304	0.199405275835792	0.152287604483736	Old	Old	OEB	No
743	ENSG00000121316	ENSG00000255649	0.540898723026251	0.26777767151475	0.265635944118897	0.0545504260712596	Middle	Old	OEB	No
744	ENSG00000179399	ENSG00000235984	0.371867872080547	0.467910199034463	0.601674908515922	1.88770432501293e-06	Young	Old	OEB	No
745	ENSG00000115761	ENSG00000234818	0.654653670707977	0.158302423375458	-0.058137795064757	0.679235108225777	Old	Old	OEB	No
746	ENSG00000142149	ENSG00000237138	0.516100229611079	0.294583741462461	0.119597427558863	0.393665794620189	Young	Old	OEB	No
747	ENSG00000182827	ENSG00000234478	-0.392792202424786	0.441112809121304	0.430506050550449	0.00129216206458896	Middle	Old	OEB	No
748	ENSG00000175198	ENSG00000234650	-0.654653670707977	0.158302423375458	0.301900667845557	0.0280200621868018	Young	Old	OEB	No
749	ENSG00000219545	ENSG00000233108	-0.516100229611079	0.294583741462461	0.238272824448195	0.0857725935651055	Middle	Young	OEB	No
750	ENSG00000185737	ENSG00000229458	0.304255531702266	0.55769938705682	0.348247862599536	0.0106075178403845	Young	Old	OEB	No
751	ENSG00000081087	ENSG00000225174	-0.0924061655450546	0.861785275159603	0.29357774853966	0.0328775977585799	Old	Old	OEB	No
752	ENSG00000173281	ENSG00000254340	-0.11595420713049	0.826848213385815	0.12699564586357	0.363783328861794	Old	Old	OEB	Yes
753	ENSG00000132970	ENSG00000237001	0.392792202424786	0.441112809121304	0.254624159972194	0.0657761804102999	Young	Old	OEB	No
754	ENSG00000163395	ENSG00000229821	0.664211164155072	0.150200422331011	0.0134345850983913	0.923935704237471	Young	Old	OEB	No
755	ENSG00000162129	ENSG00000255672	0.654653670707977	0.158302423375458	0.1958639856552	0.159853027510193	Young	Old	OEB	No
756	ENSG00000141052	ENSG00000227274	0.130930734141595	0.804726162223106	0.307888312315425	0.02490959022207	Young	Old	OEB	No
757	ENSG00000162761	ENSG00000224702	0.774596669241483	0.0704839969102199	0.387861295538824	0.00410981136056928	Middle	Old	OEB	No
758	ENSG00000183098	ENSG00000224394	-0.130930734141595	0.804726162223106	0.379490530065361	0.00507041849876721	Young	Old	OEB	No
759	ENSG00000026025	ENSG00000234961	0.845154254728517	0.0341094231674096	0.212258756152656	0.127043371947254	Old	Old	OEB	No
760	ENSG00000132676	ENSG00000227673	0.130930734141595	0.804726162223106	0.11331405238474	0.419162697683424	Young	Old	OEB	No
761	ENSG00000164078	ENSG00000230698	0.130930734141595	0.804726162223106	0.416647075419848	0.00191338832498825	Middle	Old	OEB	No
762	ENSG00000078900	ENSG00000235131	0.398526698493043	0.433857660670178	0.280740580109485	0.0417264477574086	Middle	Old	OEB	Yes
763	ENSG00000175538	ENSG00000254631	-0.392792202424786	0.441112809121304	0.376307885291994	0.00548429630531286	Young	Old	OEB	No
764	ENSG00000135218	ENSG00000232667	0.0303588370359458	0.954475734693563	0.204815543866963	0.141244844834811	Young	Old	OEB	No
765	ENSG00000013306	ENSG00000237411	-0.338061701891407	0.512225258699542	0.0137008719226834	0.922432606774831	Middle	Old	OEB	No
766	ENSG00000125398	ENSG00000234899	0.657142857142857	0.175	0.774509986093738	1.01844120579704e-11	Middle	Old	OEB	No
767	ENSG00000110841	ENSG00000248100	0.654653670707977	0.158302423375458	0.548949000647733	2.07907931667127e-05	Young	Old	OEB	No
768	ENSG00000185565	ENSG00000242385	-0.130930734141595	0.804726162223106	0.379279131221161	0.00509703440205235	Old	Old	OEB	No
769	ENSG00000042062	ENSG00000234693	-0.392792202424786	0.441112809121304	0.0270627838096092	0.847462406879719	Young	Old	OEB	No
770	ENSG00000182463	ENSG00000231703	0.169030850945703	0.748868450023527	0.267065841894644	0.0532139950069673	Old	Old	OEB	No
771	ENSG00000172339	ENSG00000230427	-0.777541914350235	0.0687269414410899	-0.0403862483727219	0.774018465592916	Young	Old	OEB	No
772	ENSG00000131504	ENSG00000246422	-0.135224680756563	0.798399318803502	-0.214642797990746	0.122730718543997	Middle	Old	OEB	No
773	ENSG00000196507	ENSG00000224031	0.0676123403782813	0.898736031924871	-0.0895187269853222	0.523833175323807	Young	Middle	OEB	No
774	ENSG00000117461	ENSG00000227857	0.169030850945703	0.748868450023527	0.355587808417997	0.00931170386019556	Middle	Old	OEB	No
775	ENSG00000154133	ENSG00000254568	0.0676123403782813	0.898736031924871	0.3842722275116	0.00450007212860582	Young	Old	OEB	No
776	ENSG00000171735	ENSG00000237728	0.130930734141595	0.804726162223106	0.307857786440306	0.0249246796446091	Young	Old	OEB	No
777	ENSG00000175879	ENSG00000237380	0.831655489905492	0.0401243800094588	0.817661290322581	7.93358808722505e-14	Old	Old	OEB	No
778	ENSG00000138101	ENSG00000224220	0.130930734141595	0.804726162223106	0.200484654335687	0.150035127558729	Old	Old	OEB	No
779	ENSG00000013297	ENSG00000239739	0.392792202424786	0.441112809121304	0.552443844946824	1.79564018550719e-05	Young	Old	OEB	No
780	ENSG00000075884	ENSG00000228655	-0.304255531702266	0.55769938705682	0.313185371283419	0.0224048131293398	Young	Old	OEB	No
781	ENSG00000150275	ENSG00000228048	0.132842232831014	0.801908788101988	0.337176137710841	0.01355230182108	Middle	Old	OEB	No
782	ENSG00000156273	ENSG00000232118	0.654653670707977	0.158302423375458	-0.128699140950108	0.358394011824837	Young	Old	OEB	No
783	ENSG00000110076	ENSG00000237410	0.0338061701891407	0.949310062527826	0.767238518402745	2.0787413984596e-11	Young	Old	OEB	No
784	ENSG00000143536	ENSG00000227415	0.02	0.970004	0.258420159764883	0.0617146510222736	Young	Middle	OEB	No
785	ENSG00000106689	ENSG00000236668	0.758970925898645	0.0801412280583239	0.597931795166368	2.27022373814383e-06	Middle	Old	OEB	No
786	ENSG00000144218	ENSG00000230393	0.714285714285714	0.136111111111111	0.778811320780764	6.59465284844504e-12	Young	Old	OEB	No
787	ENSG00000138279	ENSG00000233144	-0.439480212458829	0.383220913257781	0.211770819740002	0.127939967427433	Middle	Old	OEB	No
788	ENSG00000151702	ENSG00000254703	0.516100229611079	0.294583741462461	0.811708735805786	1.66686876273131e-13	Middle	Old	OEB	No
789	ENSG00000106536	ENSG00000224122	-0.676123403782813	0.140357386618994	0.285426719082616	0.0382932270278759	Young	Old	OEB	No
790	ENSG00000115561	ENSG00000228363	0.270449361513125	0.604216677237078	0.195306830729348	0.161067970751028	Old	Old	OEB	No
791	ENSG00000112837	ENSG00000228290	-0.130930734141595	0.804726162223106	0.340372571616541	0.0126377410962516	Middle	Old	OEB	No
792	ENSG00000150760	ENSG00000223528	-0.392792202424786	0.441112809121304	0.183400511142258	0.188671276056058	Old	Old	OEB	Yes
793	ENSG00000075043	ENSG00000226390	0.130930734141595	0.804726162223106	0.326794533650045	0.0169241784402051	Young	Old	OEB	No
794	ENSG00000061337	ENSG00000253733	-0.0338061701891407	0.949310062527826	0.48103386124874	0.000266266136433959	Young	Old	OEB	No
795	ENSG00000138483	ENSG00000239828	0.664211164155072	0.150200422331011	0.215416849526394	0.121354620735396	Middle	Middle	OEB	No
796	ENSG00000170231	ENSG00000247699	0.445896321370523	0.375482858127521	0.684346905538947	1.60599249384601e-08	Young	Old	OEB	No
797	ENSG00000145996	ENSG00000233848	-0.130930734141595	0.804726162223106	0.230212952247226	0.0972429216338926	Young	Old	OEB	No
798	ENSG00000053108	ENSG00000249478	0.392792202424786	0.441112809121304	0.34984763492849	0.0102314276713529	Middle	Old	OEB	No
799	ENSG00000170006	ENSG00000248571	0.130930734141595	0.804726162223106	0.340122413987585	0.0127073522384025	Young	Old	OEB	No
800	ENSG00000145934	ENSG00000253925	-0.135224680756563	0.798399318803502	0.478682145287946	0.000288166061252201	Old	Old	OEB	Yes
801	ENSG00000164008	ENSG00000228452	-0.392792202424786	0.441112809121304	0.0824414534658021	0.557289829682961	Young	Old	OEB	No
802	ENSG00000163092	ENSG00000254552	0.654653670707977	0.158302423375458	0.557678586196343	1.43724592667337e-05	Young	Old	OEB	No
803	ENSG00000095539	ENSG00000236662	0.0285714285714286	1	0.134655700693437	0.335375855158859	Young	Old	OEB	No
804	ENSG00000142512	ENSG00000255441	-0.654653670707977	0.158302423375458	0.241304921609073	0.0817429783022226	Middle	Old	OEB	No
805	ENSG00000150625	ENSG00000249106	-0.392792202424786	0.441112809121304	0.548338801038779	2.13261138333119e-05	Middle	Old	OEB	No
806	ENSG00000214595	ENSG00000231334	0.392792202424786	0.441112809121304	0.1722439595198	0.217465238881471	Young	Old	OEB	No
807	ENSG00000174236	ENSG00000256377	-0.50709255283711	0.304558784680535	0.0853394260368668	0.543468835444989	Middle	Old	OEB	No
808	ENSG00000185621	ENSG00000232832	0.698253251826754	0.122839463373396	0.234240240561787	0.0913712215217908	Middle	Old	OEB	No
809	ENSG00000153707	ENSG00000230920	-0.130930734141595	0.804726162223106	0.274061865062637	0.0470526271950238	Young	Old	OEB	No
810	ENSG00000244405	ENSG00000234197	-0.392792202424786	0.441112809121304	-0.0376716171441067	0.788846412163048	Young	Old	OEB	No
811	ENSG00000152061	ENSG00000229531	-0.273229533323512	0.600354590429112	0.377124564852533	0.0053753672016729	Young	Old	OEB	No
812	ENSG00000069206	ENSG00000253643	0.257247877713763	0.622640061736061	0.259743363440418	0.0603471728376784	Middle	Middle	OEB	Yes
813	ENSG00000157193	ENSG00000234578	0.101418510567422	0.848393815060357	-0.0566988240573913	0.68676016192499	Young	Old	OEB	No
814	ENSG00000084693	ENSG00000231636	0.637535577754862	0.173260315298533	0.229892942726994	0.0977217543124582	Young	Old	OEB	No
815	ENSG00000141456	ENSG00000235085	0.654653670707977	0.158302423375458	-0.259467174494964	0.0606305720673737	Young	Middle	OEB	No
816	ENSG00000137497	ENSG00000251143	0.550782483869826	0.257369331622575	0.338413159167876	0.0135664994649062	Old	Old	OEB	No
817	ENSG00000152495	ENSG00000249318	0.371867872080547	0.467910199034463	0.20278680500637	0.145313451652756	Young	Old	OEB	No
818	ENSG00000091409	ENSG00000232788	0.318874069608847	0.537900560470205	0.0405579745202387	0.772538249400739	Middle	Old	OEB	Yes
819	ENSG00000162849	ENSG00000231612	0.212511859251621	0.686030866008896	0.289068718286036	0.0357888719964178	Young	Old	OEB	No
820	ENSG00000145526	ENSG00000249854	0.392792202424786	0.441112809121304	0.313626242817698	0.0222062785499145	Young	Old	OEB	No
821	ENSG00000120693	ENSG00000236711	0.231908414260979	0.658373571260927	0.32809379098689	0.01646651916676	Young	Old	OEB	No
822	ENSG00000137558	ENSG00000253706	-0.101418510567422	0.848393815060357	0.506198408918278	0.000110162719810144	Middle	Old	OEB	No
823	ENSG00000138286	ENSG00000244365	0.257142857142857	0.658333333333333	-0.000161264312207708	0.999311752432703	Young	Old	OEB	No
824	ENSG00000148331	ENSG00000234789	-0.392792202424786	0.441112809121304	0.30322631015715	0.0273047973731379	Middle	Old	OEB	Yes
825	ENSG00000167614	ENSG00000227407	0.392792202424786	0.441112809121304	0.217223028543783	0.118067112357891	Middle	Middle	OEB	No
826	ENSG00000166387	ENSG00000254864	0.654653670707977	0.158302423375458	0.531390927891762	4.23777798924037e-05	Young	Old	OEB	No
827	ENSG00000113430	ENSG00000249116	0.13912166872805	0.79266383563755	0.832456496515803	1.1084511135055e-14	Old	Old	OEB	No
828	ENSG00000165072	ENSG00000204706	0.0285714285714286	1	0.528946944041284	6.0560536130003e-05	Middle	Old	OEB	No
829	ENSG00000197142	ENSG00000232934	0.260896966043602	0.617533817425997	0.223199179241238	0.108162466655207	Middle	Old	OEB	No
830	ENSG00000114757	ENSG00000243799	0.392792202424786	0.441112809121304	0.354086571228451	0.00929007191694127	Middle	Old	OEB	No
831	ENSG00000137101	ENSG00000231393	-0.654653670707977	0.158302423375458	0.406656157090482	0.00251385334181986	Young	Old	OEB	No
832	ENSG00000139835	ENSG00000225083	0.676123403782813	0.140357386618995	0.337581700442567	0.0134332082154479	Middle	Old	OEB	Yes
833	ENSG00000120075	ENSG00000233101	0.770051379542122	0.0732351281317064	0.649908279205567	1.39460562073359e-07	Old	Old	OEB	No
834	ENSG00000167157	ENSG00000236024	0.392792202424786	0.441112809121304	0.299093879843161	0.0295862944161077	Young	Old	OEB	No
835	ENSG00000163697	ENSG00000250906	-0.0303588370359458	0.954475734693563	0.0729208738829343	0.603827063759069	Old	Old	OEB	No
836	ENSG00000111962	ENSG00000227660	-0.130930734141595	0.804726162223106	0.310749948522243	0.0235287139979112	Young	Old	OEB	No
837	ENSG00000052841	ENSG00000255340	0.130930734141595	0.804726162223106	0.0751185736450575	0.59293514500355	Young	Old	OEB	No
838	ENSG00000196396	ENSG00000232043	-0.130930734141595	0.804726162223106	0.253752049380621	0.0667388409317125	Old	Old	OEB	No
839	ENSG00000169740	ENSG00000230565	-0.0910765111078374	0.863762970020258	0.56680913013897	9.65871493687442e-06	Middle	Middle	OEB	No
840	ENSG00000197442	ENSG00000234263	0.753702346348183	0.0835232813732598	0.171920602681966	0.218343124210398	Young	Old	OEB	No
841	ENSG00000182871	ENSG00000224574	0.0676123403782813	0.898736031924871	0.417389812814648	0.00187433304634075	Middle	Old	OEB	Yes
842	ENSG00000170525	ENSG00000213994	0.521793932087204	0.288343233800394	0.584632909516112	4.29286903073569e-06	Young	Old	OEB	No
843	ENSG00000154274	ENSG00000248936	0.11595420713049	0.826848213385815	0.237173672057063	0.0872712215099429	Young	Middle	OEB	No
844	ENSG00000152767	ENSG00000231194	-0.394664881467296	0.438739251517016	0.124707600689178	0.373618135575615	Old	Old	OEB	No
845	ENSG00000112419	ENSG00000235740	-0.130930734141595	0.804726162223106	0.368624321299095	0.00660750204166782	Young	Old	OEB	No
846	ENSG00000069431	ENSG00000257022	-0.540898723026251	0.267777671514749	0.442139484532128	0.000917435495212337	Middle	Old	OEB	Yes
847	ENSG00000120729	ENSG00000250159	0.428571428571429	0.419444444444444	0.119947353526343	0.392273187204737	Old	Old	OEB	No
848	ENSG00000172554	ENSG00000235403	0.654653670707977	0.158302423375458	0.460589855389795	0.000519562614402275	Young	Old	OEB	No
849	ENSG00000101230	ENSG00000226263	-0.0338061701891407	0.949310062527826	0.389812970920665	0.00391036039444862	Old	Old	OEB	No
850	ENSG00000182095	ENSG00000188365	-0.135224680756563	0.798399318803502	0.613018324151405	1.06352327495293e-06	Middle	Old	OEB	No
851	ENSG00000132334	ENSG00000232259	-0.169030850945703	0.748868450023527	0.0455795992676336	0.745877054668086	Young	Old	OEB	No
852	ENSG00000165973	ENSG00000255167	0.130930734141595	0.804726162223106	0.285750285750429	0.0380650375273934	Young	Old	OEB	No
853	ENSG00000179242	ENSG00000225106	0.392792202424786	0.441112809121304	0.323354290270258	0.0181886088591038	Old	Old	OEB	Yes
854	ENSG00000204169	ENSG00000178440	0.492805380304581	0.320632582865827	0.183159634766184	0.18926260325245	Young	Young	OEB	No
855	ENSG00000171408	ENSG00000227844	-0.135224680756563	0.798399318803502	0.366651040295096	0.00692648550706766	Middle	Old	OEB	No
856	ENSG00000185565	ENSG00000240922	-0.394664881467296	0.438739251517016	0.29509826595424	0.0319413644080681	Young	Old	OEB	No
857	ENSG00000112902	ENSG00000248537	-0.654653670707977	0.158302423375458	0.479153723725915	0.000283647672523796	Young	Old	OEB	No
858	ENSG00000143850	ENSG00000231691	0.50709255283711	0.304558784680535	0.339644448480408	0.0128412710409803	Middle	Old	OEB	No
859	ENSG00000183098	ENSG00000236520	-0.130930734141595	0.804726162223106	0.146184423457581	0.296260805200254	Young	Old	OEB	No
860	ENSG00000137203	ENSG00000229950	0.893259600268861	0.0164821953396457	0.446540880503145	0.000902662512937259	Old	Old	OEB	No
861	ENSG00000163357	ENSG00000232093	-0.273229533323512	0.600354590429112	0.426221577164973	0.0016038112249491	Young	Old	OEB	No
862	ENSG00000214063	ENSG00000250397	-0.542857142857143	0.297222222222222	0.0795033059184002	0.570448102368676	Middle	Old	OEB	No
863	ENSG00000180806	ENSG00000250133	0.935483870967742	0.0061092276190796	0.811719564722023	1.66465866382561e-13	Middle	Old	OEB	No
864	ENSG00000161040	ENSG00000236226	0.654653670707977	0.158302423375458	0.406377893023979	0.00253273799585793	Young	Old	OEB	No
865	ENSG00000130338	ENSG00000238019	-0.130930734141595	0.804726162223106	0.0151411018272713	0.914307793793405	Young	Old	OEB	No
866	ENSG00000113448	ENSG00000247345	-0.439480212458829	0.383220913257781	0.435980676085926	0.00110147164102924	Middle	Old	OEB	No
867	ENSG00000185917	ENSG00000236677	0.654653670707977	0.158302423375458	0.135343738924267	0.333905189445832	Young	Old	OEB	No
868	ENSG00000078900	ENSG00000227589	0.664211164155072	0.150200422331011	0.316602935308972	0.0209042699584057	Young	Old	OEB	No
869	ENSG00000175497	ENSG00000231538	-0.540898723026251	0.267777671514749	0.225325560488115	0.104756949069645	Young	Old	OEB	No
870	ENSG00000115107	ENSG00000229867	-0.521793932087204	0.288343233800394	0.016610224157394	0.905924283348608	Old	Old	OEB	No
871	ENSG00000187726	ENSG00000255847	0.428746462856272	0.396287149728117	0.0370109057264709	0.792466849986784	Old	Old	OEB	No
872	ENSG00000182742	ENSG00000233101	0.523634938088643	0.286336253734027	0.797774552491534	0	Old	Middle	OEB	No
873	ENSG00000158169	ENSG00000229065	-0.758970925898645	0.0801412280583236	0.0396586950558511	0.777984930713288	Young	Old	OEB	No
874	ENSG00000139793	ENSG00000233124	0.304255531702266	0.55769938705682	0.242644980691063	0.0800102309607834	Young	Old	OEB	No
875	ENSG00000110344	ENSG00000255435	-0.0857142857142857	0.919444444444444	-0.203918722786647	0.142759186368265	Old	Old	OEB	No
876	ENSG00000134986	ENSG00000250095	-0.654653670707977	0.158302423375458	-0.109507985117931	0.435054394092098	Young	Middle	OEB	No
877	ENSG00000143799	ENSG00000225334	0.202919862478357	0.699797968157019	-0.0311471507668421	0.824779965618093	Young	Old	OEB	No
878	ENSG00000160752	ENSG00000229691	0.439480212458829	0.383220913257781	-0.177011863890647	0.204805895224609	Young	Middle	OEB	No
879	ENSG00000138771	ENSG00000233860	0.314285714285714	0.563888888888889	0.276631760411852	0.0449410188656416	Young	Old	OEB	No
880	ENSG00000197182	ENSG00000235159	0.828571428571429	0.0583333333333333	0.290200979759409	0.0350384885976253	Young	Young	OEB	No
881	ENSG00000163646	ENSG00000243273	-0.417365006184152	0.410303636423683	0.284844821265112	0.0387064384528265	Young	Old	OEB	No
882	ENSG00000197959	ENSG00000230630	-0.771428571428571	0.102777777777778	0.384000891006338	0.00453085843441473	Middle	Old	OEB	No
883	ENSG00000120129	ENSG00000253736	0.231908414260979	0.658373571260927	0.392565565423363	0.00364356597133744	Young	Old	OEB	No
884	ENSG00000168843	ENSG00000249419	0.130930734141595	0.804726162223106	0.384045793072495	0.0045257510253408	Young	Old	OEB	No
885	ENSG00000135299	ENSG00000237027	-0.101418510567422	0.848393815060357	0.372018005372411	0.00608880927927285	Old	Old	OEB	No
886	ENSG00000186635	ENSG00000245148	-0.169030850945703	0.748868450023527	-0.052385876396616	0.709493119765843	Middle	Middle	OEB	No
887	ENSG00000176769	ENSG00000230098	0.0303588370359458	0.954475734693563	0.406258181145352	0.00254090100155444	Young	Old	OEB	No
888	ENSG00000172724	ENSG00000230074	0.927633657043918	0.00766584418747316	0.206622917035103	0.137692269868863	Young	Middle	OEB	No
889	ENSG00000148120	ENSG00000224764	-0.637535577754862	0.173260315298534	0.629138400813031	4.5223957061727e-07	Young	Old	OEB	No
890	ENSG00000152894	ENSG00000227945	-0.439480212458829	0.383220913257781	-0.169996995021437	0.223616620504591	Old	Old	OEB	No
891	ENSG00000242950	ENSG00000244055	-0.698253251826754	0.122839463373396	0.324496679807282	0.0177601194697196	Old	Middle	OEB	No
892	ENSG00000111452	ENSG00000256151	-0.392792202424786	0.441112809121304	0.507916498612169	0.000103457920476076	Middle	Old	OEB	No
893	ENSG00000170365	ENSG00000250902	-0.130930734141595	0.804726162223106	-0.0114314574732009	0.935250757105322	Old	Old	OEB	No
894	ENSG00000156831	ENSG00000254431	0.130930734141595	0.804726162223106	0.000836746453936733	0.995255529084512	Young	Middle	OEB	No
895	ENSG00000008083	ENSG00000235488	-0.0303588370359458	0.954475734693563	0.133123689727463	0.340942559458717	Middle	Old	OEB	No
896	ENSG00000165323	ENSG00000255506	-0.654653670707977	0.158302423375458	0.381812450222056	0.00478600376092621	Middle	Old	OEB	No
897	ENSG00000159842	ENSG00000235361	0.405839724956714	0.424662507561364	0.25095780795592	0.0698992093029925	Young	Old	OEB	No
898	ENSG00000196859	ENSG00000234477	0.07184212081071	0.892422217805382	0.570592563839607	8.16353259531766e-06	Middle	Middle	OEB	No
899	ENSG00000173389	ENSG00000235455	0.664211164155072	0.150200422331011	0.319612434350369	0.0196541180116358	Young	Middle	OEB	No
900	ENSG00000178852	ENSG00000253347	0.144942758913112	0.784108369602108	0.343251088534107	0.0122251954810613	Young	Middle	OEB	No
901	ENSG00000136811	ENSG00000225951	0.654653670707977	0.158302423375458	0.0105508769509231	0.940229036947317	Middle	Old	OEB	Yes
902	ENSG00000106038	ENSG00000253405	0.466973785269615	0.350454528360459	0.892423718591018	2.92498988802757e-19	Old	Old	OEB	Yes
903	ENSG00000159210	ENSG00000230532	-0.714285714285714	0.136111111111111	0.200693436542493	0.149290458185544	Middle	Old	OEB	No
904	ENSG00000175792	ENSG00000239608	-0.492805380304581	0.320632582865827	0.154507579371568	0.26930704224698	Middle	Old	OEB	No
905	ENSG00000031081	ENSG00000241155	-0.371428571428571	0.497222222222222	0.422028705047573	0.00179847610787764	Young	Old	OEB	No
906	ENSG00000075884	ENSG00000231758	-0.264820448851425	0.612055238565705	0.107874275790208	0.441977815496859	Old	Old	OEB	Yes
907	ENSG00000186487	ENSG00000225619	0.377296887313519	0.460909329832624	0.48217188989427	0.000256221551066653	Old	Old	OEB	No
908	ENSG00000112339	ENSG00000232876	0.347862621391469	0.499253218114633	0.182140855340338	0.191778261198004	Middle	Old	OEB	Yes
909	ENSG00000160325	ENSG00000227898	-0.347862621391469	0.499253218114633	0.0530773617422243	0.705830841337191	Young	Old	OEB	No
910	ENSG00000182372	ENSG00000253982	0.371428571428571	0.497222222222222	0.481615868408321	0.000308617869569909	Young	Old	OEB	No
911	ENSG00000197568	ENSG00000226088	0.540898723026251	0.26777767151475	0.290868617307784	0.0346021650730533	Young	Young	OEB	No
912	ENSG00000221866	ENSG00000225144	-0.392792202424786	0.441112809121304	0.407515409869393	0.00245632542735772	Middle	Old	OEB	No
913	ENSG00000003402	ENSG00000226312	-0.540898723026251	0.267777671514749	0.212569191272409	0.126475413893357	Young	Old	OEB	No
914	ENSG00000162460	ENSG00000224459	-0.48	0.335296	0.121295747216022	0.386934125759922	Young	Old	OEB	No
915	ENSG00000174527	ENSG00000255655	0.927633657043918	0.00766584418747316	0.210129444974245	0.130991089045607	Young	Old	OEB	No
916	ENSG00000182985	ENSG00000256972	0.392792202424786	0.441112809121304	0.297080411656166	0.0307542811421495	Young	Old	OEB	No
917	ENSG00000100359	ENSG00000229999	0.392792202424786	0.441112809121304	-0.0669492799104363	0.633852834433121	Middle	Old	OEB	No
918	ENSG00000146648	ENSG00000224057	0.94112394811432	0.00509754056486147	0.4200357296487	0.00174091053188487	Old	Old	OEB	No
919	ENSG00000121005	ENSG00000254238	0.265684465662029	0.610850400295029	0.243043028230878	0.0795011576677718	Middle	Old	OEB	Yes
920	ENSG00000163975	ENSG00000228109	-0.0285714285714286	1	0.243428479277536	0.0791415494731408	Middle	Old	OEB	Yes
921	ENSG00000139133	ENSG00000245482	-0.52964089770285	0.279825948188463	0.157726706567074	0.259334765933742	Middle	Old	OEB	No
922	ENSG00000119729	ENSG00000250116	-0.169030850945703	0.748868450023527	0.197058451948755	0.157271032317437	Young	Old	OEB	No
923	ENSG00000250317	ENSG00000251009	0.392792202424786	0.441112809121304	0.148251186734867	0.289409940993039	Young	Old	OEB	No
924	ENSG00000187122	ENSG00000234855	0.13912166872805	0.79266383563755	0.206114353906726	0.138685074056543	Young	Old	OEB	No
925	ENSG00000186642	ENSG00000255808	-0.654653670707977	0.158302423375458	0.34631207979609	0.0110784962717117	Young	Old	OEB	No
926	ENSG00000150672	ENSG00000254787	0.845154254728517	0.0341094231674096	0.338709446554678	0.0131067502627928	Young	Old	OEB	No
927	ENSG00000162367	ENSG00000226252	-0.392792202424786	0.441112809121304	0.173859340260259	0.213116507313205	Middle	Old	OEB	Yes
928	ENSG00000185666	ENSG00000236054	-0.273229533323512	0.600354590429112	0.252573073054419	0.0680580844387785	Young	Old	OEB	No
929	ENSG00000175946	ENSG00000253286	-0.132842232831014	0.801908788101987	0.508801426158228	0.000100152224145287	Young	Old	OEB	No
930	ENSG00000044115	ENSG00000253404	0.212511859251621	0.686030866008896	0.209226848992517	0.132692069788848	Young	Old	OEB	No
931	ENSG00000175093	ENSG00000251270	0.654653670707977	0.158302423375458	0.352003421226602	0.00974287220096939	Young	Old	OEB	No
932	ENSG00000212993	ENSG00000246228	0.770051379542122	0.0732351281317064	0.225694589046411	0.104174434628082	Middle	Middle	OEB	No
933	ENSG00000162804	ENSG00000229996	0.130930734141595	0.804726162223106	0.275315124880128	0.0460129625600956	Young	Old	OEB	No
934	ENSG00000182782	ENSG00000256249	0.654653670707977	0.158302423375458	-0.0924869474254076	0.510105286753139	Middle	Old	OEB	No
935	ENSG00000171992	ENSG00000253852	-0.130930734141595	0.804726162223106	0.688802543935448	1.18836622401696e-08	Middle	Middle	OEB	No
936	ENSG00000171840	ENSG00000255825	-0.130930734141595	0.804726162223106	0.290904213612033	0.0345790286997281	Young	Old	OEB	No
937	ENSG00000112319	ENSG00000234567	0.376851173174092	0.461482840350805	0.452969190870951	0.00065964841296241	Young	Old	OEB	No
938	ENSG00000143786	ENSG00000229400	0.135224680756563	0.798399318803501	0.330201962131592	0.0157463648999044	Old	Old	OEB	Yes
939	ENSG00000124588	ENSG00000224846	-0.333947207395404	0.51770020830544	0.240203193033382	0.0832933969225469	Young	Old	OEB	No
940	ENSG00000144868	ENSG00000251011	0.130930734141595	0.804726162223106	0.345790049004566	0.0112085508458781	Middle	Old	OEB	No
941	ENSG00000186487	ENSG00000232057	-0.277218496635164	0.594824388931243	0.384726827185498	0.0044489043558925	Young	Old	OEB	No
942	ENSG00000166900	ENSG00000254477	0.811679449913428	0.0498575851013405	0.744975507640228	1.58855689929006e-10	Young	Old	OEB	No
943	ENSG00000107731	ENSG00000237512	0.394664881467296	0.438739251517017	0.715404045664652	1.75043696112594e-09	Young	Old	OEB	No
944	ENSG00000184743	ENSG00000256789	0.392792202424786	0.441112809121304	0.232953033768323	0.0932170721289515	Middle	Old	OEB	Yes
945	ENSG00000165119	ENSG00000235298	-0.392792202424786	0.441112809121304	-0.0511137311173361	0.716247704856553	Old	Old	OEB	No
946	ENSG00000100324	ENSG00000227188	-0.130930734141595	0.804726162223106	-0.0672789686091329	0.632179181773909	Young	Old	OEB	No
947	ENSG00000205930	ENSG00000232360	0.50709255283711	0.304558784680535	0.100899628973891	0.472213424364065	Old	Young	OEB	No
948	ENSG00000064655	ENSG00000236028	0.654653670707977	0.158302423375458	0.743991148612283	1.72963812765112e-10	Young	Old	OEB	No
949	ENSG00000145934	ENSG00000253660	0.0910765111078374	0.863762970020258	0.378873492546597	0.00514844904629669	Young	Old	OEB	No
950	ENSG00000064787	ENSG00000236352	0.637748139217693	0.17307111024126	-0.0871311204568542	0.535007545045387	Young	Old	OEB	No
951	ENSG00000172818	ENSG00000255120	0.585239048452012	0.222365002507549	0.350826004380911	0.0100071435245318	Young	Old	OEB	No
952	ENSG00000058091	ENSG00000223969	0.657142857142857	0.175	0.632168847266954	3.82976732762544e-07	Young	Old	OEB	No
953	ENSG00000254349	ENSG00000254080	0.398526698493043	0.433857660670178	0.448141594288205	0.000765169309631465	Young	Young	OEB	No
954	ENSG00000106853	ENSG00000224644	-0.0338061701891407	0.949310062527826	0.0840400925212293	0.54964509642385	Young	Old	OEB	No
955	ENSG00000136828	ENSG00000228487	-0.130930734141595	0.804726162223106	0.464973162294228	0.000451759540208059	Young	Old	OEB	No
956	ENSG00000154258	ENSG00000231749	0.212511859251621	0.686030866008896	-0.00718379844741643	0.959283773462344	Middle	Old	OEB	Yes
957	ENSG00000162814	ENSG00000234070	0.676123403782813	0.140357386618995	0.46303411085366	0.000480698587240258	Old	Old	OEB	Yes
958	ENSG00000121898	ENSG00000231138	0.439480212458829	0.383220913257781	0.212223914962672	0.127107235807599	Young	Old	OEB	No
959	ENSG00000100288	ENSG00000205559	-0.0857142857142857	0.919444444444444	0.359054991130463	0.00861055445540702	Young	Middle	OEB	No
960	ENSG00000151067	ENSG00000256025	0.130930734141595	0.804726162223106	0.322673244042746	0.0184482108078357	Young	Old	OEB	No
961	ENSG00000134376	ENSG00000230260	-0.392792202424786	0.441112809121304	0.245533011082508	0.0763743843582301	Old	Old	OEB	No
962	ENSG00000116990	ENSG00000236546	0.819688599970537	0.0458371412324532	0.177102978590681	0.20456915021739	Old	Old	OEB	Yes
963	ENSG00000112499	ENSG00000230234	0.654653670707977	0.158302423375458	0.407712042425681	0.00244332612866418	Young	Old	OEB	No
964	ENSG00000153147	ENSG00000245112	-0.753702346348183	0.0835232813732597	0.0708432342553003	0.614203372108387	Young	Old	OEB	No
965	ENSG00000160282	ENSG00000237338	0.392792202424786	0.441112809121304	0.411370718321663	0.00221233786797036	Middle	Old	OEB	No
966	ENSG00000185420	ENSG00000235096	-0.130930734141595	0.804726162223106	0.159686024478173	0.253388197185133	Middle	Middle	OEB	No
967	ENSG00000186642	ENSG00000256633	-0.880406274042429	0.0205987347749205	0.0452719605517945	0.747535337184236	Middle	Old	OEB	No
968	ENSG00000129422	ENSG00000253168	0.392792202424786	0.441112809121304	0.427173339731048	0.00142223204851848	Young	Old	OEB	No
969	ENSG00000173950	ENSG00000230266	0.151794185179729	0.774057503165657	0.0495518037715699	0.724570425558248	Young	Old	OEB	No
970	ENSG00000162105	ENSG00000226627	-0.101418510567422	0.848393815060357	0.020596810467968	0.883615906261647	Young	Old	OEB	No
971	ENSG00000181061	ENSG00000225611	-0.0303588370359458	0.954475734693563	-0.0419496868586563	0.765514395308978	Young	Old	OEB	No
972	ENSG00000129484	ENSG00000254846	0.0338061701891407	0.949310062527826	-0.138667025995342	0.322059969495762	Young	Old	OEB	No
973	ENSG00000109339	ENSG00000250062	-0.304255531702266	0.55769938705682	0.483189029305821	0.000247536933389106	Young	Old	OEB	No
974	ENSG00000214114	ENSG00000228436	-0.371428571428571	0.497222222222222	-0.283744557329463	0.0398559667523546	Old	Old	OEB	No
975	ENSG00000080819	ENSG00000248839	-0.654653670707977	0.158302423375458	0.063144870548108	0.653295587479627	Middle	Old	OEB	No
976	ENSG00000114805	ENSG00000242925	0.654653670707977	0.158302423375458	0.0128152334439915	0.927432741662671	Middle	Old	OEB	Yes
977	ENSG00000143799	ENSG00000237101	-0.0285714285714286	1	-0.228269633930011	0.100172176223286	Young	Old	OEB	No
978	ENSG00000153046	ENSG00000236336	-0.392792202424786	0.441112809121304	0.279358875733226	0.0427856671144217	Young	Old	OEB	No
979	ENSG00000169740	ENSG00000223910	-0.318874069608847	0.537900560470205	0.66819867763264	1.32311074842339e-07	Middle	Middle	OEB	No
980	ENSG00000186094	ENSG00000229846	0.270449361513125	0.604216677237078	0.478734564361234	0.000287660601704361	Old	Middle	OEB	No
981	ENSG00000196220	ENSG00000228723	-0.130930734141595	0.804726162223106	0.339069860940656	0.0130038637878521	Young	Old	OEB	No
982	ENSG00000094963	ENSG00000231424	-0.142857142857143	0.802777777777778	0.567336533023396	9.43607904955468e-06	Young	Middle	OEB	No
983	ENSG00000162804	ENSG00000225521	-0.130930734141595	0.804726162223106	0.386550556361877	0.00449820628044115	Young	Old	OEB	No
984	ENSG00000104044	ENSG00000232394	0.135224680756563	0.798399318803501	0.310834675305868	0.0234888321648631	Young	Old	OEB	No
985	ENSG00000162599	ENSG00000237928	0.441367414752375	0.380939210477189	0.31385231537369	0.0221050498970576	Old	Old	OEB	No
986	ENSG00000117154	ENSG00000230035	-0.130930734141595	0.804726162223106	0.206580241818457	0.137775374465041	Young	Old	OEB	No
987	ENSG00000106066	ENSG00000229452	0.130930734141595	0.804726162223106	0.0851497024606375	0.544368575005286	Young	Old	OEB	No
988	ENSG00000104447	ENSG00000227170	0.130930734141595	0.804726162223106	0.106313568644025	0.448648614200569	Young	Old	OEB	No
989	ENSG00000153086	ENSG00000224043	-0.169030850945703	0.748868450023527	-0.00690315824497805	0.960873118997636	Middle	Old	OEB	No
990	ENSG00000147488	ENSG00000253551	-0.130930734141595	0.804726162223106	0.230406414144138	0.0969543269785442	Young	Old	OEB	No
991	ENSG00000204616	ENSG00000231226	0.07184212081071	0.892422217805382	0.500292364629505	0.000136357840826286	Young	Middle	OEB	No
992	ENSG00000147548	ENSG00000254898	-0.654653670707977	0.158302423375458	0.107321398995373	0.44433460667025	Old	Old	OEB	No
993	ENSG00000145990	ENSG00000237786	-0.130930734141595	0.804726162223106	0.590946654107076	3.18367849969574e-06	Old	Old	OEB	No
994	ENSG00000137936	ENSG00000224093	-0.289885517826224	0.577351787034875	-0.11860990162877	0.396515161792616	Middle	Old	OEB	No
995	ENSG00000214814	ENSG00000181171	-0.0676123403782813	0.898736031924871	0.344446346023392	0.011549376272974	Young	Old	OEB	No
996	ENSG00000184261	ENSG00000235760	0.318874069608847	0.537900560470205	0.464360587002096	0.000530275032711188	Young	Old	OEB	No
997	ENSG00000183742	ENSG00000228598	0.273229533323512	0.600354590429111	-0.197107766719242	0.15716509514207	Young	Old	OEB	No
998	ENSG00000166402	ENSG00000254921	-0.0303588370359458	0.954475734693563	0.320789380534554	0.0191827459276796	Middle	Old	OEB	No
999	ENSG00000144647	ENSG00000227245	-0.392792202424786	0.441112809121304	0.403050250133351	0.00276852041331265	Young	Old	OEB	No
1000	ENSG00000102466	ENSG00000234445	0.130930734141595	0.804726162223106	0.26484815784249	0.0552982427167983	Young	Old	OEB	No
1001	ENSG00000150630	ENSG00000248388	-0.130930734141595	0.804726162223106	0.340214030884324	0.0126818199746503	Young	Old	T2T	No
1002	ENSG00000180155	ENSG00000253196	0.212511859251621	0.686030866008896	0.417789572863421	0.00185360790547806	Young	Middle	T2T	No
1003	ENSG00000136247	ENSG00000232581	-0.212511859251621	0.686030866008896	-0.0679714672461458	0.628669692958445	Middle	Old	T2T	No
1004	ENSG00000152268	ENSG00000254418	0.540898723026251	0.26777767151475	-0.0572488308337365	0.683086643186468	Young	Young	T2T	No
1005	ENSG00000055163	ENSG00000251405	0.676763369286975	0.139836687347811	-0.12385099177552	0.37585901438157	Young	Old	T2T	No
1006	ENSG00000204290	ENSG00000228962	0.698253251826754	0.122839463373396	0.504287950061029	0.00011808339053507	Young	Old	T2T	No
1007	ENSG00000160445	ENSG00000223478	-0.657142857142857	0.175	0.119496855345912	0.392973192587043	Young	Old	T2T	No
1008	ENSG00000146414	ENSG00000235652	0.428571428571429	0.419444444444444	0.285276568295436	0.0387622475194407	Young	Old	T2T	No
1009	ENSG00000197147	ENSG00000231999	0.485714285714286	0.355555555555556	0.107482664086438	0.442529655974902	Middle	Old	T2T	No
1010	ENSG00000165264	ENSG00000235453	0.6	0.241666666666667	0.203434929850024	0.143724970783877	Middle	Old	T2T	No
1011	ENSG00000171970	ENSG00000253392	0.0285714285714286	1	0.306885986131269	0.0258079139010563	Young	Young	T2T	No
1012	ENSG00000115705	ENSG00000228613	0.637535577754862	0.173260315298533	0.218888031071997	0.115327194486118	Young	Old	T2T	No
1013	ENSG00000163636	ENSG00000239653	-0.0857142857142857	0.919444444444444	0.315997419771005	0.0215635889758599	Young	Old	T2T	No
1014	ENSG00000089159	ENSG00000255857	-0.942857142857143	0.0166666666666667	-0.367763263989679	0.0070488990727045	Old	Old	T2T	No
1015	ENSG00000062282	ENSG00000254814	-0.0676123403782813	0.898736031924871	0.0683959876217212	0.626522293279224	Young	Old	T2T	No
1016	ENSG00000186834	ENSG00000224505	-0.771428571428571	0.102777777777778	0.0112078696984357	0.936517449166312	Old	Old	T2T	No
1017	ENSG00000111642	ENSG00000247853	0.371428571428571	0.497222222222222	-0.409853249475891	0.00248929167251467	Old	Old	T2T	No
1018	ENSG00000094963	ENSG00000225243	0.394664881467296	0.438739251517017	0.556764504017118	1.49462545372997e-05	Middle	Middle	T2T	Yes
1019	ENSG00000126500	ENSG00000256341	0.657142857142857	0.175	-0.0283133039080862	0.840503748482084	Middle	Old	T2T	No
1020	ENSG00000135269	ENSG00000237813	0.828571428571429	0.0583333333333333	0.280841799709724	0.0419984353422204	Young	Old	T2T	No
1021	ENSG00000171720	ENSG00000228737	-0.455382555539187	0.364143251942978	-0.0952265763586518	0.496497042082855	Old	Old	T2T	No
1022	ENSG00000214188	ENSG00000226367	0.130930734141595	0.804726162223106	0.340737617904974	0.0125367476835847	Middle	Young	T2T	No
1023	ENSG00000086300	ENSG00000225792	-0.0857142857142857	0.919444444444444	-0.0290392860595756	0.836469445427871	Old	Old	T2T	No
1024	ENSG00000013583	ENSG00000247498	0.2	0.713888888888889	0.00693436542493146	0.960785337137704	Young	Old	T2T	No
1025	ENSG00000170180	ENSG00000248828	-0.308020551816849	0.5525811529112	0.666682478742218	5.04103235550118e-08	Young	Middle	T2T	No
1026	ENSG00000239305	ENSG00000228363	-0.304255531702266	0.55769938705682	0.137811467265258	0.325083697453607	Old	Old	T2T	No
1027	ENSG00000139722	ENSG00000256152	0.6	0.241666666666667	0.181261086921464	0.193423235966034	Young	Old	T2T	No
1028	ENSG00000006283	ENSG00000251239	0.654653670707977	0.158302423375458	0.243622924216081	0.0787640897997716	Middle	Old	T2T	No
1029	ENSG00000079215	ENSG00000250155	-0.144942758913112	0.784108369602108	0.256375108403735	0.0638769691281461	Young	Old	T2T	No
1030	ENSG00000006530	ENSG00000244701	0.828571428571429	0.0583333333333333	-0.133446218351879	0.339765840525817	Middle	Old	T2T	No
1031	ENSG00000081189	ENSG00000245864	0.845154254728517	0.0341094231674096	-0.0180896737502817	0.897701885134237	Old	Old	T2T	No
1032	ENSG00000152932	ENSG00000248733	-0.392792202424786	0.441112809121304	0.197078010253684	0.15722901120916	Young	Old	T2T	No
1033	ENSG00000172292	ENSG00000227617	-0.845154254728517	0.0341094231674097	0.243973857667293	0.0783206677471883	Young	Old	T2T	No
1034	ENSG00000143748	ENSG00000237101	-0.142857142857143	0.802777777777778	0.231494920174165	0.0953676024244887	Young	Old	T2T	No
1035	ENSG00000109674	ENSG00000249084	0.130930734141595	0.804726162223106	0.0285574166864388	0.839146747947983	Middle	Old	T2T	No
1036	ENSG00000134108	ENSG00000233912	-0.542857142857143	0.297222222222222	0.209724238026125	0.131546574670473	Young	Old	T2T	No
1037	ENSG00000101986	ENSG00000232725	-0.11595420713049	0.826848213385815	0.32051282051282	0.0196902975183021	Young	Old	T2T	No
1038	ENSG00000166181	ENSG00000254907	-0.405839724956714	0.424662507561364	0.0313684381311793	0.823554921117136	Old	Old	T2T	No
1039	ENSG00000112159	ENSG00000228124	-0.819688599970537	0.0458371412324532	-0.188481464347768	0.17650458463414	Middle	Old	T2T	Yes
1040	ENSG00000019485	ENSG00000254664	-0.0676123403782813	0.898736031924871	0.116664915345628	0.405450098386438	Young	Old	T2T	No
1041	ENSG00000166266	ENSG00000255467	-0.439480212458829	0.383220913257781	0.0054424360696619	0.969147903431017	Young	Old	T2T	No
1042	ENSG00000172159	ENSG00000229109	0	1	0.229339620164381	0.0985540054621297	Young	Old	T2T	No
1043	ENSG00000169744	ENSG00000248138	-0.376851173174092	0.461482840350804	0.545190623926817	2.42958611751294e-05	Old	Old	T2T	No
1044	ENSG00000143222	ENSG00000224985	-0.405839724956714	0.424662507561364	0.465781039060913	0.000440175079390979	Middle	Old	T2T	No
1045	ENSG00000134627	ENSG00000255929	-0.11595420713049	0.826848213385815	0.384421553487908	0.00448320789583293	Middle	Old	T2T	No
1046	ENSG00000112406	ENSG00000231329	0.304255531702266	0.55769938705682	0.415578132559265	0.00213945390296096	Young	Old	T2T	No
1047	ENSG00000160752	ENSG00000225855	-0.485714285714286	0.355555555555556	-0.162393162393162	0.244559995177832	Middle	Middle	T2T	No
1048	ENSG00000069667	ENSG00000245534	0.657142857142857	0.175	-0.0870827285921626	0.534166441089783	Young	Old	T2T	No
1049	ENSG00000172071	ENSG00000225420	-0.57681790368297	0.2307322519546	0.316454697084872	0.0209675469541046	Old	Old	T2T	No
1050	ENSG00000135968	ENSG00000214184	0.371428571428571	0.497222222222222	0.0725689404934688	0.604614775624804	Middle	Old	T2T	No
1051	ENSG00000155085	ENSG00000223537	0.698253251826754	0.122839463373396	-0.0309872962653834	0.825665176286877	Middle	Middle	T2T	No
1052	ENSG00000183831	ENSG00000238272	0.654653670707977	0.158302423375458	0.224206212332348	0.106539201737097	Young	Old	T2T	No
1053	ENSG00000197956	ENSG00000238279	0.0579771035652448	0.913131785162327	0.518118754547657	7.07600531835432e-05	Young	Middle	T2T	No
1054	ENSG00000164077	ENSG00000228008	0.101418510567422	0.848393815060357	0.0835114336099905	0.552167597956474	Young	Old	T2T	No
1055	ENSG00000156475	ENSG00000250407	-0.130930734141595	0.804726162223106	0.302143953750768	0.0278876332959808	Middle	Old	T2T	Yes
1056	ENSG00000250361	ENSG00000248828	-0.308020551816849	0.5525811529112	0.670607734808169	3.93572343491604e-08	Young	Young	T2T	No
1057	ENSG00000173728	ENSG00000240963	0.774596669241483	0.0704839969102199	0.177347718243088	0.203934194833971	Young	Old	T2T	No
1058	ENSG00000119508	ENSG00000255145	0.142857142857143	0.802777777777778	0.095145944202548	0.496863091469919	Young	Old	T2T	No
1059	ENSG00000179165	ENSG00000224666	0.695608343640252	0.124879825742908	0.064147838391458	0.648146940257217	Young	Middle	T2T	No
1060	ENSG00000144339	ENSG00000232452	0.130930734141595	0.804726162223106	0.300502884628395	0.0287911538695848	Young	Old	T2T	No
1061	ENSG00000145777	ENSG00000253613	0.392792202424786	0.441112809121304	0.273035871842791	0.0479179600058319	Young	Middle	T2T	No
1062	ENSG00000166199	ENSG00000244926	0.676123403782813	0.140357386618995	0.23682146682247	0.0877557443071455	Middle	Old	T2T	No
1063	ENSG00000100985	ENSG00000204044	0.579771035652448	0.227783956715016	-0.0337042412514111	0.810222922327085	Middle	Old	T2T	No
1064	ENSG00000151929	ENSG00000224489	0.392792202424786	0.441112809121304	0.11965811965812	0.39233121847834	Old	Old	T2T	No
1065	ENSG00000137507	ENSG00000236304	0.845154254728517	0.0341094231674096	0.182173695445681	0.191696799256565	Middle	Old	T2T	No
1066	ENSG00000165392	ENSG00000253961	0.392792202424786	0.441112809121304	0.00438478003155245	0.97514143722089	Young	Old	T2T	No
1067	ENSG00000157538	ENSG00000230366	-0.608759587435071	0.199660189460363	-0.0627318174487986	0.654558975403907	Young	Old	T2T	No
1068	ENSG00000182749	ENSG00000236528	0.880406274042429	0.0205987347749205	0.217384292855991	0.1177893330383	Old	Old	T2T	Yes
1069	ENSG00000072682	ENSG00000237714	0.392792202424786	0.441112809121304	0.0817921793532086	0.560408952161973	Middle	Old	T2T	Yes
1070	ENSG00000106080	ENSG00000227014	-0.637748139217693	0.17307111024126	0.0941783583293017	0.501266631524225	Young	Old	T2T	No
1071	ENSG00000164318	ENSG00000251257	0.880406274042429	0.0205987347749205	0.391541842928729	0.00374085334584769	Young	Old	T2T	No
1072	ENSG00000140470	ENSG00000254744	0.289885517826224	0.577351787034875	0.521502878677929	6.22149462235894e-05	Old	Old	T2T	No
1073	ENSG00000135930	ENSG00000237126	0.439480212458829	0.383220913257781	0.112111318912102	0.424148377826503	Young	Old	T2T	No
1074	ENSG00000064300	ENSG00000249906	-0.394664881467296	0.438739251517016	0.493962545708847	0.000170652565549736	Old	Old	T2T	No
1075	ENSG00000130768	ENSG00000227050	0.392792202424786	0.441112809121304	0.0615223351072408	0.660811357178513	Middle	Old	T2T	Yes
1076	ENSG00000186314	ENSG00000248125	-0.130930734141595	0.804726162223106	0.0273132753200222	0.846067576777217	Young	Old	T2T	No
1077	ENSG00000175664	ENSG00000238185	0.338061701891407	0.512225258699542	0.296340415400287	0.0311930833873498	Young	Old	T2T	No
1078	ENSG00000163762	ENSG00000244468	-0.654653670707977	0.158302423375458	0.351706803715974	0.00980887293168881	Young	Old	T2T	No
1079	ENSG00000153253	ENSG00000236283	0.811679449913428	0.0498575851013405	0.203095076580033	0.14468966976639	Young	Old	T2T	No
1080	ENSG00000129480	ENSG00000250365	-0.333947207395404	0.51770020830544	0.239800032252862	0.0838242800954814	Young	Old	T2T	No
1081	ENSG00000131203	ENSG00000253939	0.13912166872805	0.79266383563755	0.432935062608143	0.00120418207013884	Young	Middle	T2T	No
1082	ENSG00000132405	ENSG00000245748	0.777541914350235	0.0687269414410897	0.13473633284954	0.335084465076857	Middle	Old	T2T	No
1083	ENSG00000170074	ENSG00000249849	0.845154254728517	0.0341094231674096	0.24144554282928	0.0815597744570486	Young	Young	T2T	No
1084	ENSG00000115109	ENSG00000224789	0.0285714285714286	1	-0.0635381390098371	0.650403812929192	Young	Old	T2T	No
1085	ENSG00000164002	ENSG00000238186	-0.392792202424786	0.441112809121304	0.0351730721468694	0.802560086329602	Young	Middle	T2T	No
1086	ENSG00000144339	ENSG00000233766	-0.135224680756563	0.798399318803502	0.346889454624887	0.0109361702654775	Middle	Old	T2T	No
1087	ENSG00000163611	ENSG00000243849	0.654653670707977	0.158302423375458	0.0442696598300739	0.752945928181135	Middle	Old	T2T	No
1088	ENSG00000110786	ENSG00000254966	0.714285714285714	0.136111111111111	0.450028269239923	0.000722244388639929	Middle	Old	T2T	No
1089	ENSG00000171408	ENSG00000237596	0.151794185179729	0.774057503165657	0.403562489885329	0.00273100433501486	Middle	Old	T2T	No
1090	ENSG00000158092	ENSG00000249407	0.130930734141595	0.804726162223106	0.271470517480848	0.0492631544223461	Young	Old	T2T	No
1091	ENSG00000225830	ENSG00000235939	-0.845154254728517	0.0341094231674097	0.18706173646985	0.179845573037646	Old	Old	T2T	Yes
1092	ENSG00000105887	ENSG00000224746	-0.777541914350235	0.0687269414410899	-0.09639517562649	0.492312606296717	Young	Old	T2T	No
1093	ENSG00000147813	ENSG00000255050	0.392792202424786	0.441112809121304	0.337481401100991	0.013462577324605	Middle	Old	T2T	No
1094	ENSG00000157017	ENSG00000231177	-0.144942758913112	0.784108369602108	0.274794388001935	0.0467683384319834	Young	Old	T2T	No
1095	ENSG00000197506	ENSG00000233262	-0.463046179884774	0.355072004457545	0.237757763072927	0.08647231682144	Middle	Old	T2T	Yes
1096	ENSG00000077063	ENSG00000227601	-0.130930734141595	0.804726162223106	0.407391056125053	0.00246457805479888	Middle	Old	T2T	Yes
1097	ENSG00000166582	ENSG00000225436	0.542857142857143	0.297222222222222	-0.0420899854862119	0.764182540736476	Young	Old	T2T	No
1098	ENSG00000163171	ENSG00000236213	-0.338061701891407	0.512225258699542	0.134279610778015	0.337754953431195	Young	Old	T2T	No
1099	ENSG00000198839	ENSG00000226851	-0.0676123403782813	0.898736031924871	-0.0159264561420374	0.909880954978582	Young	Old	T2T	No
1100	ENSG00000169836	ENSG00000251577	-0.132842232831014	0.801908788101987	0.300105191858306	0.0290137535209229	Young	Old	T2T	No
1101	ENSG00000170558	ENSG00000227279	-0.540898723026251	0.267777671514749	0.44424873209994	0.000861074924793054	Old	Old	T2T	No
1102	ENSG00000165868	ENSG00000232767	-0.0338061701891407	0.949310062527826	0.0605140107097564	0.666876684216966	Middle	Old	T2T	No
1103	ENSG00000160285	ENSG00000228404	-0.260896966043602	0.617533817425997	-0.0724494527129283	0.606174763960909	Young	Old	T2T	No
1104	ENSG00000173406	ENSG00000231229	0.101418510567422	0.848393815060357	0.257746030410114	0.0624208436643596	Young	Old	T2T	No
1105	ENSG00000177479	ENSG00000223343	0.771428571428571	0.102777777777778	-0.0670053217223028	0.632658754412319	Young	Old	T2T	No
1106	ENSG00000084636	ENSG00000235790	0.758970925898645	0.0801412280583239	0.158522818900177	0.256101408206894	Young	Old	T2T	No
1107	ENSG00000120645	ENSG00000256540	-0.428571428571429	0.419444444444444	0.3873946608842	0.00415880509561867	Young	Old	T2T	No
1108	ENSG00000159479	ENSG00000229431	0.0910765111078374	0.863762970020258	0.162507301040585	0.244988546947526	Old	Old	T2T	No
1109	ENSG00000132031	ENSG00000227210	0.231908414260979	0.658373571260927	0.479577437953068	0.000279642902439359	Middle	Old	T2T	Yes
1110	ENSG00000104313	ENSG00000254031	0.0579771035652448	0.913131785162327	0.241602065969766	0.0813562335811148	Middle	Old	T2T	Yes
1111	ENSG00000110367	ENSG00000255422	-0.516100229611079	0.294583741462461	0.0197564713165525	0.888333471286736	Young	Old	T2T	No
1112	ENSG00000159409	ENSG00000227045	0.542857142857143	0.297222222222222	0.189269504465005	0.174669607417297	Young	Old	T2T	No
1113	ENSG00000134686	ENSG00000225313	0.130930734141595	0.804726162223106	0.109991130105215	0.433018596207262	Young	Old	T2T	No
1114	ENSG00000171533	ENSG00000255326	0	1	0.443306451612903	0.000885856674751884	Young	Old	T2T	No
1115	ENSG00000109586	ENSG00000248774	-0.0857142857142857	0.919444444444444	-0.0903080148363167	0.519080882490677	Young	Old	T2T	No
1116	ENSG00000147485	ENSG00000253664	0.654653670707977	0.158302423375458	0.154508127426583	0.269305323036501	Young	Old	T2T	No
1117	ENSG00000149084	ENSG00000246250	-0.869656553478673	0.0243768916856908	0.204009755628903	0.142850549959922	Old	Old	T2T	Yes
1118	ENSG00000090857	ENSG00000247228	0.392792202424786	0.441112809121304	0.323540639783035	0.0181181190242778	Young	Old	T2T	No
1119	ENSG00000198945	ENSG00000227678	0.698253251826754	0.122839463373396	0.324043012520296	0.0179292432284724	Old	Old	T2T	No
1120	ENSG00000164841	ENSG00000253949	-0.130930734141595	0.804726162223106	0.198694086532888	0.153785320867425	Middle	Old	T2T	No
1121	ENSG00000138771	ENSG00000224218	0.405839724956714	0.424662507561364	0.259587051026897	0.0605074348599648	Young	Old	T2T	No
1122	ENSG00000138386	ENSG00000228509	0.0289885517826224	0.95652935238984	0.157571944343992	0.259808435143991	Middle	Old	T2T	No
1123	ENSG00000164284	ENSG00000253618	0.676123403782813	0.140357386618995	-0.203290057914404	0.144296157629171	Middle	Old	T2T	Yes
1124	ENSG00000145414	ENSG00000250027	-0.135224680756563	0.798399318803502	0.193719118773922	0.16456726837455	Young	Old	T2T	No
1125	ENSG00000165512	ENSG00000226937	-0.654653670707977	0.158302423375458	-0.0859671401179235	0.540497111254349	Middle	Middle	T2T	No
1126	ENSG00000118513	ENSG00000236703	-0.130930734141595	0.804726162223106	0.385618210595183	0.00435005661215694	Old	Old	T2T	No
1127	ENSG00000011007	ENSG00000236810	-0.0857142857142857	0.919444444444444	-0.115142718916304	0.4105407385759	Young	Old	T2T	No
1128	ENSG00000143340	ENSG00000229407	0.654653670707977	0.158302423375458	0.260591084073702	0.0594839685228647	Young	Old	T2T	No
1129	ENSG00000123892	ENSG00000255241	0.130930734141595	0.804726162223106	0.134488040764983	0.336998732659235	Young	Old	T2T	No
1130	ENSG00000186976	ENSG00000223843	0.880406274042429	0.0205987347749205	0.45053852179307	0.000711014327165497	Young	Old	T2T	No
1131	ENSG00000159140	ENSG00000240368	0.657142857142857	0.175	-0.00548298661506209	0.969036460529384	Old	Middle	T2T	No
1132	ENSG00000107165	ENSG00000235448	0.392792202424786	0.441112809121304	0.392534212244368	0.00364651210035945	Young	Old	T2T	No
1133	ENSG00000152689	ENSG00000237133	-0.771428571428571	0.102777777777778	0.176100628930818	0.20657601285854	Young	Old	T2T	No
1134	ENSG00000016602	ENSG00000236915	0.0303588370359458	0.954475734693563	0.334038369895419	0.0145046713706187	Young	Old	T2T	No
1135	ENSG00000150471	ENSG00000248692	-0.130930734141595	0.804726162223106	0.381512593031492	0.00482192790545495	Young	Old	T2T	No
1136	ENSG00000149295	ENSG00000256757	-0.130930734141595	0.804726162223106	0.376988985772032	0.00539331854172571	Young	Old	T2T	No
1137	ENSG00000136261	ENSG00000235837	0.0303588370359458	0.954475734693563	-0.177254489684323	0.204175903809689	Old	Old	T2T	Yes
1138	ENSG00000121454	ENSG00000230124	-0.11595420713049	0.826848213385815	-0.0637045401635775	0.650420578185805	Old	Old	T2T	No
1139	ENSG00000138658	ENSG00000249509	0.231908414260979	0.658373571260927	0.190816848264603	0.171106841666271	Young	Middle	T2T	No
1140	ENSG00000162461	ENSG00000224459	0.0676123403782813	0.898736031924871	0.506861802528652	0.000107528097570334	Young	Old	T2T	No
1141	ENSG00000029153	ENSG00000245311	0.130930734141595	0.804726162223106	-0.0381777894764646	0.786075773281522	Young	Old	T2T	No
1142	ENSG00000122481	ENSG00000228852	0.130930734141595	0.804726162223106	-0.0482959693731664	0.731285164667628	Middle	Old	T2T	No
1143	ENSG00000077942	ENSG00000238120	0.371867872080547	0.467910199034463	0.11405103852761	0.416124275990992	Young	Old	T2T	No
1144	ENSG00000136986	ENSG00000253607	0.654653670707977	0.158302423375458	-0.195218251332616	0.161261750556213	Middle	Old	T2T	No
1145	ENSG00000113889	ENSG00000197099	-0.338061701891407	0.512225258699542	0.146061864281284	0.296670341199047	Young	Old	T2T	No
1146	ENSG00000134242	ENSG00000231128	-0.758970925898645	0.0801412280583236	0.267045983434149	0.0532323719934851	Middle	Old	T2T	No
1147	ENSG00000162931	ENSG00000231563	0.3530939318019	0.492370152591295	-0.00620867601999677	0.964910439491216	Young	Middle	T2T	No
1148	ENSG00000127954	ENSG00000228113	-0.617647058823529	0.191341848157948	0.188437348814707	0.176148000958961	Middle	Old	T2T	Yes
1149	ENSG00000188385	ENSG00000235010	0.57681790368297	0.2307322519546	0.629200217133896	4.50716654338458e-07	Young	Old	T2T	No
1150	ENSG00000184347	ENSG00000254192	-0.392792202424786	0.441112809121304	0.346514090522055	0.0110285190603828	Middle	Old	T2T	No
1151	ENSG00000067646	ENSG00000233070	-0.101418510567422	0.848393815060357	0.743020958850807	1.88023772895635e-10	Young	Old	T2T	No
1152	ENSG00000153093	ENSG00000204581	0.937958099221084	0.00565439041518554	0.227629165285027	0.101161444517127	Middle	Old	T2T	No
1153	ENSG00000112031	ENSG00000227627	-0.289885517826224	0.577351787034875	0.13473633284954	0.335084465076857	Young	Old	T2T	No
1154	ENSG00000115504	ENSG00000231609	0.455382555539187	0.364143251942978	0.198694249466442	0.153784976500864	Old	Old	T2T	No
1155	ENSG00000026559	ENSG00000232358	0.304255531702266	0.55769938705682	0.107016657830447	0.445636619549978	Old	Old	T2T	No
1156	ENSG00000127377	ENSG00000241456	0.654653670707977	0.158302423375458	0.477072175839246	0.000304088979978482	Young	Old	T2T	No
1157	ENSG00000159363	ENSG00000226526	-0.130930734141595	0.804726162223106	0.0796072632586301	0.570965156121319	Middle	Old	T2T	Yes
1158	ENSG00000134452	ENSG00000232807	-0.371428571428571	0.497222222222222	0.344783099500081	0.0118250916718257	Middle	Old	T2T	No
1159	ENSG00000167106	ENSG00000227218	0.0338061701891407	0.949310062527826	0.26834113059761	0.0520445684763154	Young	Old	T2T	No
1160	ENSG00000110427	ENSG00000255202	0.0289885517826224	0.95652935238984	0.457757977797767	0.000568126096826551	Young	Middle	T2T	No
1161	ENSG00000113073	ENSG00000249637	-0.231908414260979	0.658373571260927	0.0469691777465562	0.738401052741428	Middle	Middle	T2T	No
1162	ENSG00000155893	ENSG00000249417	0.52964089770285	0.279825948188463	0.175374939525883	0.208475332158155	Young	Old	T2T	No
1163	ENSG00000166348	ENSG00000221817	-0.314285714285714	0.563888888888889	-0.280922431865828	0.0419376623018395	Old	Old	T2T	No
1164	ENSG00000172456	ENSG00000226883	-0.101418510567422	0.848393815060357	0.254705620578342	0.0656868318624333	Young	Old	T2T	No
1165	ENSG00000243440	ENSG00000223662	0.22	0.675324	0.421308227434218	0.0016798136731135	Old	Young	T2T	No
1166	ENSG00000177666	ENSG00000255108	0.270449361513125	0.604216677237078	0.106111917432672	0.448397429186278	Middle	Old	T2T	No
1167	ENSG00000168743	ENSG00000249635	0.264820448851425	0.612055238565705	0.166747298822771	0.232008572206299	Young	Old	T2T	No
1168	ENSG00000134970	ENSG00000249249	-0.17654696590095	0.737930932435343	0.0700693436542493	0.617146966779064	Old	Old	T2T	No
1169	ENSG00000172476	ENSG00000234405	0.371428571428571	0.497222222222222	0.2558913057145	0.0643972902526812	Young	Old	T2T	No
1170	ENSG00000159197	ENSG00000225555	0.84066800169605	0.0360575728451593	0.340531498905465	0.0125936868535836	Young	Old	T2T	No
1171	ENSG00000158315	ENSG00000228436	-0.0285714285714286	1	0.189126534600082	0.175001487260057	Old	Old	T2T	No
1172	ENSG00000100105	ENSG00000228839	-0.550782483869826	0.257369331622575	-0.0585389453313982	0.67633245681763	Old	Old	T2T	No
1173	ENSG00000214026	ENSG00000226416	0.698253251826754	0.122839463373396	0.146162142962003	0.296335228985357	Young	Old	T2T	No
1174	ENSG00000159261	ENSG00000233818	-0.0735294117647059	0.889904653470385	0.312232885459965	0.0228388544219368	Young	Old	T2T	No
1175	ENSG00000127743	ENSG00000253865	0.212511859251621	0.686030866008896	0.239170786574005	0.084563314472088	Young	Old	T2T	No
1176	ENSG00000136560	ENSG00000235724	-0.135224680756563	0.798399318803502	0.322545555390188	0.0184972318626823	Old	Old	T2T	Yes
1177	ENSG00000113296	ENSG00000249825	0.0857142857142857	0.919444444444444	0.33862156557367	0.0131319430319196	Old	Old	T2T	No
1178	ENSG00000138823	ENSG00000248676	0.392792202424786	0.441112809121304	0.406251012827256	0.00254139054014877	Middle	Old	T2T	No
1179	ENSG00000198900	ENSG00000226648	-0.0857142857142857	0.919444444444444	-0.573133365586196	1.07321919195979e-05	Old	Old	T2T	No
1180	ENSG00000196935	ENSG00000255629	0.338061701891407	0.512225258699542	0.366820164861668	0.00689863019788834	Old	Old	T2T	No
1181	ENSG00000176571	ENSG00000253500	-0.48	0.335296	0.505989860722641	0.000111003075186994	Young	Middle	T2T	No
1182	ENSG00000175018	ENSG00000237675	0.774596669241483	0.0704839969102199	0.424735675587552	0.00152465668270242	Middle	Old	T2T	No
1183	ENSG00000149313	ENSG00000254433	0.304255531702266	0.55769938705682	0.212309125223576	0.126951088332082	Middle	Old	T2T	No
1184	ENSG00000123415	ENSG00000248576	-0.212511859251621	0.686030866008896	0.335103779069561	0.0141750758600161	Middle	Old	T2T	No
1185	ENSG00000165152	ENSG00000225376	0.338061701891407	0.512225258699542	0.491223292127179	0.000187798086438696	Young	Old	T2T	No
1186	ENSG00000176393	ENSG00000234678	0.516100229611079	0.294583741462461	0.330951126249401	0.0154970057280152	Middle	Old	T2T	No
1187	ENSG00000011677	ENSG00000231937	-0.0338061701891407	0.949310062527826	0.599541259292091	2.0976685560253e-06	Young	Old	T2T	No
1188	ENSG00000002549	ENSG00000249502	0.492805380304581	0.320632582865827	-0.0460409611353007	0.742759294778504	Young	Old	T2T	No
1189	ENSG00000184108	ENSG00000247130	0.92	0.00934400000000003	0.573087759591247	7.29810511587683e-06	Young	Middle	T2T	No
1190	ENSG00000164879	ENSG00000253549	-0.666736691000316	0.148089799440353	0.363005966779552	0.00786811464804793	Middle	Old	T2T	No
1191	ENSG00000164440	ENSG00000226571	0.394664881467296	0.438739251517017	0.449791441651988	0.000727510785499928	Young	Middle	T2T	No
1192	ENSG00000168594	ENSG00000250431	0.426470588235294	0.399076747913698	0.412526411399425	0.00214352195971066	Young	Young	T2T	No
1193	ENSG00000145740	ENSG00000248664	-0.942857142857143	0.0166666666666667	0.120222544750847	0.390089211119989	Old	Old	T2T	No
1194	ENSG00000163637	ENSG00000241111	-0.880406274042429	0.0205987347749205	0.176039713564595	0.207343890933152	Old	Old	T2T	No
1195	ENSG00000185122	ENSG00000254690	-0.371428571428571	0.497222222222222	0.544912110949847	3.32149570836027e-05	Young	Old	T2T	No
1196	ENSG00000033030	ENSG00000257097	0.654653670707977	0.158302423375458	-0.166712001844689	0.23282535648079	Middle	Old	T2T	No
1197	ENSG00000072195	ENSG00000227432	0.0882734829504749	0.867933698235133	0.752701177229479	0	Young	Old	T2T	No
1198	ENSG00000151360	ENSG00000224661	0.0910765111078374	0.863762970020258	0.434997455115469	0.00113373638020744	Middle	Middle	T2T	No
1199	ENSG00000172322	ENSG00000256803	0.137198868114007	0.795492981293592	0.299960568007109	0.029095059000279	Middle	Young	T2T	No
1200	ENSG00000256660	ENSG00000256803	0.338061701891407	0.512225258699542	0.598469595405991	2.21114657954933e-06	Middle	Middle	T2T	Yes
1201	ENSG00000163803	ENSG00000230730	0.540898723026251	0.26777767151475	0.0549126692153554	0.696142795311896	Young	Old	T2T	No
1202	ENSG00000149257	ENSG00000254969	0.777541914350235	0.0687269414410897	0.0788807403282161	0.574495510437517	Old	Old	T2T	No
1203	ENSG00000102466	ENSG00000232584	-0.392792202424786	0.441112809121304	0.317172979684255	0.0206624427147657	Old	Old	T2T	No
1204	ENSG00000160050	ENSG00000224066	0.542857142857143	0.297222222222222	0.059748427672956	0.670023441910506	Young	Old	T2T	No
1205	ENSG00000012779	ENSG00000231964	-0.64733887497015	0.164624594681378	0.0972846574269872	0.488308748671526	Young	Old	T2T	No
1206	ENSG00000182771	ENSG00000234942	-0.130930734141595	0.804726162223106	0.208505845734495	0.134062710906629	Young	Old	T2T	No
1207	ENSG00000041802	ENSG00000229334	0.2	0.713888888888889	-0.0959522657635865	0.493208935467118	Middle	Old	T2T	No
1208	ENSG00000162999	ENSG00000224643	-0.130930734141595	0.804726162223106	0.189397781136049	0.174372223479047	Middle	Old	T2T	Yes
1209	ENSG00000110321	ENSG00000255125	-0.654653670707977	0.158302423375458	-0.182060190656839	0.191978459854309	Middle	Old	T2T	No
1210	ENSG00000135899	ENSG00000231578	-0.637748139217693	0.17307111024126	0.179411230487623	0.198635870075334	Young	Middle	T2T	No
1211	ENSG00000121931	ENSG00000232811	0.0338061701891407	0.949310062527826	0.0913440196481252	0.515369569512354	Old	Old	T2T	No
1212	ENSG00000107796	ENSG00000180139	-0.828571428571429	0.0583333333333333	-0.313947628422689	0.0220624883473956	Old	Old	T2T	No
1213	ENSG00000196407	ENSG00000234614	0.318874069608847	0.537900560470205	0.0855625476034927	0.542411629995477	Middle	Middle	T2T	No
1214	ENSG00000214681	ENSG00000235455	1	0	0.423684829023724	0.00157080742489487	Young	Middle	T2T	No
1215	ENSG00000215912	ENSG00000237058	0.664211164155072	0.150200422331011	0.247922691519605	0.0734658462281916	Young	Old	T2T	No
1216	ENSG00000154429	ENSG00000237481	-0.257142857142857	0.658333333333333	0.231253023705854	0.0957215701197604	Young	Old	T2T	No
1217	ENSG00000144283	ENSG00000204380	-0.212511859251621	0.686030866008896	0.194823843768774	0.162126646179985	Old	Old	T2T	No
1218	ENSG00000044446	ENSG00000237836	-0.0285714285714286	1	0.392888100549519	0.00361338035213489	Old	Old	T2T	No
1219	ENSG00000114956	ENSG00000237883	0.0285714285714286	1	0.334623447830995	0.014704072105709	Young	Old	T2T	No
1220	ENSG00000070019	ENSG00000256751	-0.231908414260979	0.658373571260927	0.157137973637247	0.261139754879155	Old	Old	T2T	No
1221	ENSG00000100393	ENSG00000232754	0.101418510567422	0.848393815060357	-0.0685373326882761	0.624882547491562	Middle	Old	T2T	No
1222	ENSG00000134216	ENSG00000229283	0.632455532033676	0.177807808356221	0.266549169451178	0.05369379914816	Middle	Old	T2T	No
1223	ENSG00000197448	ENSG00000231840	-0.771428571428571	0.102777777777778	-0.0220125786163522	0.875467058956129	Young	Old	T2T	No
1224	ENSG00000132692	ENSG00000229953	-0.550782483869826	0.257369331622575	-0.0297670693228086	0.832429318017665	Middle	Old	T2T	No
1225	ENSG00000160813	ENSG00000241357	-0.0303588370359458	0.954475734693563	0.161264312207708	0.2478887255207	Young	Old	T2T	No
1226	ENSG00000066135	ENSG00000236200	-0.828571428571429	0.0583333333333333	0.110304789550073	0.430585224320626	Old	Old	T2T	No
1227	ENSG00000144451	ENSG00000197585	0.169030850945703	0.748868450023527	0.619013062409289	1.42175014887205e-06	Young	Middle	T2T	No
1228	ENSG00000149021	ENSG00000255446	0.13912166872805	0.79266383563755	0.110056935721756	0.432741729623233	Young	Middle	T2T	No
1229	ENSG00000100197	ENSG00000237037	0.314285714285714	0.563888888888889	0.423238187389131	0.00174025845687547	Middle	Old	T2T	No
1230	ENSG00000174238	ENSG00000236618	-0.828571428571429	0.0583333333333333	0.0395903886469924	0.777828926343891	Middle	Old	T2T	No
1231	ENSG00000135972	ENSG00000231851	0.338061701891407	0.512225258699542	0.018921474707134	0.893024848509865	Middle	Old	T2T	No
1232	ENSG00000109819	ENSG00000250137	0.130930734141595	0.804726162223106	0.426281113027444	0.0014589844123872	Old	Old	T2T	No
1233	ENSG00000144868	ENSG00000249993	0.6	0.241666666666667	0.1675103264871	0.230563796544286	Young	Old	T2T	No
1234	ENSG00000159261	ENSG00000230479	0.191176470588235	0.716728895277834	0.317716314233538	0.0204341530852784	Young	Old	T2T	No
1235	ENSG00000120049	ENSG00000226009	0.485714285714286	0.355555555555556	0.281567489114659	0.0414540905299221	Old	Old	T2T	No
1236	ENSG00000131061	ENSG00000230753	0.151794185179729	0.774057503165657	0.0784969863283647	0.576364301946953	Young	Old	T2T	No
1237	ENSG00000143167	ENSG00000227907	0.398526698493043	0.433857660670178	0.114297078779143	0.415112725095776	Young	Old	T2T	No
1238	ENSG00000121964	ENSG00000232377	-0.318874069608847	0.537900560470205	0.135123013295113	0.334701456734855	Old	Old	T2T	No
1239	ENSG00000188089	ENSG00000246740	0.92	0.00934400000000003	0.592668921000452	2.93115536848535e-06	Middle	Middle	T2T	No
1240	ENSG00000204176	ENSG00000231187	-0.0285714285714286	1	0.559909691985164	1.84230124462113e-05	Middle	Old	T2T	Yes
1241	ENSG00000113522	ENSG00000223442	0.338061701891407	0.512225258699542	0.0873767439017005	0.533852631067075	Old	Old	T2T	No
1242	ENSG00000184408	ENSG00000231295	-0.130930734141595	0.804726162223106	0.3201525580596	0.0194365916888417	Old	Old	T2T	No
1243	ENSG00000164023	ENSG00000245293	0.485714285714286	0.355555555555556	0.126269956458636	0.366548747116396	Old	Old	T2T	No
1244	ENSG00000146054	ENSG00000250222	-0.542857142857143	0.297222222222222	0.308337364941138	0.0250880016088758	Young	Old	T2T	No
1245	ENSG00000154736	ENSG00000223563	-0.0303588370359458	0.954475734693563	0.350023835243883	0.0101907174724288	Young	Old	T2T	No
1246	ENSG00000112394	ENSG00000231046	-0.130930734141595	0.804726162223106	0.16380751469049	0.241182035913787	Young	Old	T2T	No
1247	ENSG00000160949	ENSG00000232600	0.6	0.241666666666667	-0.138042251249798	0.323274924193678	Old	Old	T2T	Yes
1248	ENSG00000003756	ENSG00000235016	0.463816828521959	0.354164298436231	0.276785359873962	0.0448173071036808	Old	Old	T2T	No
1249	ENSG00000185104	ENSG00000225767	0.654653670707977	0.158302423375458	0.0369687319982751	0.792698093722626	Young	Old	T2T	No
1250	ENSG00000162430	ENSG00000228172	-0.0285714285714286	1	0.219158200290276	0.114766744140556	Young	Old	T2T	No
1251	ENSG00000118058	ENSG00000255435	-0.257142857142857	0.658333333333333	-0.0686985970004838	0.624066350516461	Old	Old	T2T	No
1252	ENSG00000144747	ENSG00000244513	0.202919862478357	0.699797968157019	0.0251572327044025	0.85781805842057	Old	Old	T2T	No
1253	ENSG00000164010	ENSG00000228192	-0.289885517826224	0.577351787034875	-0.114900822447992	0.4115299004505	Middle	Middle	T2T	No
1254	ENSG00000155324	ENSG00000250602	0.11595420713049	0.826848213385815	0.293463634477162	0.032948771510401	Middle	Old	T2T	No
1255	ENSG00000053108	ENSG00000248245	0.392792202424786	0.441112809121304	0.42442846685745	0.00153802162412791	Old	Old	T2T	Yes
1256	ENSG00000101074	ENSG00000226812	0.774596669241483	0.0704839969102199	0.593439191288227	2.82435894238415e-06	Middle	Old	T2T	No
1257	ENSG00000080845	ENSG00000232907	0.0869656553478673	0.869880378700103	-0.166774404208344	0.232648029845987	Old	Old	T2T	No
1258	ENSG00000156510	ENSG00000231748	0.130930734141595	0.804726162223106	0.0408613889918776	0.771431179994675	Old	Old	T2T	Yes
1259	ENSG00000154767	ENSG00000228242	-0.0285714285714286	1	-0.0711175616835994	0.6118779680908	Young	Old	T2T	No
1260	ENSG00000170927	ENSG00000228689	0.417365006184152	0.410303636423683	0.261617508160503	0.058452128750074	Young	Old	T2T	No
1261	ENSG00000112319	ENSG00000227954	-0.144942758913112	0.784108369602108	0.531312179825105	4.25095835636178e-05	Old	Old	T2T	No
1262	ENSG00000006075	ENSG00000224298	0.0676123403782813	0.898736031924871	0.83561258708954	7.1057700333359e-15	Middle	Young	T2T	No
1263	ENSG00000125998	ENSG00000235214	0.419354838709677	0.407841294350643	0.507616045045102	0.000104602794040937	Young	Old	T2T	No
1264	ENSG00000123096	ENSG00000255750	0.392792202424786	0.441112809121304	0.40135464761113	0.00289598333936375	Middle	Old	T2T	Yes
1265	ENSG00000174516	ENSG00000255517	0.0857142857142857	0.919444444444444	0.160054829866151	0.251489476907596	Middle	Middle	T2T	No
1266	ENSG00000196371	ENSG00000255929	-0.521793932087204	0.288343233800394	0.247223174199041	0.0743079963004023	Middle	Old	T2T	No
1267	ENSG00000133466	ENSG00000235237	-0.516100229611079	0.294583741462461	0.120842828218728	0.388722674194134	Middle	Middle	T2T	Yes
1268	ENSG00000123096	ENSG00000256234	0.405839724956714	0.424662507561364	0.452991452991453	0.00074685529353293	Middle	Old	T2T	No
1269	ENSG00000133056	ENSG00000226330	0.212511859251621	0.686030866008896	0.142557651991614	0.307579035427022	Young	Old	T2T	No
1270	ENSG00000255398	ENSG00000256249	0.664211164155072	0.150200422331011	-0.0998246215454705	0.476969948930129	Middle	Middle	T2T	No
1271	ENSG00000166532	ENSG00000256661	0.0910765111078374	0.863762970020258	0.367114892915847	0.0068503208710838	Young	Old	T2T	No
1272	ENSG00000100462	ENSG00000237054	-0.392792202424786	0.441112809121304	-0.125962771009727	0.368789484996677	Middle	Old	T2T	No
1273	ENSG00000102452	ENSG00000233009	0.811679449913428	0.0498575851013405	0.115198457110807	0.411418932901463	Old	Old	T2T	No
1274	ENSG00000175324	ENSG00000253356	0.57681790368297	0.2307322519546	0.194484760522496	0.162486520633485	Old	Old	T2T	Yes
1275	ENSG00000168917	ENSG00000239213	0.6	0.241666666666667	-0.23399923402662	0.091714637586654	Young	Old	T2T	No
1276	ENSG00000172809	ENSG00000246731	0.2	0.713888888888889	-0.0830527949853268	0.55436045434362	Young	Old	T2T	No
1277	ENSG00000081248	ENSG00000234132	0.654653670707977	0.158302423375458	0.157139010937847	0.261136567239115	Young	Old	T2T	No
1278	ENSG00000160294	ENSG00000215424	0.257142857142857	0.658333333333333	0.0891791646508628	0.524336251198282	Middle	Old	T2T	No
1279	ENSG00000183273	ENSG00000248636	0.212511859251621	0.686030866008896	0.376795597158371	0.0054190150030626	Young	Old	T2T	No
1280	ENSG00000133401	ENSG00000250764	0.0857142857142857	0.919444444444444	-0.00798258345428157	0.954828696418984	Middle	Old	T2T	Yes
1281	ENSG00000187607	ENSG00000233002	-0.777541914350235	0.0687269414410899	0.190662330358317	0.171460228109146	Young	Middle	T2T	No
1282	ENSG00000088888	ENSG00000229539	-0.428571428571429	0.419444444444444	-0.0389453313981616	0.781361665488265	Young	Old	T2T	No
1283	ENSG00000115896	ENSG00000225421	-0.392792202424786	0.441112809121304	0.136418902314884	0.33004350896734	Young	Old	T2T	No
1284	ENSG00000127980	ENSG00000244055	0.485714285714286	0.355555555555556	0.502257700370908	0.000155833997013566	Old	Old	T2T	No
1285	ENSG00000110108	ENSG00000256196	0.11595420713049	0.826848213385815	-0.0726642938071907	0.605104353509767	Young	Middle	T2T	No
1286	ENSG00000133706	ENSG00000251556	0.392792202424786	0.441112809121304	-0.0377474000019372	0.788431433146535	Old	Old	T2T	Yes
1287	ENSG00000182628	ENSG00000224738	0.0857142857142857	0.919444444444444	0.22238348653443	0.109424360803799	Young	Old	T2T	No
1288	ENSG00000123594	ENSG00000231216	0.774596669241483	0.0704839969102199	0.171386037955769	0.219799833042626	Old	Old	T2T	No
1289	ENSG00000088926	ENSG00000251165	0.235294117647059	0.653572155505801	0.324379100114835	0.0178038215728976	Middle	Old	T2T	No
1290	ENSG00000117091	ENSG00000228863	0.135224680756563	0.798399318803501	0.741179728950747	2.20080512334605e-10	Young	Old	T2T	No
1291	ENSG00000111879	ENSG00000253194	0.753702346348183	0.0835232813732598	0.253588130946622	0.0671288694631931	Middle	Old	T2T	Yes
1292	ENSG00000151692	ENSG00000223884	-0.654653670707977	0.158302423375458	0.116197345758991	0.407347743526554	Young	Old	T2T	No
1293	ENSG00000090376	ENSG00000256072	-0.392792202424786	0.441112809121304	0.279998675221245	0.0422924849875989	Young	Middle	T2T	No
1294	ENSG00000090512	ENSG00000236524	0.404519917477945	0.426317207940369	0.430984088977515	0.00127440572046044	Young	Old	T2T	No
1295	ENSG00000168631	ENSG00000233529	0.646843158815382	0.165056814451302	0.409270695090773	0.00234242599143992	Middle	Middle	T2T	No
1296	ENSG00000168843	ENSG00000249568	0.130930734141595	0.804726162223106	0.430045171170335	0.00130949041601087	Old	Old	T2T	No
1297	ENSG00000198876	ENSG00000228352	-0.338061701891407	0.512225258699542	-0.0268934152674738	0.848405777090532	Young	Old	T2T	No
1298	ENSG00000128591	ENSG00000242902	0.0676123403782813	0.898736031924871	0.112967927936352	0.420594045552101	Middle	Old	T2T	No
1299	ENSG00000213672	ENSG00000228350	0.0285714285714286	1	0.399411327957019	0.00304843471526748	Middle	Old	T2T	No
1300	ENSG00000121039	ENSG00000250295	-0.130930734141595	0.804726162223106	0.505999622003152	0.000110963611163871	Middle	Old	T2T	No
1301	ENSG00000078098	ENSG00000236841	0.135224680756563	0.798399318803501	0.481764025942499	0.000259781161402831	Middle	Old	T2T	No
1302	ENSG00000069018	ENSG00000248211	0.392792202424786	0.441112809121304	0.177871396585228	0.2025802347669	Middle	Old	T2T	No
1303	ENSG00000183087	ENSG00000233695	-0.0579771035652448	0.913131785162327	0.322286727947105	0.0189933010235942	Middle	Old	T2T	No
1304	ENSG00000160584	ENSG00000235910	0.147122471584125	0.780908527164766	0.0230165308913417	0.870054786560722	Middle	Old	T2T	No
1305	ENSG00000187815	ENSG00000238287	0.542857142857143	0.297222222222222	0.0484599258184164	0.729737380644388	Young	Middle	T2T	No
1306	ENSG00000107807	ENSG00000226740	0.132842232831014	0.801908788101988	0.706201213085633	3.47738138973482e-09	Old	Old	T2T	No
1307	ENSG00000125846	ENSG00000230010	-0.833238089795296	0.0393955164788511	-0.0178985941425457	0.898776777453655	Young	Young	T2T	No
1308	ENSG00000163864	ENSG00000248932	0.371428571428571	0.497222222222222	0.518061602967263	8.98213957978032e-05	Middle	Middle	T2T	No
1309	ENSG00000126705	ENSG00000237429	0.0857142857142857	0.919444444444444	0.356313497822932	0.0091609718971431	Young	Old	T2T	No
1310	ENSG00000121361	ENSG00000255644	-0.50709255283711	0.304558784680535	0.405998672031515	0.00255867679430921	Old	Old	T2T	No
1311	ENSG00000134256	ENSG00000236137	0.771428571428571	0.102777777777778	-0.126915013707467	0.364089965934488	Middle	Middle	T2T	No
1312	ENSG00000254349	ENSG00000253706	-0.463046179884774	0.355072004457545	0.64791479083419	1.56736953561494e-07	Middle	Young	T2T	No
1313	ENSG00000157851	ENSG00000230286	-0.270449361513125	0.604216677237077	0.146971662172749	0.293638972575105	Middle	Old	T2T	No
1314	ENSG00000113578	ENSG00000231185	0.485714285714286	0.355555555555556	0.351717464925012	0.0101526260032321	Middle	Old	T2T	No
1315	ENSG00000101945	ENSG00000232828	-0.828571428571429	0.0583333333333333	0.0494275116916626	0.724549645366725	Middle	Middle	T2T	Yes
1316	ENSG00000164010	ENSG00000241784	0.212511859251621	0.686030866008896	-0.196500564425093	0.158111049351565	Young	Middle	T2T	No
1317	ENSG00000164114	ENSG00000250910	0.392792202424786	0.441112809121304	0.398915660579851	0.00308843801503563	Young	Old	T2T	No
1318	ENSG00000172366	ENSG00000228201	0.11595420713049	0.826848213385815	0.272939848411546	0.0483173087839897	Young	Old	T2T	No
1319	ENSG00000159184	ENSG00000229637	0.935483870967742	0.0061092276190796	0.721326156661252	1.10941970078797e-09	Young	Old	T2T	No
1320	ENSG00000170485	ENSG00000223947	0.304255531702266	0.55769938705682	0.0261312459680259	0.852653592815692	Middle	Old	T2T	No
1321	ENSG00000166889	ENSG00000255139	0.0579771035652448	0.913131785162327	-0.0130624092888244	0.926002722653655	Middle	Old	T2T	Yes
1322	ENSG00000198948	ENSG00000249955	-0.845154254728517	0.0341094231674097	0.266008314299951	0.0541998082494168	Young	Old	T2T	No
1323	ENSG00000174740	ENSG00000234161	-0.0579771035652448	0.913131785162327	0.502388582227551	0.000126471152805252	Middle	Middle	H2H	No
1324	ENSG00000148158	ENSG00000226609	0.6	0.241666666666667	0.20230607966457	0.145997502134686	Young	Old	H2H	No
1325	ENSG00000156467	ENSG00000254224	-0.0303588370359458	0.954475734693563	0.332202722522307	0.0150879319185288	Young	Middle	H2H	No
1326	ENSG00000123094	ENSG00000246695	0.314285714285714	0.563888888888889	0.669972585066925	1.20924465073544e-07	Young	Old	H2H	No
1327	ENSG00000110987	ENSG00000255856	0.142857142857143	0.802777777777778	0.730769230769231	0	Young	Old	H2H	No
1328	ENSG00000197584	ENSG00000223930	0.231908414260979	0.658373571260927	0.436929065893301	0.00107113272894952	Young	Old	H2H	No
1329	ENSG00000163645	ENSG00000240137	0.11595420713049	0.826848213385815	0.55668440574101	2.09564047145735e-05	Young	Old	H2H	No
1330	ENSG00000083307	ENSG00000254024	0.880406274042429	0.0205987347749205	0.945640558664753	1.54861969153796e-26	Old	Old	H2H	Yes
1331	ENSG00000108395	ENSG00000224738	0.542857142857143	0.297222222222222	0.194646024834704	0.162133231239464	Young	Old	H2H	No
1332	ENSG00000110048	ENSG00000255139	-0.11595420713049	0.826848213385815	0.425576519916143	0.00163247198051915	Middle	Old	H2H	Yes
1333	ENSG00000113319	ENSG00000251450	0.695725242782938	0.124789337440287	0.894246664436842	1.93494820528405e-19	Middle	Old	H2H	No
1334	ENSG00000106415	ENSG00000233108	0.394664881467296	0.438739251517017	0.362005362220024	0.00773093960008463	Middle	Old	H2H	No
1335	ENSG00000100614	ENSG00000254718	-0.463816828521959	0.35416429843623	0.214400903080148	0.123009952528394	Young	Old	H2H	No
1336	ENSG00000159055	ENSG00000227256	-0.492805380304581	0.320632582865827	-0.372198032575391	0.00635353941647085	Young	Middle	H2H	No
1337	ENSG00000137962	ENSG00000226835	0.394664881467296	0.438739251517017	0.602241914103247	1.83529632571733e-06	Young	Old	H2H	No
1338	ENSG00000147256	ENSG00000228659	0.654653670707977	0.158302423375458	0.556756809049113	1.4951173538081e-05	Young	Old	H2H	No
1339	ENSG00000111961	ENSG00000224658	-0.169030850945703	0.748868450023527	0.205727568457911	0.139443721129405	Young	Old	H2H	No
1340	ENSG00000206530	ENSG00000243849	0.654653670707977	0.158302423375458	0.296983906303994	0.0308112135784292	Middle	Middle	H2H	No
1341	ENSG00000166862	ENSG00000234688	0.935483870967742	0.0061092276190796	0.656670547930709	9.32404127699745e-08	Young	Old	H2H	No
1342	ENSG00000143995	ENSG00000226819	0.370328039909021	0.469901862873088	0.671533490127686	3.71054195289824e-08	Old	Old	H2H	No
1343	ENSG00000171940	ENSG00000235415	0.654653670707977	0.158302423375458	0.337778456976265	0.0133757545625776	Young	Old	H2H	No
1344	ENSG00000160051	ENSG00000224066	0.828571428571429	0.0583333333333333	-0.0313659087243993	0.823183859827488	Young	Middle	H2H	No
1345	ENSG00000173276	ENSG00000237232	-0.371867872080547	0.467910199034463	0.0822447992259313	0.557193189800686	Young	Old	H2H	No
1346	ENSG00000156299	ENSG00000237594	0.666736691000316	0.148089799440353	0.517883796162775	7.13915629211143e-05	Middle	Old	H2H	No
1347	ENSG00000111716	ENSG00000256615	-0.338061701891407	0.512225258699542	0.0717449933321212	0.60969036699276	Young	Old	H2H	No
1348	ENSG00000120370	ENSG00000231407	0.347862621391469	0.499253218114633	0.419900417365135	0.00174752249654116	Middle	Old	H2H	No
1349	ENSG00000165434	ENSG00000254631	-0.130930734141595	0.804726162223106	0.51866785105333	6.9304149820472e-05	Young	Old	H2H	No
1350	ENSG00000186523	ENSG00000255495	0.637748139217693	0.17307111024126	0.566694216657162	9.70786518791023e-06	Young	Middle	H2H	No
1351	ENSG00000144560	ENSG00000224386	-0.212511859251621	0.686030866008896	0.354290048684103	0.00924683601615104	Young	Old	H2H	No
1352	ENSG00000006747	ENSG00000225606	0.845154254728517	0.0341094231674096	0.639691373660562	2.51507875224326e-07	Young	Old	H2H	No
1353	ENSG00000102468	ENSG00000224517	0.540898723026251	0.26777767151475	0.170554559676903	0.222079066525798	Old	Old	H2H	No
1354	ENSG00000156103	ENSG00000253553	0.942857142857143	0.0166666666666667	0.784324793031334	3.7241911256533e-12	Old	Old	H2H	Yes
1355	ENSG00000163517	ENSG00000244502	0.845154254728517	0.0341094231674096	0.462667311723915	0.000558415252744483	Old	Old	H2H	No
1356	ENSG00000172889	ENSG00000228401	0.516100229611079	0.294583741462461	0.566679583676993	9.71414053767227e-06	Young	Old	H2H	No
1357	ENSG00000135966	ENSG00000235319	-0.273229533323512	0.600354590429112	-0.0285455095774529	0.839212927744585	Young	Old	H2H	No
1358	ENSG00000070614	ENSG00000254333	0	1	0.632156103854217	7.67760943462429e-07	Young	Old	H2H	No
1359	ENSG00000179407	ENSG00000242049	1	0	0.329892928417558	0.015850219714678	Young	Middle	H2H	No
1360	ENSG00000225556	ENSG00000234614	-0.0857142857142857	0.919444444444444	0.672848965980874	3.41131931548507e-08	Middle	Middle	H2H	No
1361	ENSG00000160948	ENSG00000232600	0.771428571428571	0.102777777777778	0.425818416384454	0.00162167079725285	Old	Old	H2H	Yes
1362	ENSG00000143390	ENSG00000237976	-0.142857142857143	0.802777777777778	0.466708327548613	0.000427210295541761	Young	Old	H2H	No
1363	ENSG00000005073	ENSG00000240990	1	0	0.942569889120375	6.05836314017069e-26	Old	Old	H2H	No
1364	ENSG00000108823	ENSG00000253730	-0.0869656553478673	0.869880378700103	0.494092513772677	0.000169875732359489	Young	Old	H2H	No
1365	ENSG00000214866	ENSG00000224661	0.954863710632231	0.00300994919281766	0.805610666535691	3.47243954607637e-13	Middle	Middle	H2H	No
1366	ENSG00000102471	ENSG00000232132	-0.654653670707977	0.158302423375458	0.23178944164659	0.0949105234635715	Middle	Old	H2H	Yes
1367	ENSG00000004866	ENSG00000227199	-0.771428571428571	0.102777777777778	0.15731333655862	0.259782735966011	Young	Old	H2H	No
1368	ENSG00000125779	ENSG00000229539	0.828571428571429	0.0583333333333333	0.0436219964521851	0.755853600383014	Young	Old	H2H	No
1369	ENSG00000178826	ENSG00000231840	-0.6	0.241666666666667	0.117319787131108	0.401700616176416	Young	Middle	H2H	No
1370	ENSG00000125841	ENSG00000225377	-0.0285714285714286	1	0.547089179164651	3.05380063382521e-05	Young	Middle	H2H	No
1371	ENSG00000078795	ENSG00000250159	-0.202919862478357	0.699797968157019	0.781079898129172	5.22333170044685e-12	Old	Old	H2H	No
1372	ENSG00000071242	ENSG00000231654	0.0676123403782813	0.898736031924871	0.273299064039866	0.0476947534722324	Young	Old	H2H	No
1373	ENSG00000172572	ENSG00000256879	0.654653670707977	0.158302423375458	0.69134172635584	9.98560498031479e-09	Middle	Old	H2H	Yes
1374	ENSG00000132819	ENSG00000218018	0.771428571428571	0.102777777777778	0.736574746008708	0	Old	Old	H2H	No
1375	ENSG00000126091	ENSG00000236200	0.485714285714286	0.355555555555556	0.450814384776649	0.000796483386430356	Old	Old	H2H	No
1376	ENSG00000117598	ENSG00000232825	0.898026510133874	0.0150676985628473	0.524400673414445	5.56622247016269e-05	Old	Old	H2H	No
1377	ENSG00000134215	ENSG00000230489	0.130930734141595	0.804726162223106	0.473329477282387	0.000344237560439075	Middle	Old	H2H	No
1378	ENSG00000188906	ENSG00000225342	0.0579771035652448	0.913131785162327	0.858179782756068	2.19089537486678e-16	Young	Old	H2H	No
1379	ENSG00000182551	ENSG00000235078	-0.0303588370359458	0.954475734693563	0.0395097564908886	0.778270274812826	Middle	Old	H2H	Yes
1380	ENSG00000005889	ENSG00000234230	-0.392792202424786	0.441112809121304	0.323260830190461	0.0182240493290051	Middle	Old	H2H	No
1381	ENSG00000128652	ENSG00000237380	0.954863710632231	0.00300994919281766	0.889435483870968	5.66817124218307e-19	Old	Old	H2H	No
1382	ENSG00000170262	ENSG00000232623	-0.657142857142857	0.175	-0.0132096687385778	0.925205485195233	Middle	Middle	H2H	No
1383	ENSG00000091656	ENSG00000253661	0.657142857142857	0.175	0.768275073309166	1.88068063585144e-11	Middle	Old	H2H	No
1384	ENSG00000142910	ENSG00000229167	0.777541914350235	0.0687269414410897	0.846687383635428	1.38162537440991e-15	Young	Old	H2H	No
1385	ENSG00000182704	ENSG00000255100	0.11595420713049	0.826848213385815	0.735066662498153	3.67725584851579e-10	Middle	Middle	H2H	No
1386	ENSG00000164125	ENSG00000248429	0.985610760609162	0.000309085667849671	0.545234639574262	3.28051057706139e-05	Old	Old	H2H	No
1387	ENSG00000151353	ENSG00000233296	0.57681790368297	0.2307322519546	0.275036284470247	0.046569342450648	Young	Old	H2H	No
1388	ENSG00000069998	ENSG00000185837	0.2	0.713888888888889	0.27237542331882	0.0487970043722237	Young	Old	H2H	No
1389	ENSG00000135972	ENSG00000224509	0.695725242782938	0.124789337440287	-0.0366876310272537	0.793760596673282	Old	Old	H2H	No
1390	ENSG00000235098	ENSG00000225905	0.637748139217693	0.17307111024126	0.884444805714073	1.64214377593692e-18	Young	Old	H2H	No
1391	ENSG00000082153	ENSG00000230408	0.57681790368297	0.2307322519546	0.0512014191259474	0.715070998551276	Middle	Old	H2H	No
1392	ENSG00000173457	ENSG00000256940	0.0857142857142857	0.919444444444444	0.696178035800677	2.82792535372928e-08	Young	Old	H2H	No
1393	ENSG00000142192	ENSG00000224541	0.0857142857142857	0.919444444444444	0.452715361854447	0.000664851343541548	Middle	Old	H2H	Yes
1394	ENSG00000160753	ENSG00000225855	0.314285714285714	0.563888888888889	0.406789227543945	0.0026967605109427	Middle	Middle	H2H	No
1395	ENSG00000070019	ENSG00000214772	-0.231908414260979	0.658373571260927	0.138907387373378	0.321213695781199	Young	Old	H2H	No
1396	ENSG00000181274	ENSG00000225850	0.314285714285714	0.563888888888889	0.424294958459019	0.00154386238282603	Middle	Middle	H2H	No
1397	ENSG00000178171	ENSG00000229797	0.954863710632231	0.00300994919281766	0.87458997946433	1.17036086059049e-17	Young	Middle	H2H	No
1398	ENSG00000148655	ENSG00000236842	0.392792202424786	0.441112809121304	0.537227674460298	3.35921023720291e-05	Young	Old	H2H	No
1399	ENSG00000100100	ENSG00000228839	0.579771035652448	0.227783956715016	0.546927914852443	3.07292208643962e-05	Old	Old	H2H	No
1400	ENSG00000197822	ENSG00000249295	-0.392792202424786	0.441112809121304	0.580517702072904	5.19882246138317e-06	Young	Old	H2H	No
1401	ENSG00000180818	ENSG00000251151	0.826184389323164	0.0426921527584494	0.923524633729723	7.13621444906056e-23	Old	Old	H2H	Yes
1402	ENSG00000168497	ENSG00000233766	-0.270449361513125	0.604216677237077	0.575494899810507	6.54456117254413e-06	Middle	Old	H2H	Yes
1403	ENSG00000134987	ENSG00000253613	-0.130930734141595	0.804726162223106	0.0459792176438235	0.743724674214872	Young	Old	H2H	No
1404	ENSG00000168769	ENSG00000251259	0.142857142857143	0.802777777777778	0.225205611998065	0.104909228686351	Young	Old	H2H	No
1405	ENSG00000001561	ENSG00000231769	0.142857142857143	0.802777777777778	0.791138347571392	1.79552633181318e-12	Young	Old	H2H	No
1406	ENSG00000138081	ENSG00000233230	0.428571428571429	0.419444444444444	0.139816158684083	0.317048847562564	Middle	Old	H2H	No
1407	ENSG00000006118	ENSG00000256196	0.753702346348183	0.0835232813732598	0.589154658020704	3.46779539071661e-06	Young	Old	H2H	No
1408	ENSG00000134146	ENSG00000248079	0.318874069608847	0.537900560470205	0.157635865183035	0.258797565041738	Middle	Old	H2H	No
1409	ENSG00000177706	ENSG00000240093	-0.304255531702266	0.55769938705682	0.789928840848305	2.04778433986054e-12	Young	Old	H2H	No
1410	ENSG00000174407	ENSG00000174403	0.274397736228014	0.598733663374798	0.720149297166949	1.21577485514983e-09	Young	Young	H2H	No
1411	ENSG00000162624	ENSG00000224127	0.695608343640252	0.124879825742908	0.732161285841818	4.67044943965001e-10	Young	Old	H2H	No
1412	ENSG00000166333	ENSG00000254400	-0.0924061655450546	0.861785275159603	0.113207547169811	0.418492656182812	Young	Old	H2H	No
1413	ENSG00000131061	ENSG00000229188	-0.130930734141595	0.804726162223106	-0.0513762322717154	0.714852143014209	Young	Old	H2H	No
1414	ENSG00000168517	ENSG00000224505	0.0285714285714286	1	0.3430898242219	0.0122679849468132	Old	Middle	H2H	No
1415	ENSG00000149571	ENSG00000218109	-0.338061701891407	0.512225258699542	0.652215161465404	1.21700726149351e-07	Middle	Old	H2H	No
1416	ENSG00000240747	ENSG00000235288	-0.654653670707977	0.158302423375458	0.408198193574162	0.00241144863677572	Young	Young	H2H	No
1417	ENSG00000254986	ENSG00000255517	0.771428571428571	0.102777777777778	0.344702467343977	0.0118458635830867	Middle	Old	H2H	No
1418	ENSG00000170961	ENSG00000248690	0.212511859251621	0.686030866008896	0.839771225389489	3.89818880205116e-15	Middle	Old	H2H	Yes
1419	ENSG00000081019	ENSG00000231128	-0.455382555539187	0.364143251942978	0.477971561526569	0.000295098058788254	Middle	Old	H2H	No
1420	ENSG00000125816	ENSG00000225280	1	0	0.85195436331816	6.0565590593055e-16	Old	Old	H2H	No
1421	ENSG00000188820	ENSG00000244158	0.101418510567422	0.848393815060357	0.376664010723918	0.00543656075366111	Middle	Old	H2H	Yes
1422	ENSG00000143479	ENSG00000237605	0.654653670707977	0.158302423375458	0.348278365780368	0.0106002368256953	Middle	Old	H2H	Yes
1423	ENSG00000160188	ENSG00000239930	0.811679449913428	0.0498575851013405	0.637772895083925	2.80281215838555e-07	Young	Old	H2H	No
1424	ENSG00000066382	ENSG00000254489	0.654653670707977	0.158302423375458	0.813061987550033	1.41125822739823e-13	Middle	Old	H2H	No
1425	ENSG00000147465	ENSG00000253356	-0.0303588370359458	0.954475734693563	0.574104338204136	6.97055923243197e-06	Old	Old	H2H	No
1426	ENSG00000166025	ENSG00000255929	0.579771035652448	0.227783956715016	0.148648376267427	0.288105303329846	Middle	Old	H2H	No
1427	ENSG00000112769	ENSG00000226440	0.540898723026251	0.26777767151475	0.282761896281447	0.0402157794096963	Young	Old	H2H	No
1428	ENSG00000162753	ENSG00000238272	0.654653670707977	0.158302423375458	0.412055791241144	0.00217131192113706	Young	Middle	H2H	No
1429	ENSG00000100362	ENSG00000234979	0.654653670707977	0.158302423375458	0.650088784577294	1.37987750880115e-07	Old	Old	H2H	No
1430	ENSG00000118971	ENSG00000255920	0.698253251826754	0.122839463373396	0.730021774811224	5.55867479119562e-10	Middle	Old	H2H	No
1431	ENSG00000137494	ENSG00000247137	0.714285714285714	0.136111111111111	0.353007579422674	0.0098652681268378	Young	Old	H2H	No
1432	ENSG00000171824	ENSG00000230337	0.657142857142857	0.175	0.315432994678278	0.021808070103866	Middle	Old	H2H	Yes
1433	ENSG00000010932	ENSG00000231424	0.257142857142857	0.658333333333333	0.659626557151616	7.79446786792811e-08	Young	Middle	H2H	No
1434	ENSG00000178403	ENSG00000249509	0.808823529411765	0.0513290631996743	0.772157497565481	1.28654941079236e-11	Young	Old	H2H	No
1435	ENSG00000145808	ENSG00000249421	0.942857142857143	0.0166666666666667	0.816948752584565	8.68316262802714e-14	Middle	Old	H2H	Yes
1436	ENSG00000110436	ENSG00000255542	0.392792202424786	0.441112809121304	0.593705598292191	2.78827268658845e-06	Young	Old	H2H	No
1437	ENSG00000091664	ENSG00000254768	0.57473696648568	0.232818849252341	0.708829092786271	2.86611366599217e-09	Young	Old	H2H	No
1438	ENSG00000104267	ENSG00000253549	0.0289885517826224	0.95652935238984	0.808498629253346	0	Middle	Old	H2H	No
1439	ENSG00000124201	ENSG00000177410	-0.142857142857143	0.802777777777778	0.101032091598129	0.470515171603375	Young	Old	H2H	No
1440	ENSG00000111581	ENSG00000247363	0.828571428571429	0.0583333333333333	0.153039832285115	0.273075999565554	Young	Old	H2H	No
1441	ENSG00000153814	ENSG00000234336	-0.11595420713049	0.826848213385815	0.843492985002419	0	Old	Old	H2H	No
1442	ENSG00000187783	ENSG00000234504	0.417365006184152	0.410303636423683	0.275279231368401	0.0460424753623371	Young	Old	H2H	No
1443	ENSG00000165915	ENSG00000255197	0.257142857142857	0.658333333333333	0.232301241735204	0.0941951041522533	Young	Old	H2H	No
1444	ENSG00000010030	ENSG00000224666	-0.392792202424786	0.441112809121304	0.665967527250187	5.27141272006567e-08	Young	Old	H2H	No
1445	ENSG00000183644	ENSG00000254980	0.308020551816849	0.5525811529112	0.567986022713531	9.16843882021779e-06	Middle	Old	H2H	Yes
1446	ENSG00000150361	ENSG00000230223	0.788893491655541	0.0621448549200896	0.644379520706482	1.92404941858413e-07	Old	Old	H2H	Yes
1447	ENSG00000123636	ENSG00000224152	0.6	0.241666666666667	0.423318819545235	0.00173643802151405	Old	Old	H2H	Yes
1448	ENSG00000117620	ENSG00000228084	0.485714285714286	0.355555555555556	0.299870988550234	0.0295381601316765	Young	Old	H2H	No
1449	ENSG00000177697	ENSG00000255108	-0.0676123403782813	0.898736031924871	0.487421383647799	0.000255687051236913	Middle	Old	H2H	No
1450	ENSG00000183508	ENSG00000236866	0.392792202424786	0.441112809121304	0.514009372023565	8.25791319174648e-05	Middle	Old	H2H	Yes
1451	ENSG00000158156	ENSG00000227050	0.654653670707977	0.158302423375458	0.420416061925496	0.00187881224739234	Middle	Old	H2H	No
1452	ENSG00000146555	ENSG00000236708	-0.0338061701891407	0.949310062527826	0.797264123518158	9.10283549583914e-13	Middle	Middle	H2H	No
1453	ENSG00000155304	ENSG00000242342	-0.289885517826224	0.577351787034875	0.234138452884636	0.0915161387225071	Young	Old	H2H	No
1454	ENSG00000100365	ENSG00000183822	0.50709255283711	0.304558784680535	0.11478544109153	0.413109091970548	Young	Old	H2H	No
1455	ENSG00000092969	ENSG00000232480	-0.0303588370359458	0.954475734693563	0.775867137102585	8.88857330015444e-12	Middle	Old	H2H	No
1456	ENSG00000092820	ENSG00000233893	0.434828276739336	0.388865300128958	-0.100231847338694	0.475165131987667	Young	Old	H2H	No
1457	ENSG00000164687	ENSG00000254027	0.314285714285714	0.563888888888889	0.486131269150137	0.000266675760986681	Young	Old	H2H	No
1458	ENSG00000115966	ENSG00000229750	-0.758970925898645	0.0801412280583236	0.330817990612774	0.0155410719727564	Middle	Old	H2H	No
1459	ENSG00000173261	ENSG00000251556	0.654653670707977	0.158302423375458	0.103502239191607	0.460803556879841	Old	Middle	H2H	No
1460	ENSG00000152380	ENSG00000249042	0.0857142857142857	0.919444444444444	0.475407192388324	0.00037612480979689	Young	Old	H2H	No
1461	ENSG00000173376	ENSG00000250344	0.371867872080547	0.467910199034463	0.706649732325929	3.36501580190034e-09	Young	Old	H2H	No
1462	ENSG00000091137	ENSG00000233705	0.885714285714286	0.0333333333333333	0.643574814284459	2.01523360866302e-07	Middle	Old	H2H	Yes
1463	ENSG00000198753	ENSG00000232725	0.811679449913428	0.0498575851013405	0.673520399935494	1.00832067268081e-07	Young	Old	H2H	No
1464	ENSG00000111339	ENSG00000256339	0.514495755427526	0.296351393312353	0.341871777407053	0.0122273824368154	Young	Old	H2H	No
1465	ENSG00000164176	ENSG00000250320	0.657142857142857	0.175	0.928948766814752	1.16814354293446e-23	Middle	Old	H2H	No
1466	ENSG00000122012	ENSG00000248127	0.370328039909021	0.469901862873088	0.562791755723495	1.1521194939036e-05	Young	Old	H2H	No
1467	ENSG00000152684	ENSG00000248898	-0.608759587435071	0.199660189460363	0.44686340912756	0.000894224283594557	Young	Old	H2H	No
1468	ENSG00000174032	ENSG00000251015	0.371867872080547	0.467910199034463	0.0598717897515198	0.670208332009005	Young	Old	H2H	No
1469	ENSG00000196932	ENSG00000237233	-0.212511859251621	0.686030866008896	0.857353130081887	2.51452578644155e-16	Old	Old	H2H	Yes
1470	ENSG00000176402	ENSG00000237640	-0.289885517826224	0.577351787034875	0.702981675781197	4.39419186992276e-09	Young	Middle	H2H	No
1471	ENSG00000163453	ENSG00000245067	0.657142857142857	0.175	0.656735072370278	9.2878390854759e-08	Old	Old	H2H	No
1472	ENSG00000164794	ENSG00000255402	0.685994340570035	0.132418922220249	0.508934100981779	9.96650312485663e-05	Middle	Old	H2H	No
1473	ENSG00000072422	ENSG00000227244	-0.338061701891407	0.512225258699542	0.421812070991636	0.00165615616331475	Young	Old	H2H	No
1474	ENSG00000118523	ENSG00000227220	-0.151794185179729	0.774057503165657	0.490243509111434	0.000233076478936875	Young	Old	H2H	No
1475	ENSG00000072201	ENSG00000249341	0.130930734141595	0.804726162223106	0.250644033615224	0.0702614164244053	Young	Old	H2H	No
1476	ENSG00000107959	ENSG00000237399	0.289885517826224	0.577351787034875	-0.0893404289630705	0.523583855338978	Middle	Old	H2H	Yes
1477	ENSG00000255833	ENSG00000249639	0.602494813255683	0.205610588722382	0.467506351767832	0.000416330741057092	Middle	Middle	H2H	Yes
1478	ENSG00000115461	ENSG00000236886	-0.212511859251621	0.686030866008896	0.668333098287264	4.54476855498934e-08	Old	Old	H2H	No
1479	ENSG00000147234	ENSG00000227610	-0.392792202424786	0.441112809121304	0.148478540096298	0.288662687907918	Old	Old	H2H	No
1480	ENSG00000105825	ENSG00000234695	0.50709255283711	0.304558784680535	0.430165346598005	0.00130495207401583	Young	Old	H2H	No
1481	ENSG00000148672	ENSG00000240475	0.50709255283711	0.304558784680535	0.659812933397839	2.012532254426e-07	Old	Old	H2H	No
1482	ENSG00000061455	ENSG00000223652	0.57681790368297	0.2307322519546	0.826451223972547	2.51963977611254e-14	Old	Old	H2H	Yes
1483	ENSG00000170142	ENSG00000223791	-0.771428571428571	0.102777777777778	-0.0434045892930605	0.75762522295054	Young	Old	H2H	No
1484	ENSG00000187678	ENSG00000231185	0.257142857142857	0.658333333333333	0.739880664408966	0	Middle	Old	H2H	No
1485	ENSG00000174996	ENSG00000255320	-0.0303588370359458	0.954475734693563	0.333299735992086	0.0147370042671853	Young	Middle	H2H	No
1486	ENSG00000105991	ENSG00000233429	0.698253251826754	0.122839463373396	0.593694565392679	4.45751600594355e-06	Middle	Old	H2H	No
1487	ENSG00000158055	ENSG00000232298	0.845154254728517	0.0341094231674096	0.815358620806085	1.06064157473723e-13	Middle	Old	H2H	No
1488	ENSG00000137478	ENSG00000256568	-0.130930734141595	0.804726162223106	0.478830784146301	0.000286734882560143	Middle	Old	H2H	No
1489	ENSG00000006283	ENSG00000250107	0.376851173174092	0.461482840350805	0.67319141568216	3.33723226781042e-08	Middle	Old	H2H	No
1490	ENSG00000107317	ENSG00000238268	0.371867872080547	0.467910199034463	0.407945714591262	0.00242795758697036	Middle	Old	H2H	Yes
1491	ENSG00000184897	ENSG00000206417	0.6	0.241666666666667	0.352201257861635	0.0100440256186588	Old	Old	H2H	No
1492	ENSG00000186767	ENSG00000233661	-0.392792202424786	0.441112809121304	0.305336141542279	0.026197963816938	Young	Old	H2H	No
1493	ENSG00000145014	ENSG00000229334	-0.0857142857142857	0.919444444444444	0.531043380099984	5.60539531991835e-05	Middle	Old	H2H	No
1494	ENSG00000143418	ENSG00000231073	0.130930734141595	0.804726162223106	0.121558136524191	0.38590019906777	Young	Old	H2H	No
1495	ENSG00000145358	ENSG00000249710	-0.392792202424786	0.441112809121304	0.511173516627848	9.17623542251169e-05	Young	Middle	H2H	No
1496	ENSG00000109189	ENSG00000248866	0.371428571428571	0.497222222222222	0.502660861151427	0.000153706055307016	Middle	Old	H2H	No
1497	ENSG00000142627	ENSG00000227959	0.698253251826754	0.122839463373396	0.884756035172751	1.53895808523852e-18	Young	Old	H2H	No
1498	ENSG00000089094	ENSG00000256742	0.771428571428571	0.102777777777778	0.504999193678439	0.000141880385384328	Middle	Old	H2H	No
1499	ENSG00000168913	ENSG00000230729	0.135224680756563	0.798399318803501	0.519594505622384	6.69093580357893e-05	Middle	Middle	H2H	No
1500	ENSG00000143382	ENSG00000237781	-0.0857142857142857	0.919444444444444	0.27971294952427	0.04285692901205	Middle	Old	H2H	No
1501	ENSG00000166340	ENSG00000255680	-0.654653670707977	0.158302423375458	0.427240466170963	0.00141950077293326	Young	Old	H2H	No
1502	ENSG00000156009	ENSG00000230899	0.107763181216065	0.838980949873286	0.129403290063707	0.355748167377891	Young	Young	H2H	No
1503	ENSG00000135540	ENSG00000225177	0.257142857142857	0.658333333333333	0.493388163199484	0.000210044519739135	Young	Old	H2H	No
1504	ENSG00000111913	ENSG00000229313	0.130930734141595	0.804726162223106	0.321521244994299	0.0188944923490158	Middle	Old	H2H	No
1505	ENSG00000074800	ENSG00000230679	-0.0303588370359458	0.954475734693563	-0.17698758264796	0.204271342439623	Young	Old	H2H	No
1506	ENSG00000159217	ENSG00000250838	0.270449361513125	0.604216677237078	0.726866702955284	7.16446237727604e-10	Middle	Old	H2H	No
1507	ENSG00000144642	ENSG00000235904	0	1	0.905278457046976	1.33610711727286e-20	Young	Old	H2H	No
1508	ENSG00000113916	ENSG00000223401	-0.0289885517826224	0.95652935238984	0.216868423926665	0.118805640946685	Middle	Old	H2H	No
1509	ENSG00000138061	ENSG00000232973	0.6	0.241666666666667	0.74852339402795	1.16523654866919e-10	Young	Old	H2H	No
1510	ENSG00000111877	ENSG00000253194	0.0869656553478673	0.869880378700103	0.470811159490405	0.000434472300902489	Middle	Old	H2H	No
1511	ENSG00000197579	ENSG00000235453	0.371428571428571	0.497222222222222	-0.21923883244638	0.114630784424681	Middle	Old	H2H	No
1512	ENSG00000120686	ENSG00000223685	0.371428571428571	0.497222222222222	0.438880825673278	0.00112542559051848	Young	Old	H2H	No
1513	ENSG00000131504	ENSG00000228737	-0.516100229611079	0.294583741462461	0.152475407192388	0.274865112319841	Old	Old	H2H	No
1514	ENSG00000135720	ENSG00000246777	0.753702346348183	0.0835232813732598	0.504837929366231	0.000142668348244872	Old	Old	H2H	No
1515	ENSG00000069011	ENSG00000250513	-0.0967741935483871	0.855291866671142	0.731715186638357	4.84376845518507e-10	Young	Old	H2H	No
1516	ENSG00000020256	ENSG00000234948	0.101418510567422	0.848393815060357	0.168769907003274	0.227026444449526	Old	Old	H2H	No
1517	ENSG00000163435	ENSG00000234678	0.94112394811432	0.00509754056486147	0.920484322221185	1.85808182123931e-22	Middle	Old	H2H	No
1518	ENSG00000121316	ENSG00000256751	0.724713794565561	0.103242804623708	0.801564263828415	0	Old	Old	H2H	No
1519	ENSG00000134248	ENSG00000224699	-0.6	0.241666666666667	0.127237542331882	0.362864365593991	Young	Old	H2H	No
1520	ENSG00000117640	ENSG00000228172	0.485714285714286	0.355555555555556	0.551282051282051	2.5937316618181e-05	Young	Old	H2H	No
1521	ENSG00000153094	ENSG00000204581	0	1	-0.0621686455666864	0.658322384084014	Middle	Old	H2H	No
1522	ENSG00000179133	ENSG00000224215	0.75	0.0859375	0.724548846641605	8.61365926741795e-10	Young	Young	H2H	No
1523	ENSG00000123684	ENSG00000229258	-0.540898723026251	0.267777671514749	0.391346714231391	0.00375965469358879	Young	Old	H2H	No
1524	ENSG00000151208	ENSG00000233871	0.0857142857142857	0.919444444444444	0.486181385790319	0.000223517079188554	Young	Old	H2H	No
1525	ENSG00000163960	ENSG00000225822	-0.135224680756563	0.798399318803502	-0.0638619549790086	0.649612848451302	Middle	Old	H2H	No
1526	ENSG00000144648	ENSG00000235288	0.654653670707977	0.158302423375458	0.514549930721157	8.09273288370008e-05	Young	Old	H2H	No
1527	ENSG00000181915	ENSG00000238280	0.50709255283711	0.304558784680535	0.298586893039481	0.0298768468659135	Middle	Old	H2H	No
1528	ENSG00000136560	ENSG00000224467	0.130930734141595	0.804726162223106	0.375282771134847	0.00562375854316699	Young	Old	H2H	No
1529	ENSG00000244607	ENSG00000225611	0.0910765111078374	0.863762970020258	0.385629973030152	0.00434876526235416	Young	Old	H2H	No
1530	ENSG00000105810	ENSG00000237819	-0.84066800169605	0.0360575728451593	0.68768520585666	1.28222982240675e-08	Old	Old	H2H	No
1531	ENSG00000158286	ENSG00000226944	0.333947207395404	0.51770020830544	0.457910014513788	0.000644875697150523	Young	Old	H2H	No
1532	ENSG00000188676	ENSG00000253939	0.398526698493043	0.433857660670178	0.423577532597893	0.00157558912147515	Young	Old	H2H	No
1533	ENSG00000168621	ENSG00000248587	0.142857142857143	0.802777777777778	0.911518594227093	2.53797002128247e-21	Young	Old	H2H	No
1534	ENSG00000182389	ENSG00000225214	0.676123403782813	0.140357386618995	0.562141800856404	1.18520408015617e-05	Middle	Old	H2H	Yes
1535	ENSG00000125869	ENSG00000225988	0.57681790368297	0.2307322519546	0.723233836369091	9.55477250353054e-10	Young	Old	H2H	No
1536	ENSG00000243414	ENSG00000249249	-0.313339780720256	0.545372463609519	0.0857926140945009	0.540260680213583	Old	Middle	H2H	No
1537	ENSG00000168938	ENSG00000249996	0.516100229611079	0.294583741462461	0.64602483470408	3.95099211456946e-07	Young	Old	H2H	No
1538	ENSG00000106052	ENSG00000229893	0.516100229611079	0.294583741462461	0.320109659732301	0.0198517123787985	Young	Old	H2H	No
1539	ENSG00000116151	ENSG00000229813	-0.130930734141595	0.804726162223106	0.258460916167928	0.0616721626675899	Young	Middle	H2H	No
1540	ENSG00000170819	ENSG00000249993	0.0617213399848368	0.907535554479859	0.64456771144609	1.9032899778371e-07	Young	Old	H2H	No
1541	ENSG00000121578	ENSG00000240254	-0.130930734141595	0.804726162223106	0.562883795036198	1.14750414107766e-05	Young	Old	H2H	No
1542	ENSG00000111725	ENSG00000248636	0.657142857142857	0.175	0.3472826963393	0.0111966124335308	Young	Old	H2H	No
1543	ENSG00000083099	ENSG00000228124	0.394664881467296	0.438739251517017	-0.0876086036422889	0.532763555907985	Middle	Old	H2H	No
1544	ENSG00000113580	ENSG00000249881	-0.270449361513125	0.604216677237077	0.404903532349018	0.00263491237484807	Young	Old	H2H	No
1545	ENSG00000205213	ENSG00000254862	-0.885714285714286	0.0333333333333333	0.474932973265607	0.000326482061497057	Middle	Old	H2H	No
1546	ENSG00000172322	ENSG00000231560	-0.132842232831014	0.801908788101987	0.249395258829221	0.071895440890786	Young	Young	H2H	No
1547	ENSG00000129810	ENSG00000237485	0.724713794565561	0.103242804623708	-0.28180938558297	0.0412739443494745	Middle	Old	H2H	Yes
1548	ENSG00000120087	ENSG00000242207	0.548795472456028	0.259448933050512	0.463915956769922	0.000467335917600985	Young	Young	H2H	No
1549	ENSG00000178467	ENSG00000223343	0.314285714285714	0.563888888888889	0.693920335429769	3.25794534202956e-08	Young	Old	H2H	No
1550	ENSG00000115866	ENSG00000231890	0.2	0.713888888888889	0.284792775358813	0.0391049086836424	Middle	Old	H2H	No
1551	ENSG00000124181	ENSG00000226648	0.428571428571429	0.419444444444444	0.756168359941945	0	Old	Old	H2H	No
1552	ENSG00000197620	ENSG00000241769	-0.257142857142857	0.658333333333333	0.590388646992421	5.14989808554859e-06	Young	Old	H2H	No
1553	ENSG00000138696	ENSG00000249599	0.758970925898645	0.0801412280583239	0.83540637519324	7.31731971122909e-15	Young	Old	H2H	No
1554	ENSG00000169064	ENSG00000241669	0.654653670707977	0.158302423375458	0.383553654402971	0.00458200669740549	Old	Middle	H2H	No
1555	ENSG00000145491	ENSG00000250600	0.654653670707977	0.158302423375458	0.40937810382979	0.00233561114346627	Young	Old	H2H	No
1556	ENSG00000136193	ENSG00000227014	0.771428571428571	0.102777777777778	0.399612965650701	0.00324411662962895	Young	Old	H2H	No
1557	ENSG00000165646	ENSG00000225936	-0.371867872080547	0.467910199034463	0.672348935059524	3.52228017245472e-08	Middle	Old	H2H	Yes
1558	ENSG00000120093	ENSG00000233101	0.880406274042429	0.0205987347749205	0.80188679245283	0	Old	Old	H2H	No
1559	ENSG00000152061	ENSG00000227373	-0.260896966043602	0.617533817425997	0.330396919856676	0.015681145959959	Young	Old	H2H	No
1560	ENSG00000113161	ENSG00000247372	0.782690898130805	0.065703848071589	0.518750255369413	6.90880461180072e-05	Young	Old	H2H	No
1561	ENSG00000169908	ENSG00000240541	0.753702346348183	0.0835232813732598	0.874975699230893	1.08718123918047e-17	Middle	Old	H2H	Yes
1562	ENSG00000197614	ENSG00000255829	-0.135224680756563	0.798399318803502	0.322933538398761	0.0183486225210781	Young	Middle	H2H	No
1563	ENSG00000130720	ENSG00000236658	0.654653670707977	0.158302423375458	0.721079611506716	1.13094488363064e-09	Young	Old	H2H	No
1564	ENSG00000155307	ENSG00000223662	-0.845154254728517	0.0341094231674097	0.703568743168926	4.21160957613576e-09	Old	Old	H2H	Yes
1565	ENSG00000132661	ENSG00000234832	-0.273229533323512	0.600354590429112	0.00241896468311563	0.986465097787751	Young	Middle	H2H	No
1566	ENSG00000166341	ENSG00000255410	-0.371428571428571	0.497222222222222	0.209278034907353	0.132595166111099	Young	Old	H2H	No
1567	ENSG00000123388	ENSG00000228630	0.806451612903226	0.0525662112718607	0.903955746909205	1.8721188054011e-20	Old	Old	H2H	No
1568	ENSG00000172554	ENSG00000235688	0.57681790368297	0.2307322519546	0.849303537186957	9.20847973869274e-16	Middle	Old	H2H	Yes
1569	ENSG00000099960	ENSG00000226872	0.654653670707977	0.158302423375458	0.27391182129661	0.0471783735895005	Middle	Old	H2H	No
1570	ENSG00000184983	ENSG00000237037	-0.657142857142857	0.175	-0.175133043057571	0.209111179639094	Middle	Old	H2H	No
1571	ENSG00000084764	ENSG00000230286	0.135224680756563	0.798399318803501	0.456237283636768	0.000595862605939924	Middle	Old	H2H	No
1572	ENSG00000184221	ENSG00000227757	0.777541914350235	0.0687269414410897	0.783563844773858	4.03375562361944e-12	Middle	Old	H2H	Yes
1573	ENSG00000165030	ENSG00000233081	0.617914380653325	0.191093901690193	0.546587996558159	2.29335124575201e-05	Middle	Old	H2H	No
1574	ENSG00000001617	ENSG00000235016	0.347862621391469	0.499253218114633	0.824105827468554	3.44301703055267e-14	Old	Old	H2H	No
1575	ENSG00000138083	ENSG00000236502	0.394664881467296	0.438739251517017	0.811920590503794	1.62413373661204e-13	Old	Old	H2H	No
1576	ENSG00000052841	ENSG00000254907	-0.637748139217693	0.17307111024126	0.108378356936517	0.439835093179353	Old	Old	H2H	No
1577	ENSG00000082269	ENSG00000224349	0.273229533323512	0.600354590429111	0.0962329674140937	0.493044597174781	Young	Old	H2H	No
1578	ENSG00000185149	ENSG00000250538	0.954863710632231	0.00300994919281766	0.686443165414824	1.39474648966905e-08	Young	Old	H2H	No
1579	ENSG00000157782	ENSG00000256008	0.676123403782813	0.140357386618995	0.631585776431231	3.95479181083884e-07	Middle	Young	H2H	No
1580	ENSG00000151090	ENSG00000228791	0.142857142857143	0.802777777777778	0.757602707420929	5.14790146198397e-11	Middle	Old	H2H	No
1581	ENSG00000173436	ENSG00000235185	-0.654653670707977	0.158302423375458	0.304256959751433	0.0267593166740167	Young	Old	H2H	No
1582	ENSG00000102572	ENSG00000224418	-0.0857142857142857	0.919444444444444	-0.0816803741332043	0.559910112998812	Young	Old	H2H	No
1583	ENSG00000089225	ENSG00000255399	1	0	0.926565868500844	2.63145547314107e-23	Middle	Old	H2H	No
1584	ENSG00000198740	ENSG00000248714	0.0285714285714286	1	-0.00846637639090469	0.952080289871585	Young	Old	H2H	No
1585	ENSG00000197123	ENSG00000228564	1	0	0.319914141579976	0.0195323572935008	Young	Young	H2H	No
1586	ENSG00000129128	ENSG00000248980	-0.698253251826754	0.122839463373396	0.241332043218836	0.0818210738677014	Middle	Old	H2H	No
1587	ENSG00000155011	ENSG00000251081	-0.654653670707977	0.158302423375458	0.367974928905915	0.00671103264395102	Middle	Old	H2H	No
1588	ENSG00000159023	ENSG00000233427	0.0910765111078374	0.863762970020258	0.213760154860293	0.12431426421882	Young	Old	H2H	No
1589	ENSG00000172005	ENSG00000233850	0.685994340570035	0.132418922220249	0.795400668131945	1.12195115674817e-12	Young	Old	H2H	No
1590	ENSG00000092421	ENSG00000249167	0.0285714285714286	1	0.788577945884476	2.36925517438983e-12	Young	Old	H2H	No
1591	ENSG00000197183	ENSG00000228156	-0.130930734141595	0.804726162223106	0.302583199395382	0.0276498624629166	Young	Old	H2H	No
1592	ENSG00000138172	ENSG00000234699	0.927633657043918	0.00766584418747316	0.525237864860506	6.93614407586803e-05	Young	Old	H2H	No
1593	ENSG00000118971	ENSG00000256164	0.485714285714286	0.355555555555556	0.693734378515515	8.46166067204675e-09	Old	Old	H2H	No
1594	ENSG00000069248	ENSG00000223635	0.0303588370359458	0.954475734693563	0.290036987544775	0.0351463572490739	Young	Old	H2H	No
1595	ENSG00000071082	ENSG00000223947	-0.845154254728517	0.0341094231674097	-0.127622416453749	0.362462959025425	Middle	Old	H2H	No
1596	ENSG00000164078	ENSG00000228008	0.540898723026251	0.26777767151475	0.481027470561843	0.000266323539453491	Young	Old	H2H	No
1597	ENSG00000124140	ENSG00000204044	0.142857142857143	0.802777777777778	0.749153362360909	0	Middle	Old	H2H	No
1598	ENSG00000107758	ENSG00000221817	-0.771428571428571	0.102777777777778	0.0214481535236252	0.878641508676055	Old	Old	H2H	No
1599	ENSG00000132432	ENSG00000234707	0.347862621391469	0.499253218114633	0.362038380906305	0.00804456212432358	Young	Old	H2H	No
1600	ENSG00000188725	ENSG00000251279	0.0285714285714286	1	-0.182389937106918	0.19062806592239	Young	Old	H2H	No
1601	ENSG00000080822	ENSG00000248839	-0.130930734141595	0.804726162223106	0.224591409046704	0.105923269939456	Middle	Old	H2H	No
1602	ENSG00000198721	ENSG00000254821	0.135224680756563	0.798399318803501	0.481553450480882	0.000261636495176098	Young	Old	H2H	No
1603	ENSG00000185658	ENSG00000238141	0.0857142857142857	0.919444444444444	0.279229156587647	0.04322926511989	Middle	Old	H2H	Yes
1604	ENSG00000075239	ENSG00000255467	0.270449361513125	0.604216677237078	0.00056861272369602	0.99677587539314	Young	Old	H2H	No
1605	ENSG00000145936	ENSG00000253647	0.273229533323512	0.600354590429111	0.695150651684904	7.66582275412563e-09	Young	Old	H2H	No
1606	ENSG00000139515	ENSG00000247381	0.46475800154489	0.353056861849513	0.877248267030731	7.00633086530925e-18	Young	Old	H2H	No
1607	ENSG00000214402	ENSG00000238268	0.101418510567422	0.848393815060357	0.397471669224756	0.00320763584098295	Middle	Middle	H2H	No
1608	ENSG00000196277	ENSG00000226258	0.144942758913112	0.784108369602108	0.365170399876238	0.00717456553593454	Young	Old	H2H	No
1609	ENSG00000083312	ENSG00000249085	-0.304255531702266	0.55769938705682	0.169776514307808	0.224226656721045	Young	Old	H2H	No
1610	ENSG00000213949	ENSG00000248898	-0.405839724956714	0.424662507561364	0.529753265602322	5.8789082869228e-05	Young	Old	H2H	No
1611	ENSG00000115419	ENSG00000235852	-0.314285714285714	0.563888888888889	0.19321022561004	0.165700531610686	Middle	Old	H2H	No
1612	ENSG00000082438	ENSG00000233255	0.657142857142857	0.175	0.769939141984118	1.59968110823207e-11	Young	Old	H2H	No
1613	ENSG00000173011	ENSG00000245748	0.338061701891407	0.512225258699542	0.578051927108531	8.73462119051725e-06	Middle	Old	H2H	No
1614	ENSG00000182247	ENSG00000233153	-0.777541914350235	0.0687269414410899	0.399054030933476	0.00307722425641852	Young	Old	H2H	No
1615	ENSG00000139197	ENSG00000255572	0.50709255283711	0.304558784680535	0.284671162069263	0.0388304652825783	Young	Old	H2H	No
1616	ENSG00000105829	ENSG00000236861	0.439480212458829	0.383220913257781	0.238994961856421	0.0847990365976609	Young	Old	H2H	No
1617	ENSG00000162441	ENSG00000228150	-0.169030850945703	0.748868450023527	0.452749556523141	0.000752227881892233	Young	Old	H2H	No
1618	ENSG00000131773	ENSG00000254372	0.676123403782813	0.140357386618995	0.266289386433182	0.053936365286648	Young	Old	H2H	No
1619	ENSG00000142606	ENSG00000237058	0.654653670707977	0.158302423375458	0.410574747197377	0.00226086928703311	Young	Old	H2H	No
1620	ENSG00000188483	ENSG00000204055	0.542857142857143	0.297222222222222	0.322447992259313	0.0189309953681611	Middle	Middle	H2H	No
1621	ENSG00000242372	ENSG00000235214	-0.516100229611079	0.294583741462461	0.25232246940894	0.0683411665632508	Young	Old	H2H	No
1622	ENSG00000181026	ENSG00000249487	-0.392792202424786	0.441112809121304	-0.0903356950205063	0.520036487510101	Young	Old	H2H	No
1623	ENSG00000178922	ENSG00000229348	0.2	0.713888888888889	0.0761973875181422	0.586624623189905	Young	Old	H2H	No
1624	ENSG00000151062	ENSG00000256706	0.676123403782813	0.140357386618995	0.384175070595748	0.00451107452550867	Young	Old	H2H	No
1625	ENSG00000160813	ENSG00000240211	0.6	0.241666666666667	0.0615223351072408	0.660811357178513	Middle	Old	H2H	No
1626	ENSG00000136244	ENSG00000179428	0.400426717361903	0.431462445415476	0.832413473002453	1.11511910427508e-14	Young	Old	H2H	No
1627	ENSG00000086062	ENSG00000233554	-0.0857142857142857	0.919444444444444	0.373535992980123	0.00586855796602816	Middle	Old	H2H	No
1628	ENSG00000183378	ENSG00000254707	0.137198868114007	0.795492981293592	0.258548311276886	0.0615811328793251	Young	Old	H2H	No
1629	ENSG00000153714	ENSG00000235448	-0.130930734141595	0.804726162223106	0.499072396807207	0.000142431845679905	Young	Old	H2H	No
1630	ENSG00000101972	ENSG00000232412	0.0869656553478673	0.869880378700103	-0.228269633930011	0.100172176223286	Middle	Old	H2H	Yes
1631	ENSG00000135899	ENSG00000243565	-0.657142857142857	0.175	0.601596516690856	3.14181535148676e-06	Young	Middle	H2H	No
1632	ENSG00000150051	ENSG00000230500	0.394664881467296	0.438739251517017	0.856866038409523	2.72607183303809e-16	Young	Old	H2H	No
1633	ENSG00000124357	ENSG00000236469	0.394664881467296	0.438739251517017	0.684380294137066	1.60240363470046e-08	Young	Old	H2H	No
1634	ENSG00000180182	ENSG00000234636	-0.257142857142857	0.658333333333333	-0.0572488308337365	0.683086643186468	Middle	Old	H2H	No
1635	ENSG00000214188	ENSG00000227199	-0.314285714285714	0.563888888888889	0.0350749879051766	0.802648487250098	Young	Young	H2H	No
1636	ENSG00000198168	ENSG00000246225	0.0857142857142857	0.919444444444444	0.262296403805838	0.0580408989704465	Middle	Middle	H2H	No
1637	ENSG00000113905	ENSG00000236524	0.398526698493043	0.433857660670178	0.59431136334851	2.70780918498219e-06	Young	Old	H2H	No
1638	ENSG00000150093	ENSG00000229656	0.260896966043602	0.617533817425997	0.618126108692146	1.48134554745346e-06	Middle	Old	H2H	No
1639	ENSG00000144043	ENSG00000228384	0.130930734141595	0.804726162223106	-0.064617997396355	0.645739009843621	Young	Old	H2H	No
1640	ENSG00000179057	ENSG00000254966	0.428571428571429	0.419444444444444	0.595791001451379	4.06505393610004e-06	Middle	Middle	H2H	No
1641	ENSG00000111224	ENSG00000256862	-0.130930734141595	0.804726162223106	0.221030571823209	0.111722526644299	Young	Old	H2H	No
1642	ENSG00000172425	ENSG00000255435	-0.371428571428571	0.497222222222222	0.674971778745364	9.35366922283736e-08	Old	Old	H2H	No
1643	ENSG00000157343	ENSG00000232909	0.654653670707977	0.158302423375458	0.177081949628565	0.204623773008741	Young	Middle	H2H	No
1644	ENSG00000234224	ENSG00000242593	0.698253251826754	0.122839463373396	0.695678928425559	7.38746356321604e-09	Old	Old	H2H	No
1645	ENSG00000139233	ENSG00000239335	0.758970925898645	0.0801412280583239	-0.140299951620706	0.31536426269397	Young	Old	H2H	No
1646	ENSG00000044574	ENSG00000239705	-0.0676123403782813	0.898736031924871	0.184853437082364	0.185132509347758	Young	Old	H2H	No
1647	ENSG00000026025	ENSG00000229124	0.657142857142857	0.175	0.336881148201903	0.0140168856019096	Middle	Old	H2H	No
1648	ENSG00000116819	ENSG00000239636	-0.0869656553478673	0.869880378700103	0.6527173036607	2.85324696897262e-07	Young	Old	H2H	No
1649	ENSG00000124788	ENSG00000229931	0.885714285714286	0.0333333333333333	0.577810030640219	8.82409679195511e-06	Young	Old	H2H	No
1650	ENSG00000164109	ENSG00000250938	-0.257142857142857	0.658333333333333	-0.402999516207063	0.00297459194712378	Middle	Old	H2H	No
1651	ENSG00000117707	ENSG00000230461	0.485714285714286	0.355555555555556	0.903180335322504	2.27629695227166e-20	Young	Old	H2H	No
1652	ENSG00000121440	ENSG00000239677	0.714285714285714	0.136111111111111	0.899359084651561	5.82651727874315e-20	Middle	Old	H2H	No
1653	ENSG00000183018	ENSG00000229782	0.516100229611079	0.294583741462461	0.651237805520319	1.28948991128041e-07	Middle	Old	H2H	No
1654	ENSG00000133639	ENSG00000245904	0.0857142857142857	0.919444444444444	0.624092888243832	1.12233221025796e-06	Young	Old	H2H	No
1655	ENSG00000105971	ENSG00000237813	0.371428571428571	0.497222222222222	0.820029027576197	0	Young	Old	H2H	No
1656	ENSG00000115233	ENSG00000235724	0.439480212458829	0.383220913257781	0.179439789112595	0.19856323395596	Old	Old	H2H	No
1657	ENSG00000104760	ENSG00000254054	-0.455382555539187	0.364143251942978	0.406146416255211	0.00254854317039058	Young	Old	H2H	No
1658	ENSG00000162510	ENSG00000186056	0.811679449913428	0.0498575851013405	0.107007499743123	0.445675780282083	Old	Old	H2H	No
1659	ENSG00000152784	ENSG00000248719	0.289885517826224	0.577351787034875	0.802613071521145	4.93440504802309e-13	Middle	Old	H2H	No
1660	ENSG00000172935	ENSG00000256508	0.811679449913428	0.0498575851013405	0.842059962821739	2.78086020313772e-15	Middle	Middle	H2H	No
1661	ENSG00000135541	ENSG00000231028	0.6	0.241666666666667	0.585470085470085	6.37007537801024e-06	Young	Old	H2H	No
1662	ENSG00000168288	ENSG00000231969	0.428571428571429	0.419444444444444	-0.249153362360909	0.0721784934460877	Young	Old	H2H	No
1663	ENSG00000101076	ENSG00000226812	0.371867872080547	0.467910199034463	0.768938926494773	1.76338539440779e-11	Middle	Old	H2H	No
1664	ENSG00000177192	ENSG00000255992	0.828571428571429	0.0583333333333333	0.305595871633607	0.0264624072149207	Young	Old	H2H	No
1665	ENSG00000166535	ENSG00000256661	0.212511859251621	0.686030866008896	0.234067464173256	0.0916173128421167	Young	Old	H2H	No
1666	ENSG00000168081	ENSG00000253690	-0.371867872080547	0.467910199034463	0.690310611300751	1.07190548829713e-08	Middle	Old	H2H	Yes
1667	ENSG00000178381	ENSG00000229043	-0.314285714285714	0.563888888888889	0.37614900822448	0.00578553488378113	Young	Middle	H2H	No
1668	ENSG00000139163	ENSG00000257023	0.231908414260979	0.658373571260927	0.116845416072182	0.404718904247888	Young	Old	H2H	No
1669	ENSG00000139182	ENSG00000256967	0.314285714285714	0.563888888888889	0.5137488928888	8.33860688044672e-05	Middle	Old	H2H	Yes
1670	ENSG00000187140	ENSG00000230798	1	1.84889274661176e-32	0.931963282142814	4.01164382001569e-24	Old	Old	H2H	No
1671	ENSG00000188582	ENSG00000241570	0.94112394811432	0.00509754056486147	0.862199677591921	1.10708974458669e-16	Young	Old	H2H	No
1672	ENSG00000174564	ENSG00000249407	0.654653670707977	0.158302423375458	0.309553421256258	0.0240980474585751	Young	Old	H2H	No
1673	ENSG00000115738	ENSG00000235092	0.314285714285714	0.563888888888889	0.462747943880019	0.000557045115671719	Middle	Old	H2H	No
1674	ENSG00000165359	ENSG00000225235	-0.698253251826754	0.122839463373396	0.296234301227313	0.0312564320526584	Middle	Old	H2H	Yes
1675	ENSG00000152782	ENSG00000232936	-0.0338061701891407	0.949310062527826	0.278454487437931	0.043490841755254	Middle	Old	H2H	No
1676	ENSG00000165626	ENSG00000227175	0.666736691000316	0.148089799440353	0.53217745169786	4.10818208684325e-05	Middle	Old	H2H	Yes
1677	ENSG00000118137	ENSG00000235910	0.147122471584125	0.780908527164766	0.445808764417359	0.000821414314737172	Middle	Old	H2H	No
1678	ENSG00000128641	ENSG00000227542	-0.142857142857143	0.802777777777778	0.724534844020053	8.6232020568411e-10	Middle	Old	H2H	No
1679	ENSG00000078114	ENSG00000231920	0.304255531702266	0.55769938705682	0.657823416165528	8.69673882220094e-08	Middle	Old	H2H	No
1680	ENSG00000181409	ENSG00000225180	0.845154254728517	0.0341094231674096	0.604689619546451	1.6242336946727e-06	Young	Old	H2H	No
1681	ENSG00000138375	ENSG00000235042	0.654653670707977	0.158302423375458	0.0506476217015502	0.718727995255923	Young	Old	H2H	No
1682	ENSG00000110104	ENSG00000255959	0.654653670707977	0.158302423375458	-0.0336019292212897	0.811214158546676	Middle	Middle	H2H	No
1683	ENSG00000109132	ENSG00000250467	1	0	0.581908445560121	4.87448361370152e-06	Old	Old	H2H	Yes
1684	ENSG00000082258	ENSG00000224043	0.0857142857142857	0.919444444444444	0.300354781486857	0.0292671176280251	Middle	Old	H2H	No
1685	ENSG00000108829	ENSG00000253102	0.94112394811432	0.00509754056486147	0.407370702653141	0.00246593113611563	Middle	Old	H2H	No
1686	ENSG00000162543	ENSG00000225986	0.666736691000316	0.148089799440353	0.713526841078475	2.01786439427343e-09	Young	Old	H2H	No
1687	ENSG00000147381	ENSG00000229967	0.898026510133874	0.0150676985628473	0.890498981494501	4.48890868390148e-19	Young	Young	H2H	No
1688	ENSG00000188316	ENSG00000225302	0.942857142857143	0.0166666666666667	0.574872995982461	6.73200442914458e-06	Middle	Old	H2H	Yes
1689	ENSG00000153822	ENSG00000230258	-0.392792202424786	0.441112809121304	0.58722898404541	3.79926843767211e-06	Young	Old	H2H	No
1690	ENSG00000130779	ENSG00000257097	0.130930734141595	0.804726162223106	0.24935924564274	0.0717601283100652	Middle	Old	H2H	No
1691	ENSG00000168672	ENSG00000254010	-0.676123403782813	0.140357386618994	0.549093823435304	2.06655769081486e-05	Old	Old	H2H	Yes
1692	ENSG00000116584	ENSG00000224276	-0.439480212458829	0.383220913257781	0.231968514090821	0.0946483620714207	Young	Middle	H2H	No
1693	ENSG00000122557	ENSG00000227544	-0.314285714285714	0.563888888888889	0.124327948868657	0.375086103128818	Young	Old	H2H	No
1694	ENSG00000254093	ENSG00000253695	0.101418510567422	0.848393815060357	0.169929955801961	0.22380198573233	Young	Old	H2H	No
1695	ENSG00000087448	ENSG00000256747	-0.394664881467296	0.438739251517016	0.461343066271372	0.000507294063243842	Middle	Old	H2H	Yes
1696	ENSG00000100385	ENSG00000235237	-0.0910765111078374	0.863762970020258	0.696803803062163	6.82616553664193e-09	Middle	Middle	H2H	No
1697	ENSG00000097033	ENSG00000236915	0.485714285714286	0.355555555555556	0.139574262215772	0.317893299743272	Young	Old	H2H	No
1698	ENSG00000104499	ENSG00000253728	0.774596669241483	0.0704839969102199	0.236490157224484	0.0882134403157165	Young	Middle	H2H	No
1699	ENSG00000186047	ENSG00000237152	-0.371428571428571	0.497222222222222	0.419885494470567	0.00174825306544757	Young	Old	H2H	No
1700	ENSG00000184702	ENSG00000228287	0.371867872080547	0.467910199034463	0.810300808055838	1.97926868889391e-13	Young	Old	H2H	No
1701	ENSG00000165282	ENSG00000234181	0.130930734141595	0.804726162223106	0.122202003203415	0.383370034463817	Young	Old	H2H	No
1702	ENSG00000166436	ENSG00000254900	0.654653670707977	0.158302423375458	-0.184434810077175	0.186147200642046	Young	Old	H2H	No
1703	ENSG00000145860	ENSG00000253256	-0.338061701891407	0.512225258699542	0.576842444766973	9.19066264010925e-06	Middle	Old	H2H	No
1704	ENSG00000072182	ENSG00000227432	0.441367414752375	0.380939210477189	0.422489215357695	0.00162482994306708	Young	Middle	H2H	No
1705	ENSG00000132424	ENSG00000228506	-0.428571428571429	0.419444444444444	0.537574584744396	4.39227124518701e-05	Old	Old	H2H	Yes
1706	ENSG00000070413	ENSG00000223461	0.394664881467296	0.438739251517017	0.301080470891792	0.0288644744151366	Young	Old	H2H	No
1707	ENSG00000163002	ENSG00000224643	-0.130930734141595	0.804726162223106	0.248857457760538	0.0723523209722618	Middle	Old	H2H	No
1708	ENSG00000177311	ENSG00000249417	0	1	0.109820996613449	0.432619748691158	Young	Old	H2H	No
1709	ENSG00000143498	ENSG00000225265	0.6	0.241666666666667	0.136671504596033	0.328138980644731	Young	Old	H2H	No
1710	ENSG00000172548	ENSG00000251405	0.194051466058623	0.712576399147795	0.413567832298456	0.00208314797735765	Young	Old	H2H	No
1711	ENSG00000198105	ENSG00000236514	-0.492805380304581	0.320632582865827	0.572891469117884	1.08406964214806e-05	Young	Middle	H2H	No
1712	ENSG00000198382	ENSG00000255507	-0.0289885517826224	0.95652935238984	0.134978229317852	0.334211251960166	Middle	Old	H2H	No
1713	ENSG00000185105	ENSG00000235296	0.514705882352941	0.296119669753715	0.554133094977449	1.67184474023546e-05	Young	Old	H2H	No
1714	ENSG00000157110	ENSG00000254109	0.758970925898645	0.0801412280583239	0.819714513715021	6.10281271136165e-14	Young	Old	H2H	No
1715	ENSG00000117122	ENSG00000226526	0.392792202424786	0.441112809121304	0.513442577511073	8.43442443555408e-05	Middle	Old	H2H	No
1716	ENSG00000103316	ENSG00000189149	-0.2353959545346	0.653427860877847	0.129333978390582	0.354959657329497	Young	Old	H2H	No
1717	ENSG00000165695	ENSG00000224992	-0.0910765111078374	0.863762970020258	0.292068234494042	0.0338294893059729	Young	Old	SEB	No
1718	ENSG00000042304	ENSG00000236116	0.898026510133874	0.0150676985628473	0.840436265250338	3.53572244587044e-15	Young	Young	SEB	No
1719	ENSG00000130640	ENSG00000235245	0.714285714285714	0.136111111111111	0.480003225286244	0.000324998343247544	Young	Old	SEB	No
1720	ENSG00000095002	ENSG00000235760	-0.0289885517826224	0.95652935238984	0.0745041122399613	0.594989852594349	Young	Old	SEB	No
1721	ENSG00000133315	ENSG00000256341	-0.257142857142857	0.658333333333333	0.468875987743912	0.000461413029527236	Middle	Middle	SEB	No
1722	ENSG00000134324	ENSG00000228496	-0.130930734141595	0.804726162223106	0.293931898231817	0.0326575247107777	Young	Old	SEB	No
1723	ENSG00000196284	ENSG00000230554	-0.0303588370359458	0.954475734693563	0.171342754188433	0.219918078337324	Young	Old	SEB	No
1724	ENSG00000112149	ENSG00000234540	-0.777541914350235	0.0687269414410899	0.240953640817122	0.0822020484430761	Young	Middle	SEB	No
1725	ENSG00000107249	ENSG00000230001	0.758970925898645	0.0801412280583239	0.528098548160461	4.8221337931321e-05	Young	Old	SEB	No
1726	ENSG00000188511	ENSG00000235111	-0.714285714285714	0.136111111111111	0.9046726767668	1.56026135212961e-20	Young	Young	SEB	No
1727	ENSG00000171533	ENSG00000255434	0.845154254728517	0.0341094231674096	0.782041794375316	4.72777760513292e-12	Young	Old	SEB	No
1728	ENSG00000131089	ENSG00000231729	0.270449361513125	0.604216677237078	0.409455522016972	0.00233071005709806	Young	Old	SEB	No
1729	ENSG00000164270	ENSG00000253297	0.685994340570035	0.132418922220249	0.654717425129766	1.04846476331527e-07	Young	Old	SEB	No
1730	ENSG00000165702	ENSG00000233800	0.184812331090109	0.725937691182315	0.207253771843541	0.136468129752275	Young	Old	SEB	No
1731	ENSG00000087884	ENSG00000254691	0	1	0.670057086466306	4.07569131900344e-08	Young	Old	SEB	No
1732	ENSG00000162105	ENSG00000224119	0.845154254728517	0.0341094231674096	0.798337879914798	8.061751234302e-13	Young	Old	SEB	No
1733	ENSG00000198846	ENSG00000254048	0.57681790368297	0.2307322519546	0.62759701037754	4.91806061761534e-07	Middle	Old	SEB	Yes
1734	ENSG00000155897	ENSG00000253259	0.676123403782813	0.140357386618995	0.298384604951911	0.0299934397752451	Young	Old	SEB	No
1735	ENSG00000047932	ENSG00000226181	0.392792202424786	0.441112809121304	0.106274470232994	0.448816438021455	Young	Old	SEB	No
1736	ENSG00000143669	ENSG00000229463	-0.318874069608847	0.537900560470205	0.53096087279733	4.31021863354449e-05	Young	Old	SEB	No
1737	ENSG00000178734	ENSG00000223458	0.826184389323164	0.0426921527584494	0.876431069227012	8.21365252520949e-18	Young	Young	SEB	No
1738	ENSG00000156110	ENSG00000227539	0.0857142857142857	0.919444444444444	0.566578512344157	9.75758765866505e-06	Young	Old	SEB	No
1739	ENSG00000171488	ENSG00000231613	-0.819688599970537	0.0458371412324532	0.470374856399817	0.000379264704441919	Young	Old	SEB	No
1740	ENSG00000143772	ENSG00000228382	0.264820448851425	0.612055238565705	0.489164835707267	0.000201700035901463	Young	Middle	SEB	No
1741	ENSG00000204442	ENSG00000227248	0.811679449913428	0.0498575851013405	0.946187949251223	1.20430217227204e-26	Young	Middle	SEB	No
1742	ENSG00000166224	ENSG00000233104	0.654653670707977	0.158302423375458	0.47714669692022	0.000303334668345934	Young	Old	SEB	No
1743	ENSG00000138771	ENSG00000231335	-0.135224680756563	0.798399318803502	0.773824667752842	1.09050280631738e-11	Young	Old	SEB	No
1744	ENSG00000119408	ENSG00000227200	-0.273229533323512	0.600354590429112	0.503064021931946	0.000151604777613483	Young	Old	SEB	No
1745	ENSG00000102595	ENSG00000237822	0.885714285714286	0.0333333333333333	0.327834497958209	0.0165570023757684	Young	Old	SEB	No
1746	ENSG00000151532	ENSG00000234221	0.492805380304581	0.320632582865827	0.760441864215449	0	Young	Old	SEB	No
1747	ENSG00000163945	ENSG00000253399	0.169030850945703	0.748868450023527	0.295536116333955	0.0316759142284752	Young	Old	SEB	No
1748	ENSG00000117707	ENSG00000223365	0.676123403782813	0.140357386618995	0.749142271735385	1.10333943468472e-10	Old	Old	SEB	Yes
1749	ENSG00000186329	ENSG00000235943	0.674199862463242	0.141927447774055	0.185381124856119	0.183859134269418	Young	Old	SEB	No
1750	ENSG00000146147	ENSG00000236996	-0.676123403782813	0.140357386618994	0.718104018730508	1.42387790909183e-09	Young	Old	SEB	No
1751	ENSG00000157542	ENSG00000233213	0.845154254728517	0.0341094231674096	0.652652005409837	1.18586162228984e-07	Young	Old	SEB	No
1752	ENSG00000116874	ENSG00000224238	0.169030850945703	0.748868450023527	0.340912756007096	0.0128584436427631	Young	Old	SEB	No
1753	ENSG00000010379	ENSG00000255746	0.11595420713049	0.826848213385815	0.731488988022659	4.93395853460229e-10	Young	Old	SEB	No
1754	ENSG00000184029	ENSG00000223608	1	1.84889274661176e-32	0.843442309875271	2.26181051108205e-15	Young	Young	SEB	No
1755	ENSG00000078269	ENSG00000233496	0.540898723026251	0.26777767151475	0.394642216384747	0.00345304605275638	Young	Old	SEB	No
1756	ENSG00000060709	ENSG00000256064	0.880406274042429	0.0205987347749205	0.816138769198754	9.61707144491957e-14	Young	Old	SEB	No
1757	ENSG00000183570	ENSG00000231820	0.880406274042429	0.0205987347749205	0.752440167677004	8.22669494611566e-11	Young	Old	SEB	No
1758	ENSG00000163486	ENSG00000224900	0.927633657043918	0.00766584418747316	0.597726173197871	3.73198735121454e-06	Middle	Young	SEB	No
1759	ENSG00000111450	ENSG00000256299	0.6	0.241666666666667	0.533542976939203	5.10860059865464e-05	Young	Old	SEB	No
1760	ENSG00000133121	ENSG00000230300	-0.428571428571429	0.419444444444444	0.615335113928628	9.43293823312046e-07	Young	Old	SEB	No
1761	ENSG00000143799	ENSG00000234476	0.333947207395404	0.51770020830544	0.0706480114363609	0.615182274890019	Young	Old	SEB	No
1762	ENSG00000145191	ENSG00000227509	0.135224680756563	0.798399318803501	0.133633267613572	0.340106719695973	Young	Old	SEB	No
1763	ENSG00000164530	ENSG00000232598	0.398526698493043	0.433857660670178	0.0241302702285844	0.863825125585844	Young	Old	SEB	No
1764	ENSG00000070061	ENSG00000232755	0.428571428571429	0.419444444444444	0.455249153362361	0.000698359982397529	Young	Old	SEB	No
1765	ENSG00000197584	ENSG00000223941	-0.169030850945703	0.748868450023527	0.6279641609051	4.82098255837873e-07	Young	Old	SEB	No
1766	ENSG00000174469	ENSG00000230190	0.516100229611079	0.294583741462461	0.321519136356131	0.0188953175530904	Middle	Old	SEB	No
1767	ENSG00000198369	ENSG00000232693	-0.289885517826224	0.577351787034875	0.225906003681268	0.103841841547401	Young	Old	SEB	No
1768	ENSG00000148082	ENSG00000224945	0.985610760609162	0.000309085667849671	0.964763747782616	0	Young	Old	SEB	No
1769	ENSG00000062282	ENSG00000254826	0.637748139217693	0.17307111024126	0.604106825067646	1.6723286075604e-06	Young	Old	SEB	No
1770	ENSG00000183853	ENSG00000226520	0.11595420713049	0.826848213385815	0.771760470872934	1.33793865213282e-11	Young	Old	SEB	No
1771	ENSG00000145819	ENSG00000230789	0.212511859251621	0.686030866008896	0.419314869728644	0.0017763938595778	Young	Old	SEB	No
1772	ENSG00000183715	ENSG00000255371	0.777541914350235	0.0687269414410897	0.356695113849172	0.00874884513233943	Middle	Old	SEB	No
1773	ENSG00000106689	ENSG00000231227	0.698253251826754	0.122839463373396	0.505361847706536	0.000113569232397935	Young	Old	SEB	No
1774	ENSG00000171385	ENSG00000232558	0.654653670707977	0.158302423375458	0.647773221791026	1.58037181928352e-07	Young	Old	SEB	No
1775	ENSG00000151067	ENSG00000256837	0.371867872080547	0.467910199034463	0.469533987567115	0.000389807435750245	Young	Old	SEB	No
1776	ENSG00000178776	ENSG00000248362	0.92	0.00934400000000003	0.851571055503758	6.43806491342677e-16	Young	Middle	SEB	No
1777	ENSG00000145216	ENSG00000248494	0	1	-0.082278719120781	0.558070837109506	Young	Old	SEB	No
1778	ENSG00000107104	ENSG00000226403	0.2	0.713888888888889	0.379381942141711	0.00508407486176017	Young	Old	SEB	No
1779	ENSG00000151952	ENSG00000256085	0.664211164155072	0.150200422331011	0.681254328538404	1.97327086838353e-08	Young	Old	SEB	No
1780	ENSG00000120278	ENSG00000232891	-0.371428571428571	0.497222222222222	0.593339248764055	2.83800841070039e-06	Young	Old	SEB	No
1781	ENSG00000157087	ENSG00000236999	0.304255531702266	0.55769938705682	0.175956659987648	0.207561741058085	Young	Old	SEB	No
1782	ENSG00000185736	ENSG00000233052	0.130930734141595	0.804726162223106	0.411125978530744	0.00222716043281087	Young	Old	SEB	No
1783	ENSG00000139656	ENSG00000235285	0.664211164155072	0.150200422331011	0.936402201794427	7.57844608800624e-25	Young	Young	SEB	No
1784	ENSG00000026508	ENSG00000251194	0.666736691000316	0.148089799440353	0.817102425226999	8.51601194033671e-14	Young	Old	SEB	No
1785	ENSG00000253320	ENSG00000253263	0.6	0.241666666666667	0.432868318478587	0.00120652597959628	Young	Young	SEB	No
1786	ENSG00000256391	ENSG00000256956	0.942857142857143	0.0166666666666667	0.887495126367996	8.62254117251744e-19	Young	Young	SEB	No
1787	ENSG00000134020	ENSG00000253142	0.845154254728517	0.0341094231674096	0.297538531028899	0.0304852118435945	Young	Old	SEB	No
1788	ENSG00000008394	ENSG00000256564	-0.392792202424786	0.441112809121304	0.713284046682107	2.05514458000589e-09	Old	Old	SEB	No
1789	ENSG00000183715	ENSG00000254896	0.637535577754862	0.173260315298533	0.387303124540468	0.00416847591841404	Young	Old	SEB	No
1790	ENSG00000186522	ENSG00000230696	0.0676123403782813	0.898736031924871	0.462934618599735	0.000482227694197869	Young	Old	SEB	No
1791	ENSG00000125246	ENSG00000233731	0.392792202424786	0.441112809121304	0.204953483474361	0.140971325239682	Young	Old	SEB	No
1792	ENSG00000157087	ENSG00000224771	-0.394664881467296	0.438739251517016	0.326017920331241	0.0172028752953754	Young	Old	SEB	No
1793	ENSG00000164488	ENSG00000224417	0.411596604342021	0.417469747031233	0.77298601913797	1.18527840309496e-11	Young	Old	SEB	No
1794	ENSG00000104142	ENSG00000251161	-0.0857142857142857	0.919444444444444	0.32656023222061	0.0174001320845193	Young	Old	SEB	No
1795	ENSG00000243156	ENSG00000234913	0.811679449913428	0.0498575851013405	0.315788344057036	0.0212539900418337	Young	Old	SEB	No
1796	ENSG00000067560	ENSG00000235908	-0.771428571428571	0.102777777777778	0.269956458635704	0.0508972827304767	Young	Old	SEB	No
1797	ENSG00000164764	ENSG00000237061	0.758970925898645	0.0801412280583239	0.888171361295169	7.45624760187864e-19	Young	Old	SEB	No
1798	ENSG00000071242	ENSG00000232082	0.405839724956714	0.424662507561364	0.808459169883524	2.47264430842192e-13	Young	Old	SEB	No
1799	ENSG00000156564	ENSG00000236075	0.676123403782813	0.140357386618995	0.577101714934132	6.08244104768219e-06	Young	Old	SEB	No
1800	ENSG00000198739	ENSG00000225299	0.811679449913428	0.0498575851013405	0.589456867926781	3.4182849598457e-06	Young	Old	SEB	No
1801	ENSG00000100024	ENSG00000228923	0.893259600268861	0.0164821953396457	0.938582747721443	3.19674767256322e-25	Young	Old	SEB	No
1802	ENSG00000164035	ENSG00000251636	-0.540898723026251	0.267777671514749	0.058308195660457	0.678346036587036	Young	Old	SEB	No
1803	ENSG00000197123	ENSG00000229881	1	0	0.356633243347474	0.00876135858929593	Middle	Young	SEB	No
1804	ENSG00000112773	ENSG00000226089	0.50709255283711	0.304558784680535	0.341486034771014	0.0123318570333793	Young	Old	SEB	No
1805	ENSG00000152503	ENSG00000250472	0.880406274042429	0.0205987347749205	0.462998453295658	0.000481246106992488	Young	Old	SEB	No
1806	ENSG00000123091	ENSG00000236434	-0.371428571428571	0.497222222222222	0.24351864445197	0.0788962337144156	Young	Old	SEB	No
1807	ENSG00000023516	ENSG00000226176	0.439480212458829	0.383220913257781	0.444409981375746	0.000856897151068338	Young	Old	SEB	No
1808	ENSG00000131203	ENSG00000253838	0.695608343640252	0.124879825742908	0.914020361617477	1.25949253462288e-21	Young	Middle	SEB	No
1809	ENSG00000148584	ENSG00000229711	0.695608343640252	0.124879825742908	0.511362672278094	9.1121859711154e-05	Young	Old	SEB	No
1810	ENSG00000149571	ENSG00000254938	0.318874069608847	0.537900560470205	0.878602707445686	5.36988395762209e-18	Old	Old	SEB	No
1811	ENSG00000182667	ENSG00000238262	0.392792202424786	0.441112809121304	0.554805541806407	1.62479792300493e-05	Young	Old	SEB	No
1812	ENSG00000112242	ENSG00000224707	0.654653670707977	0.158302423375458	0.575308997813642	6.60007883226934e-06	Young	Old	SEB	No
1813	ENSG00000198814	ENSG00000229331	-0.130930734141595	0.804726162223106	0.60858559301156	1.3343742402686e-06	Young	Old	SEB	No
1814	ENSG00000141956	ENSG00000227698	0.0857142857142857	0.919444444444444	0.598693759071118	3.57530710382237e-06	Young	Old	SEB	No
1815	ENSG00000077713	ENSG00000237903	-0.714285714285714	0.136111111111111	0.475810353168844	0.000371363419502824	Young	Old	SEB	No
1816	ENSG00000117984	ENSG00000229512	0.94112394811432	0.00509754056486147	0.809385582970489	0	Young	Old	SEB	No
1817	ENSG00000056487	ENSG00000230922	0.94112394811432	0.00509754056486147	0.850883356817533	7.18069197091495e-16	Old	Old	SEB	No
1818	ENSG00000182674	ENSG00000253726	0.654653670707977	0.158302423375458	0.789757306013665	2.08617639158073e-12	Young	Old	SEB	No
1819	ENSG00000122376	ENSG00000237280	-0.542857142857143	0.297222222222222	0.408169859021687	0.002413296382149	Young	Middle	SEB	No
1820	ENSG00000018408	ENSG00000241985	-0.11595420713049	0.826848213385815	0.525569487391791	5.32035293134028e-05	Young	Old	SEB	No
1821	ENSG00000125970	ENSG00000229472	0.579771035652448	0.227783956715016	0.376632801161103	0.00571914980993025	Young	Old	SEB	No
1822	ENSG00000182993	ENSG00000256339	0.777541914350235	0.0687269414410897	0.491808825200322	0.000184006419157888	Young	Middle	SEB	No
1823	ENSG00000213551	ENSG00000244365	0.6	0.241666666666667	0.943396226415094	0	Young	Old	SEB	No
1824	ENSG00000157193	ENSG00000225030	0.819688599970537	0.0458371412324532	0.675640524954736	2.8498437181743e-08	Young	Old	SEB	No
1825	ENSG00000123992	ENSG00000227432	0.17654696590095	0.737930932435343	0.151346557006934	0.278466764585979	Young	Old	SEB	No
1826	ENSG00000166833	ENSG00000255270	0.50709255283711	0.304558784680535	0.16637757215263	0.233777278838153	Young	Old	SEB	No
1827	ENSG00000116667	ENSG00000230470	0.0303588370359458	0.954475734693563	0.399048261392413	0.00307769110890825	Young	Old	SEB	No
1828	ENSG00000154645	ENSG00000244676	0.130930734141595	0.804726162223106	0.628916738887134	4.57740123457352e-07	Young	Old	SEB	No
1829	ENSG00000162105	ENSG00000227726	0.0910765111078374	0.863762970020258	0.87528547012021	1.02449985377681e-17	Young	Old	SEB	No
1830	ENSG00000182132	ENSG00000253647	0.333947207395404	0.51770020830544	0.529522250872885	4.56090731851088e-05	Young	Old	SEB	No
1831	ENSG00000107104	ENSG00000228115	-0.698253251826754	0.122839463373396	0.469762941461055	0.000448882207575387	Young	Old	SEB	No
1832	ENSG00000169084	ENSG00000223571	-0.0289885517826224	0.95652935238984	0.27302048056765	0.0482490978032479	Young	Old	SEB	No
1833	ENSG00000171703	ENSG00000237371	0.753702346348183	0.0835232813732598	0.644764262180156	1.88183253267397e-07	Young	Old	SEB	No
1834	ENSG00000118960	ENSG00000231948	0.516100229611079	0.294583741462461	0.598060757675892	2.2559248096351e-06	Young	Old	SEB	No
1835	ENSG00000155093	ENSG00000231515	0.777541914350235	0.0687269414410897	0.527395617332335	4.95611970855976e-05	Young	Middle	SEB	No
1836	ENSG00000115607	ENSG00000236525	0.392792202424786	0.441112809121304	0.810307483062102	1.97766404733518e-13	Young	Old	SEB	No
1837	ENSG00000141367	ENSG00000229507	0.0857142857142857	0.919444444444444	0.238801758045961	0.0850586525477737	Young	Old	SEB	No
1838	ENSG00000116183	ENSG00000230220	0.676123403782813	0.140357386618995	0.371698897118024	0.00613601800784568	Young	Old	SEB	No
1839	ENSG00000156273	ENSG00000234293	0.492805380304581	0.320632582865827	0.145955971767184	0.29702448064437	Young	Old	SEB	No
1840	ENSG00000151067	ENSG00000256721	0.927633657043918	0.00766584418747316	0.64453570852674	1.90680536473891e-07	Middle	Old	SEB	No
1841	ENSG00000175691	ENSG00000253392	0.771428571428571	0.102777777777778	0.54329946782777	3.53363328431284e-05	Young	Young	SEB	No
1842	ENSG00000111817	ENSG00000237021	-0.579771035652448	0.227783956715016	0.180696661828737	0.194831802842958	Young	Old	SEB	No
1843	ENSG00000168818	ENSG00000248221	0.463816828521959	0.354164298436231	0.262124021881088	0.0579482840435968	Young	Old	SEB	No
1844	ENSG00000160190	ENSG00000231867	0.130930734141595	0.804726162223106	0.0861700897363438	0.539537996525149	Young	Old	SEB	No
1845	ENSG00000154330	ENSG00000229019	0.758970925898645	0.0801412280583239	0.759226297578647	4.43155316563546e-11	Middle	Old	SEB	No
1846	ENSG00000171840	ENSG00000256020	0.392792202424786	0.441112809121304	0.739416476151262	2.55575928902487e-10	Young	Old	SEB	No
1847	ENSG00000150093	ENSG00000244336	0.130930734141595	0.804726162223106	0.243441702706306	0.0789938468654765	Young	Old	SEB	No
1848	ENSG00000155966	ENSG00000223516	0.50709255283711	0.304558784680535	0.314356794532349	0.0218805621073421	Young	Old	SEB	No
1849	ENSG00000170485	ENSG00000232034	0.11595420713049	0.826848213385815	0.826789353590844	2.40781133276912e-14	Young	Old	SEB	No
1850	ENSG00000085276	ENSG00000242795	-0.212511859251621	0.686030866008896	0.746979388564683	1.33431289878118e-10	Young	Old	SEB	No
1851	ENSG00000114861	ENSG00000242094	0.657142857142857	0.175	0.528489062719718	4.74914462071993e-05	Middle	Old	SEB	No
1852	ENSG00000007001	ENSG00000237327	0.695725242782938	0.124789337440287	0.80426670970246	4.06795576915019e-13	Young	Old	SEB	No
1853	ENSG00000181804	ENSG00000240888	0.169030850945703	0.748868450023527	0.469931307223852	0.000384793222434715	Young	Old	SEB	No
1854	ENSG00000152284	ENSG00000231134	-0.333947207395404	0.51770020830544	0.664232007068427	5.8724683882322e-08	Young	Old	SEB	No
1855	ENSG00000198964	ENSG00000226561	0.657142857142857	0.175	0.191959380545005	0.168510249640909	Young	Old	SEB	No
1856	ENSG00000138134	ENSG00000180139	0.0857142857142857	0.919444444444444	0.86080593482122	1.40606840403499e-16	Old	Old	SEB	No
1857	ENSG00000151952	ENSG00000256137	0.548795472456028	0.259448933050512	0.466369978077655	0.000431900271996693	Young	Old	SEB	No
1858	ENSG00000100197	ENSG00000232710	0.394664881467296	0.438739251517017	0.76632801161103	0	Young	Old	SEB	No
1859	ENSG00000147526	ENSG00000253586	-0.654653670707977	0.158302423375458	0.528820492743371	4.68799701075694e-05	Young	Old	SEB	No
1860	ENSG00000117477	ENSG00000234437	-0.169030850945703	0.748868450023527	0.337845447758397	0.0133562411381858	Young	Old	SEB	No
1861	ENSG00000171862	ENSG00000224745	0.6	0.241666666666667	0.562812449604902	1.63897197227107e-05	Young	Old	SEB	No
1862	ENSG00000152078	ENSG00000231992	0.485714285714286	0.355555555555556	0.791640808124019	1.699667296761e-12	Young	Old	SEB	No
1863	ENSG00000150275	ENSG00000236958	-0.531368931324057	0.277963393318487	0.619804854248069	7.46347367053005e-07	Young	Old	SEB	No
1864	ENSG00000104714	ENSG00000254207	0.84066800169605	0.0360575728451593	0.256430933823008	0.0638171472816936	Young	Middle	SEB	No
1865	ENSG00000002746	ENSG00000181211	0.676123403782813	0.140357386618995	0.645205975897142	1.83443498077832e-07	Middle	Old	SEB	No
1866	ENSG00000175600	ENSG00000227658	0.654653670707977	0.158302423375458	0.570599501338083	8.16099981374029e-06	Young	Middle	SEB	No
1867	ENSG00000138100	ENSG00000234945	0.664211164155072	0.150200422331011	0.0557161018951483	0.691916694815809	Middle	Middle	SEB	No
1868	ENSG00000011275	ENSG00000237738	0.753702346348183	0.0835232813732598	0.402193194646025	0.00303689031368572	Young	Old	SEB	No
1869	ENSG00000048649	ENSG00000255409	0.202919862478357	0.699797968157019	0.426032133188945	0.00146939069997709	Young	Old	SEB	No
1870	ENSG00000020922	ENSG00000255893	0.828571428571429	0.0583333333333333	0.763406179403276	2.99678011249645e-11	Young	Old	SEB	No
1871	ENSG00000119231	ENSG00000230732	0.0285714285714286	1	0.617884212223835	1.49801002678961e-06	Young	Old	SEB	No
1872	ENSG00000150275	ENSG00000236744	0.893259600268861	0.0164821953396457	0.816607378068444	9.06572328830908e-14	Young	Old	SEB	No
1873	ENSG00000171587	ENSG00000233756	0.666736691000316	0.148089799440353	0.587534521872015	3.74478119786898e-06	Young	Old	SEB	No
1874	ENSG00000132334	ENSG00000227076	0.0579771035652448	0.913131785162327	0.664731494920174	1.57535450225253e-07	Young	Old	SEB	No
1875	ENSG00000169306	ENSG00000237994	0.579771035652448	0.227783956715016	0.352183923871681	0.00970289653664933	Young	Old	SEB	No
1876	ENSG00000145216	ENSG00000250930	0.654653670707977	0.158302423375458	0.0336980156344855	0.810684246973754	Old	Old	SEB	No
1877	ENSG00000148120	ENSG00000236095	-0.657142857142857	0.175	0.320996613449444	0.0194980781911136	Young	Old	SEB	No
1878	ENSG00000151276	ENSG00000240256	0.0857142857142857	0.919444444444444	0.759958071278826	0	Young	Old	SEB	No
1879	ENSG00000138785	ENSG00000251175	0.0676123403782813	0.898736031924871	0.277654601121563	0.0441224444521876	Young	Old	SEB	No
1880	ENSG00000212127	ENSG00000256712	0.6	0.241666666666667	0.164812127076278	0.237530649113599	Young	Middle	SEB	No
1881	ENSG00000168916	ENSG00000251456	0.57681790368297	0.2307322519546	0.262472172362359	0.0576040030545672	Young	Old	SEB	No
1882	ENSG00000183117	ENSG00000253162	0.676123403782813	0.140357386618995	0.452555144132308	0.000668154473273767	Young	Old	SEB	No
1883	ENSG00000185532	ENSG00000235279	0.777541914350235	0.0687269414410897	0.434241345312536	0.00115912205528544	Young	Old	SEB	No
1884	ENSG00000117114	ENSG00000227960	0.0857142857142857	0.919444444444444	0.365780307189734	0.00707145442510203	Young	Old	SEB	No
1885	ENSG00000180354	ENSG00000230751	0.441367414752375	0.380939210477189	0.412155568532448	0.00216539349045258	Young	Old	SEB	No
1886	ENSG00000173013	ENSG00000245748	0.50709255283711	0.304558784680535	0.993226898887276	0	Middle	Old	SEB	No
1887	ENSG00000116285	ENSG00000225820	-0.428571428571429	0.419444444444444	0.818742707878922	6.91252994721447e-14	Young	Old	SEB	No
1888	ENSG00000152894	ENSG00000228972	0.885714285714286	0.0333333333333333	0.579676749113544	5.40454755459631e-06	Young	Old	SEB	No
1889	ENSG00000131149	ENSG00000179219	-0.270449361513125	0.604216677237077	-0.162625761001188	0.244640059481972	Young	Old	SEB	No
1890	ENSG00000173757	ENSG00000236194	0.2	0.713888888888889	0.354487542479856	0.0092050382425007	Middle	Old	SEB	No
1891	ENSG00000184903	ENSG00000228540	0.212511859251621	0.686030866008896	0.459422960268136	0.000539099643461543	Young	Middle	SEB	No
1892	ENSG00000163945	ENSG00000254094	0.50709255283711	0.304558784680535	0.499032414126754	0.000173854620992544	Young	Old	SEB	No
1893	ENSG00000170525	ENSG00000224502	0.2	0.713888888888889	0.285921625544267	0.03830924571633	Young	Old	SEB	No
1894	ENSG00000133401	ENSG00000249688	0.654653670707977	0.158302423375458	0.409699129800333	0.0023153476087532	Young	Old	SEB	No
1895	ENSG00000151491	ENSG00000256953	-0.439480212458829	0.383220913257781	-0.11808533933066	0.399716791018862	Young	Old	SEB	No
1896	ENSG00000186094	ENSG00000225623	0.880406274042429	0.0205987347749205	0.657233195327927	9.01276855453238e-08	Young	Middle	SEB	No
1897	ENSG00000182621	ENSG00000225479	0.151794185179729	0.774057503165657	0.44751177113992	0.000780002124452352	Young	Old	SEB	No
1898	ENSG00000157014	ENSG00000231177	0.714285714285714	0.136111111111111	0.411627156910176	0.00237579715831271	Young	Middle	SEB	No
1899	ENSG00000168038	ENSG00000204772	0.169030850945703	0.748868450023527	0.509194054685015	9.87167444488095e-05	Young	Old	SEB	No
1900	ENSG00000048740	ENSG00000229206	0.57681790368297	0.2307322519546	0.425782358633626	0.00147989681342556	Young	Old	SEB	No
1901	ENSG00000110344	ENSG00000255422	-0.151794185179729	0.774057503165657	-0.116039029487833	0.407991437306341	Young	Old	SEB	No
1902	ENSG00000107186	ENSG00000234740	0.771428571428571	0.102777777777778	0.795124821612871	1.15700522989605e-12	Young	Old	SEB	No
1903	ENSG00000243156	ENSG00000235445	0.880406274042429	0.0205987347749205	0.38852871094197	0.00404062002813057	Young	Old	SEB	No
1904	ENSG00000143799	ENSG00000226349	-0.273229533323512	0.600354590429112	-0.0792773918287017	0.572566840532647	Young	Old	SEB	No
1905	ENSG00000172260	ENSG00000228853	0.392792202424786	0.441112809121304	0.592721470629831	2.92375173165161e-06	Young	Old	SEB	No
1906	ENSG00000156170	ENSG00000253878	-0.257142857142857	0.658333333333333	0.519512981777133	8.52825046488129e-05	Young	Old	SEB	No
1907	ENSG00000152894	ENSG00000182404	0.771428571428571	0.102777777777778	0.550836152663291	1.9212722613802e-05	Young	Old	SEB	No
1908	ENSG00000107077	ENSG00000224972	0.869656553478673	0.0243768916856908	0.624415416868247	1.10552577149982e-06	Young	Old	SEB	No
1909	ENSG00000147481	ENSG00000253849	0.132842232831014	0.801908788101988	0.370380740562373	0.00633443044251525	Young	Old	SEB	No
1910	ENSG00000187391	ENSG00000235751	0.927633657043918	0.00766584418747316	0.949604902435091	0	Young	Old	SEB	No
1911	ENSG00000055950	ENSG00000236662	-0.314285714285714	0.563888888888889	0.523544589582325	7.37588316276273e-05	Young	Old	SEB	No
1912	ENSG00000139767	ENSG00000256031	0.812897019324939	0.049236281894145	0.723813569105404	9.12849008474197e-10	Young	Old	SEB	No
1913	ENSG00000188523	ENSG00000227771	0.695608343640252	0.124879825742908	0.825359827356453	2.91533545180511e-14	Young	Old	SEB	No
1914	ENSG00000168300	ENSG00000253475	0.819688599970537	0.0458371412324532	0.139310117305525	0.319798910340746	Young	Old	SEB	No
1915	ENSG00000197959	ENSG00000233540	0.758970925898645	0.0801412280583239	0.305207362064615	0.0262644272232832	Middle	Old	SEB	Yes
1916	ENSG00000160305	ENSG00000223692	0.0857142857142857	0.919444444444444	0.100225770037091	0.474079275330835	Young	Old	SEB	No
1917	ENSG00000114331	ENSG00000229325	0.771428571428571	0.102777777777778	0.833413965489437	0	Young	Old	SEB	No
1918	ENSG00000137941	ENSG00000233061	0.84066800169605	0.0360575728451593	0.616088787560361	9.07001717082462e-07	Middle	Old	SEB	No
1919	ENSG00000197429	ENSG00000230896	-0.428571428571429	0.419444444444444	0.651991614255765	2.95623646430468e-07	Young	Old	SEB	No
1920	ENSG00000124749	ENSG00000227602	0.212511859251621	0.686030866008896	0.234491435347711	0.0910143561256736	Middle	Old	SEB	No
1921	ENSG00000130035	ENSG00000255608	0.57681790368297	0.2307322519546	0.77538216962445	9.33252943191019e-12	Young	Young	SEB	No
1922	ENSG00000143799	ENSG00000233384	-0.0289885517826224	0.95652935238984	-0.0452662533844258	0.747566111593123	Old	Old	SEB	No
1923	ENSG00000120549	ENSG00000238115	0.0857142857142857	0.919444444444444	0.8096274794388	0	Young	Old	SEB	No
1924	ENSG00000068724	ENSG00000225187	0.151794185179729	0.774057503165657	0.722786647314949	4.53077104279734e-10	Middle	Old	SEB	Yes
1925	ENSG00000188580	ENSG00000237321	0.318874069608847	0.537900560470205	0.651861520796839	1.24278098851363e-07	Young	Old	SEB	No
1926	ENSG00000117419	ENSG00000233602	0.371428571428571	0.497222222222222	0.400661183680052	0.0031584621698774	Young	Old	SEB	No
1927	ENSG00000049449	ENSG00000254627	-0.439480212458829	0.383220913257781	0.179210633742342	0.199146599792223	Young	Old	SEB	No
1928	ENSG00000156564	ENSG00000226454	0.758970925898645	0.0801412280583239	0.802609801468159	4.936280655015e-13	Young	Old	SEB	No
1929	ENSG00000183775	ENSG00000249605	0.654653670707977	0.158302423375458	0.722066531264259	1.04708244219993e-09	Young	Old	SEB	No
1930	ENSG00000166206	ENSG00000235518	0.758970925898645	0.0801412280583239	0.482635715229964	0.000252227484568993	Young	Old	SEB	No
1931	ENSG00000157985	ENSG00000235529	0.771428571428571	0.102777777777778	0.683310533918514	1.72122687085984e-08	Middle	Old	SEB	No
1932	ENSG00000148655	ENSG00000228280	-0.202919862478357	0.699797968157019	0.650147124366846	1.37514861820057e-07	Middle	Old	SEB	No
1933	ENSG00000236699	ENSG00000249885	0.893259600268861	0.0164821953396457	0.855829459623843	3.23419053807594e-16	Young	Old	SEB	No
1934	ENSG00000182667	ENSG00000224700	0.777541914350235	0.0687269414410897	0.630139073745984	4.28168443316199e-07	Young	Old	SEB	No
1935	ENSG00000157168	ENSG00000253222	0.880406274042429	0.0205987347749205	0.848961980927727	9.7136035077839e-16	Young	Old	SEB	No
1936	ENSG00000116783	ENSG00000233894	0.0289885517826224	0.95652935238984	0.437517690704487	0.00105268186693452	Young	Old	SEB	No
1937	ENSG00000102606	ENSG00000233644	0.273229533323512	0.600354590429111	0.425294040356973	0.00150063076835677	Young	Old	SEB	No
1938	ENSG00000198382	ENSG00000255081	0.828571428571429	0.0583333333333333	0.0884939368869372	0.528615091146279	Young	Old	SEB	No
1939	ENSG00000069493	ENSG00000257027	0.828571428571429	0.0583333333333333	0.830430575713595	0	Young	Old	SEB	No
1940	ENSG00000153832	ENSG00000231534	0.11595420713049	0.826848213385815	0.619296824791296	7.66620952997325e-07	Young	Old	SEB	No
1941	ENSG00000148737	ENSG00000237996	-0.714285714285714	0.136111111111111	0.298953133635663	0.0296667182072774	Young	Old	SEB	No
1942	ENSG00000099991	ENSG00000232545	0.6	0.241666666666667	0.652475407192388	2.8871851256559e-07	Middle	Old	SEB	No
1943	ENSG00000075292	ENSG00000237779	0.2	0.713888888888889	0.366956942428641	0.00718225131158584	Young	Old	SEB	No
1944	ENSG00000055211	ENSG00000235168	0.654653670707977	0.158302423375458	-0.010386100053749	0.941160845239594	Young	Old	SEB	No
1945	ENSG00000197601	ENSG00000254791	-0.231908414260979	0.658373571260927	0.474418417512548	0.000332087002973052	Young	Old	SEB	No
1946	ENSG00000112902	ENSG00000250001	0.845154254728517	0.0341094231674096	0.558216109182595	1.40446229993271e-05	Young	Old	SEB	No
1947	ENSG00000066027	ENSG00000230063	-0.845154254728517	0.0341094231674097	0.486455015865187	0.000221430149757917	Young	Old	SEB	No
1948	ENSG00000145216	ENSG00000249341	0.130930734141595	0.804726162223106	0.269376028190965	0.0511109823099671	Young	Old	SEB	No
1949	ENSG00000155903	ENSG00000250170	0.428571428571429	0.419444444444444	0.288122618027805	0.0364260328821065	Young	Old	SEB	No
1950	ENSG00000063978	ENSG00000248399	-0.144942758913112	0.784108369602108	0.000841380174431705	0.995229255535918	Young	Old	SEB	No
1951	ENSG00000011105	ENSG00000256197	-0.135224680756563	0.798399318803502	0.357081746028816	0.00867099818196322	Middle	Old	SEB	No
1952	ENSG00000138193	ENSG00000231575	0.540898723026251	0.26777767151475	0.524202698180315	5.60888733251063e-05	Young	Old	SEB	No
1953	ENSG00000181135	ENSG00000181097	0.521793932087204	0.288343233800394	0.676826318335752	8.49139520538942e-08	Young	Middle	SEB	No
1954	ENSG00000143669	ENSG00000226135	0.542857142857143	0.297222222222222	0.848734075149169	0	Young	Old	SEB	No
1955	ENSG00000174099	ENSG00000250280	-0.371428571428571	0.497222222222222	0.668770152347827	4.4212723368028e-08	Young	Old	SEB	No
1956	ENSG00000185420	ENSG00000230184	0.637748139217693	0.17307111024126	0.258932955680598	0.0611817733322855	Young	Middle	SEB	No
1957	ENSG00000143799	ENSG00000229400	0.439480212458829	0.383220913257781	0.18166935990195	0.192950559491752	Old	Old	SEB	No
1958	ENSG00000077327	ENSG00000233451	0.654653670707977	0.158302423375458	0.963776530570046	6.15911451223462e-31	Young	Old	SEB	No
1959	ENSG00000183579	ENSG00000235786	-0.714285714285714	0.136111111111111	0.660699887114981	1.9259675950072e-07	Young	Old	SEB	No
1960	ENSG00000124782	ENSG00000225092	0.394664881467296	0.438739251517017	0.338830611390149	0.0130720840343151	Middle	Old	SEB	Yes
1961	ENSG00000156261	ENSG00000231125	-0.542857142857143	0.297222222222222	-0.0807934204160619	0.564192211518423	Young	Old	SEB	No
1962	ENSG00000145934	ENSG00000253357	0.714285714285714	0.136111111111111	0.73352790477639	4.1752695487345e-10	Young	Old	SEB	No
1963	ENSG00000185989	ENSG00000232487	0.579771035652448	0.227783956715016	0.447319575333935	0.000784579754209917	Young	Old	SEB	No
1964	ENSG00000128815	ENSG00000228403	0.758970925898645	0.0801412280583239	0.763436424921967	2.98822186800125e-11	Young	Old	SEB	No
1965	ENSG00000107077	ENSG00000236563	0.439480212458829	0.383220913257781	0.517074547854035	7.3606399621256e-05	Young	Old	SEB	No
1966	ENSG00000183780	ENSG00000231272	0.304255531702266	0.55769938705682	0.828890248045318	1.81201620455019e-14	Young	Old	SEB	No
1967	ENSG00000143473	ENSG00000234233	0.823529411764706	0.0439649908406269	0.805227111961608	3.63334937974589e-13	Young	Old	SEB	No
1968	ENSG00000133401	ENSG00000249114	0.654653670707977	0.158302423375458	0.333148302326385	0.0147850278219607	Young	Old	SEB	No
1969	ENSG00000173320	ENSG00000248206	0.927633657043918	0.00766584418747316	0.589245242527276	3.45288559051133e-06	Young	Old	SEB	No
1970	ENSG00000088448	ENSG00000229152	0.828571428571429	0.0583333333333333	0.897355265279793	0	Young	Old	SEB	No
1971	ENSG00000111817	ENSG00000240050	-0.371428571428571	0.497222222222222	0.217142396387679	0.118206190217677	Young	Old	SEB	No
1972	ENSG00000116678	ENSG00000237852	0.753702346348183	0.0835232813732598	0.484406187570727	0.000237496880580316	Middle	Old	SEB	No
1973	ENSG00000154162	ENSG00000253104	0.685994340570035	0.132418922220249	0.334208628267571	0.0144515641940595	Young	Old	SEB	No
1974	ENSG00000101935	ENSG00000224142	0.394664881467296	0.438739251517017	0.434815917539295	0.0011397854287249	Young	Old	SEB	No
1975	ENSG00000152936	ENSG00000257009	0.774596669241483	0.0704839969102199	0.559336519135306	1.33833963327868e-05	Young	Middle	SEB	No
1976	ENSG00000180287	ENSG00000232689	-0.11595420713049	0.826848213385815	0.747256344370476	1.30236778254138e-10	Young	Old	SEB	No
1977	ENSG00000149531	ENSG00000223346	0.942857142857143	0.0166666666666667	0.703031769069505	1.76447876803139e-08	Young	Middle	SEB	No
1978	ENSG00000182667	ENSG00000236082	0.392792202424786	0.441112809121304	0.691361749803892	9.97184142464751e-09	Young	Old	SEB	No
1979	ENSG00000156475	ENSG00000249553	0.130930734141595	0.804726162223106	0.356440903510326	0.00880035891065862	Young	Old	SEB	No
1980	ENSG00000135362	ENSG00000255186	0.273229533323512	0.600354590429111	0.849318452559088	9.18700278184308e-16	Young	Old	SEB	No
1981	ENSG00000032389	ENSG00000224885	0.753702346348183	0.0835232813732598	0.360022577003709	0.00842329793253252	Young	Old	SEB	No
1982	ENSG00000153179	ENSG00000225195	-0.50709255283711	0.304558784680535	0.359648416619691	0.00816927232934492	Young	Old	SEB	No
1983	ENSG00000171533	ENSG00000254630	0.880406274042429	0.0205987347749205	0.39107549967109	0.00378592553654808	Young	Old	SEB	No
1984	ENSG00000070366	ENSG00000236457	-0.392792202424786	0.441112809121304	0.148302637181093	0.28924072580976	Old	Old	SEB	Yes
1985	ENSG00000157168	ENSG00000254049	0.777541914350235	0.0687269414410897	0.310878859235946	0.0234680568899073	Middle	Old	SEB	No
1986	ENSG00000133424	ENSG00000232081	0.270449361513125	0.604216677237078	0.497372887127471	0.00015130567761714	Young	Old	SEB	No
1987	ENSG00000115904	ENSG00000229692	0.885714285714286	0.0333333333333333	0.497268530751952	0.000151866671698111	Young	Old	SEB	No
1988	ENSG00000112624	ENSG00000236163	0.142857142857143	0.802777777777778	0.587082728592162	5.94282646437014e-06	Young	Old	SEB	No
1989	ENSG00000159267	ENSG00000237646	0.771428571428571	0.102777777777778	0.463357184859054	0.000475763426404349	Young	Old	SEB	No
1990	ENSG00000151067	ENSG00000256257	0.371867872080547	0.467910199034463	0.339957476821301	0.01275342902891	Young	Old	SEB	No
1991	ENSG00000253276	ENSG00000243797	0.270449361513125	0.604216677237078	0.882680212868892	0	Young	Middle	SEB	No
1992	ENSG00000054267	ENSG00000232686	0.142857142857143	0.802777777777778	0.509998387356878	0.00011934612919864	Young	Old	SEB	No
1993	ENSG00000050767	ENSG00000245688	0.333947207395404	0.51770020830544	0.686622425945723	1.37795217224302e-08	Young	Middle	SEB	No
1994	ENSG00000158497	ENSG00000249881	0.5	0.3125	0.704215553970783	4.01874100565075e-09	Young	Young	SEB	No
1995	ENSG00000130368	ENSG00000236823	0.107763181216065	0.838980949873286	0.514138206807987	8.21826664862514e-05	Young	Old	SEB	No
1996	ENSG00000170091	ENSG00000254011	0.371867872080547	0.467910199034463	0.473948471802545	0.000337282164027534	Young	Old	SEB	No
1997	ENSG00000152767	ENSG00000225318	-0.371428571428571	0.497222222222222	0.61663614844834	8.81465986543064e-07	Young	Old	SEB	No
1998	ENSG00000144057	ENSG00000238250	-0.0857142857142857	0.919444444444444	0.777461002183557	7.56647494554328e-12	Young	Old	SEB	No
1999	ENSG00000102753	ENSG00000224798	0.828571428571429	0.0583333333333333	0.168037413320432	0.228377063674809	Young	Old	SEB	No
[truncated: 123 more rows]
