# Supplementary material for: The Evolution and Expression Pattern of Human Overlapping lncRNA and Protein-coding Gene Pairs
Source: Sci Rep. 2017 Mar 27;7:42775. doi: 10.1038/srep42775 (PMC5366806; doi:10.1038/srep42775)
Supplement: Supplementary Dataset 4 [file srep42775-s5.csv]

					Correlation in normal		Correlation in cancer
	GeneID	GeneName	Chr.locus	lncRNAID	R	P value	R	P value	Configuration	Gene.Age	lncRNA.Age	Conserved
1	ENSG00000111452	ADGRD1	12q24.33	ENSG00000256810	-0.8451543	0.034109423	0.4960256	0.000158696	OEB	primate	gt300Myt	No
2	ENSG00000120337	TNFSF18	1q25.1	ENSG00000224228	-0.9411239	0.005097541	0.2935473	0.03289659	OEB	primate	gt90Myt	No
3	ENSG00000132846	ZBED3	5q13.3	ENSG00000250615	-0.8804063	0.020598735	0.3036796	0.02706377	OEB	primate	gt90Myt	No
4	ENSG00000105810	CDK6	7q21.2	ENSG00000237819	-0.840668	0.036057573	0.6876852	1.28E-08	H2H	gt300Myt	gt300Myt	No
5	ENSG00000205213	LGR4	11p14.1	ENSG00000254862	-0.8857143	0.033333333	0.474933	0.000326482	H2H	gt90Myt	gt300Myt	No
6	ENSG00000155307	SAMSN1	21q11.2	ENSG00000223662	-0.8451543	0.034109423	0.7035687	4.21E-09	H2H	gt300Myt	gt300Myt	Yes
7	ENSG00000171488	LRRC8C	1p22.2	ENSG00000231613	-0.8196886	0.045837141	0.4703749	0.000379265	SEB	primate	gt300Myt	No
8	ENSG00000066027	PPP2R5A	1q32.3	ENSG00000230063	-0.8451543	0.034109423	0.486455	0.00022143	SEB	primate	gt300Myt	No
