# Supplementary material for: The Evolution and Expression Pattern of Human Overlapping lncRNA and Protein-coding Gene Pairs
Source: Sci Rep. 2017 Mar 27;7:42775. doi: 10.1038/srep42775 (PMC5366806; doi:10.1038/srep42775)
Supplement: Supplementary Dataset 5 [file srep42775-s6.csv]

GOBPID	Pvalue	Qvalue	OddsRatio	ExpCount	Count	Size	Term	Symbols
GO:0007399	9.18E-20	3.83E-16	1.979456213	171.6356434	285	2287	nervous system development	CDH2;BCL2L11;FARP1;CDK6;TOPORS;PSMD14;MYL9;PRMT5;VAV3;DEAF1;ANP32B;IGF2BP1;TBR1;CHL1;WASF3;IL1RAPL1;LZTS1;POU6F2;CHRM2;CHRM3;CHRNB2;TPP1;LRRK2;CNTFR;SYT2;ADORA1;WDR36;MTPN;CHODL;RTN4RL1;CTNNA1;CTNNA2;CNTN4;AK8;DAB1;DDX6;PRICKLE2;DGUOK;DLG2;DOCK1;DRD2;DSCAM;EGFR;EPHA2;ELAVL4;ENG;EP300;CLN8;ETV5;MECOM;ACSL3;UNC5B;FGF1;FGF12;FGF14;FGFR1;RASA3;NLGN1;BTBD3;SHANK2;MYO16;MYT1L;MYCBP2;ARHGAP26;KANK1;PLCB…
GO:0048731	9.99E-20	3.83E-16	1.772595234	318.355225	457	4242	system development	CDH2;BCL2L11;FARP1;CDK6;TOPORS;PSMD14;MSLN;WARS2;MYL9;PRMT5;ARIH2;VAV3;TAB1;HOXB13;DEAF1;NEBL;ANP32B;HEXIM1;IGF2BP1;TBR1;NRG3;CHL1;WASF3;PPARGC1A;IL1RAPL1;LZTS1;POU6F2;CHRM2;CHRM3;CHRNB2;TIRAP;TPP1;LRRK2;SPNS2;CNTFR;SYT2;XIRP2;ADORA1;WDR36;MTPN;ATF2;CHODL;ZBTB46;PARP1;RTN4RL1;CTGF;CTNNA1;CTNNA2;CNTN4;CYP1B1;RDH10;AK8;DAB1;TMPRSS6;DDX6;PRICKLE2;DACT2;DGUOK;DHCR7;DLG2;DOCK1;DOCK2;DRD2;DSCAM;EGFR;EP…
GO:0007275	2.99E-19	7.65E-16	1.734507295	359.8569787	501	4795	multicellular organismal development	CDH2;BCL2L11;EDIL3;FARP1;CDK6;TOPORS;PSMD14;MSLN;WARS2;MYL9;PRMT5;ARIH2;VAV3;TAB1;HOXB13;DEAF1;NEBL;ANP32B;POMT1;HEXIM1;IGF2BP1;TBR1;NRG3;CHL1;WASF3;PPARGC1A;IL1RAPL1;LZTS1;POU6F2;CHRM2;CHRM3;CHRNB2;TIRAP;TPP1;FAT3;LRRK2;ACKR2;SPNS2;CCSAP;CNTFR;SYT2;TSHZ2;XIRP2;ADORA1;WDR36;MTPN;ATF2;CHODL;ZBTB46;PARP1;PIWIL4;RTN4RL1;CTGF;CTNNA1;CTNNA2;CNTN4;CYP1B1;RDH10;AK8;DAB1;DDC;TMPRSS6;DDX6;PRICKLE2;DACT2;D…
GO:0048856	2.96E-17	5.68E-14	1.673420528	376.8929608	511	5022	anatomical structure development	CDH2;BCL2L11;FARP1;CDK6;TOPORS;PSMD14;MSLN;WARS2;MYL9;PRMT5;ARIH2;VAV3;TAB1;HOXB13;DEAF1;NEBL;ANP32B;CDC42EP3;HEXIM1;IGF2BP1;TBR1;NRG3;CHL1;CFTR;WASF3;PPARGC1A;UPK1A;IL1RAPL1;LZTS1;POU6F2;CHRM2;CHRM3;CHRNB2;TIRAP;TPP1;LRRK2;SPNS2;CCSAP;CNTFR;SYT2;XIRP2;ADORA1;WDR36;PACRG;MTPN;ATF2;CHODL;ZBTB46;PARP1;RTN4RL1;CTGF;CTNNA1;CTNNA2;CCDC13;CNTN4;CYP1B1;RDH10;AK8;DAB1;AKR1C2;TMPRSS6;DDX6;PRICKLE2;DACT2;D…
GO:0044767	6.29E-16	9.58E-13	1.622907113	419.8956821	551	5595	single-organism developmental process	CDH2;BCL2L11;EDIL3;FARP1;CDK6;TOPORS;PSMD14;MSLN;WARS2;MYL9;PRMT5;ARIH2;VAV3;TAB1;HOXB13;DEAF1;NEBL;ANP32B;POMT1;CDC42EP3;HEXIM1;IGF2BP1;TBR1;NRG3;CHL1;NEK6;CFTR;WASF3;PPARGC1A;UPK1A;IL1RAPL1;LZTS1;ZNF277;POU6F2;CHRM2;CHRM3;CHRNB2;TIRAP;TPP1;FAT3;LRRK2;CLTC;ACKR2;SPNS2;CCSAP;CNTFR;SYT2;TSHZ2;XIRP2;ADORA1;WDR36;PACRG;MTPN;ATF2;CHODL;ZBTB46;PARP1;PIWIL4;RTN4RL1;CTGF;CTNNA1;CTNNA2;CCDC13;CNTN4;CYP1B…
GO:0022008	8.19E-16	9.58E-13	1.988098665	121.8035196	209	1623	neurogenesis	CDH2;FARP1;CDK6;TOPORS;PSMD14;MYL9;PRMT5;VAV3;TBR1;CHL1;WASF3;IL1RAPL1;LZTS1;CHRNB2;LRRK2;SYT2;WDR36;MTPN;CHODL;RTN4RL1;CTNNA1;CTNNA2;CNTN4;DAB1;DDX6;PRICKLE2;DGUOK;DOCK1;DRD2;DSCAM;EGFR;EPHA2;ELAVL4;EP300;CLN8;ETV5;UNC5B;FGF1;FGFR1;RASA3;NLGN1;BTBD3;MYCBP2;KANK1;ADGRL3;SZT2;CRB1;FOLR1;FLRT1;ALK;GABRB3;NEGR1;RASGRP3;GAP43;TENM4;CNTNAP2;GAS6;HEYL;GDNF;GNGT1;GPM6A;ANK2;GRID2;GRM5;GSN;KCNIP2;NRG1;MN…
GO:0032502	8.75E-16	9.58E-13	1.617366948	426.199746	557	5679	developmental process	CDH2;BCL2L11;EDIL3;FARP1;CDK6;TOPORS;PSMD14;MSLN;WARS2;MYL9;PRMT5;ARIH2;VAV3;TAB1;HOXB13;DEAF1;NEBL;ANP32B;POMT1;CDC42EP3;HEXIM1;IGF2BP1;TBR1;NRG3;CHL1;NEK6;CFTR;WASF3;PPARGC1A;UPK1A;IL1RAPL1;LZTS1;ZNF277;POU6F2;CHRM2;CHRM3;CHRNB2;TIRAP;TPP1;FAT3;LRRK2;CLTC;ACKR2;SPNS2;CCSAP;CNTFR;SYT2;TSHZ2;XIRP2;ADORA1;WDR36;PACRG;MTPN;ATF2;CHODL;ZBTB46;PARP1;PIWIL4;RTN4RL1;CTGF;CTNNA1;CTNNA2;CCDC13;CNTN4;CYP1B…
GO:0048468	2.72E-15	2.61E-12	1.85627054	156.7760643	251	2089	cell development	CDH2;BCL2L11;FARP1;CDK6;TOPORS;PSMD14;MYL9;PRMT5;ARIH2;VAV3;HOXB13;DEAF1;NEBL;TBR1;CHL1;CFTR;WASF3;IL1RAPL1;LZTS1;CHRNB2;LRRK2;SYT2;WDR36;PACRG;CHODL;RTN4RL1;CTNNA1;CTNNA2;CNTN4;RDH10;DAB1;DDX6;PRICKLE2;DACT2;DGUOK;DOCK1;DRD2;DSCAM;EGFR;EPHA2;ELAVL4;ENG;EP300;ETV5;FANCC;FBLN1;UNC5B;PI16;FGF1;FGFR1;FHL2;RASA3;NLGN1;BTBD3;PALLD;MYCBP2;FLI1;FLNB;FLNC;KANK1;SZT2;CRB1;FOLR1;FLRT1;ALK;GABRB3;NEGR1;RASG…
GO:0048699	9.14E-15	7.79E-12	1.965736152	115.949746	198	1545	generation of neurons	CDH2;FARP1;CDK6;TOPORS;PSMD14;MYL9;PRMT5;VAV3;TBR1;CHL1;IL1RAPL1;LZTS1;CHRNB2;LRRK2;SYT2;WDR36;MTPN;CHODL;RTN4RL1;CTNNA1;CTNNA2;CNTN4;DAB1;DDX6;PRICKLE2;DGUOK;DOCK1;DRD2;DSCAM;EGFR;EPHA2;ELAVL4;EP300;CLN8;ETV5;UNC5B;FGF1;FGFR1;RASA3;NLGN1;BTBD3;MYCBP2;KANK1;ADGRL3;SZT2;CRB1;FOLR1;FLRT1;ALK;GABRB3;NEGR1;RASGRP3;GAP43;TENM4;CNTNAP2;GAS6;HEYL;GDNF;GNGT1;GPM6A;ANK2;GRID2;GRM5;KCNIP2;NRG1;MNX1;TLX1;HO…
GO:0007610	1.40E-14	1.07E-11	2.47002496	52.23367199	111	696	behavior	DEAF1;TBR1;CHL1;ADCY8;CHRNB2;TIRAP;BTBD9;LRRK2;CNTFR;ADORA1;PARP1;DAB1;DBH;DRD2;DSCAM;EGFR;ELAVL4;EP300;CLN8;EPS8;ETV5;FGF1;FGF12;FGF14;NLGN1;SHANK2;SORCS3;DNAJC9;PLCB1;AFF2;SEZ6L;NEGR1;CNTNAP2;GAS6;GDNF;GLS;GRID1;GRIK1;NR3C1;GRM5;GRM6;GRM7;NRG1;ANXA7;HMGCR;HOXA1;HOXD9;HRG;HTR2A;ID2;IL6;ITGB1;KCND2;KCNMA1;LSAMP;MEF2C;MEIS1;LHX8;MTNR1A;NQO2;NOTCH1;NOV;NPAS2;NPY2R;ATP2B2;NTSR1;PAIP2;PDE4D;PDGFRB;GH…
GO:0009653	5.03E-14	3.50E-11	1.721327149	202.6306241	301	2700	anatomical structure morphogenesis	CDH2;BCL2L11;FARP1;TOPORS;PSMD14;WARS2;MYL9;VAV3;TAB1;HOXB13;DEAF1;NEBL;CDC42EP3;TBR1;NRG3;CHL1;WASF3;IL1RAPL1;LZTS1;CHRNB2;LRRK2;SYT2;XIRP2;WDR36;MTPN;ATF2;CTGF;CTNNA1;CTNNA2;CCDC13;CNTN4;CYP1B1;RDH10;DAB1;TMPRSS6;DACT2;DIAPH1;DOCK1;DRD2;DSCAM;DUSP1;EGFR;EPHA2;ELAVL4;ELF3;ENG;ENPEP;EP300;STX2;EPS8;EYA4;ETV5;MECOM;EYA2;EYA3;FAP;FBLN1;UNC5B;THSD7A;FGF1;FGFR1;FHL2;RASA3;NLGN1;BTBD3;PALLD;MYCBP2;FLI…
GO:0048666	3.30E-13	2.11E-10	2.026965306	88.33194243	157	1177	neuron development	CDH2;FARP1;TOPORS;PSMD14;MYL9;VAV3;TBR1;CHL1;IL1RAPL1;LZTS1;CHRNB2;LRRK2;SYT2;WDR36;CHODL;RTN4RL1;CTNNA1;CTNNA2;CNTN4;DAB1;PRICKLE2;DGUOK;DOCK1;DRD2;DSCAM;EGFR;EPHA2;ELAVL4;EP300;UNC5B;FGF1;FGFR1;RASA3;NLGN1;BTBD3;MYCBP2;KANK1;SZT2;CRB1;FOLR1;FLRT1;ALK;GABRB3;NEGR1;RASGRP3;GAP43;TENM4;CNTNAP2;GDNF;GNGT1;GPM6A;ANK2;GRID2;KCNIP2;NRG1;MNX1;HOXA1;APBB2;HOXD9;APOA1;IL6;ILK;ITGA1;ITGB1;KCNQ2;KIF5C;RHOA…
GO:0048513	4.57E-13	2.70E-10	1.658448512	225.1451379	323	3000	organ development	BCL2L11;CDK6;TOPORS;MSLN;PRMT5;ARIH2;TAB1;HOXB13;DEAF1;NEBL;ANP32B;HEXIM1;IGF2BP1;TBR1;NRG3;PPARGC1A;CHRNB2;TIRAP;LRRK2;SPNS2;CNTFR;XIRP2;MTPN;ATF2;CHODL;ZBTB46;PARP1;CTGF;CTNNA1;CTNNA2;CNTN4;CYP1B1;RDH10;AK8;DAB1;DACT2;DHCR7;DOCK2;DRD2;DSCAM;EGFR;EPHA2;ELF3;ENG;ENPEP;EP300;STX2;CLN8;ETV5;MECOM;ACSL3;PI16;FGF1;FGF12;FGFR1;FHL2;BTBD3;PALLD;MYO16;TAB2;FLI1;FLNB;LPIN1;PLCB1;SZT2;AFF2;CRB1;FOLR1;SEZ6…
GO:0030182	5.06E-13	2.77E-10	1.920272822	107.3191824	181	1430	neuron differentiation	CDH2;FARP1;TOPORS;PSMD14;MYL9;VAV3;TBR1;CHL1;IL1RAPL1;LZTS1;CHRNB2;LRRK2;SYT2;WDR36;MTPN;CHODL;RTN4RL1;CTNNA1;CTNNA2;CNTN4;DAB1;DDX6;PRICKLE2;DGUOK;DOCK1;DRD2;DSCAM;EGFR;EPHA2;ELAVL4;EP300;CLN8;ETV5;UNC5B;FGF1;FGFR1;RASA3;NLGN1;BTBD3;MYCBP2;KANK1;SZT2;CRB1;FOLR1;FLRT1;ALK;GABRB3;NEGR1;RASGRP3;GAP43;TENM4;CNTNAP2;HEYL;GDNF;GNGT1;GPM6A;ANK2;GRID2;KCNIP2;NRG1;MNX1;TLX1;HOXA1;APBB2;HOXD3;HOXD9;APOA1;…
GO:0044708	2.22E-12	1.13E-09	2.791044776	30.61973875	73	408	single-organism behavior	DEAF1;TBR1;CHL1;ADCY8;CHRNB2;BTBD9;LRRK2;ADORA1;PARP1;DAB1;DBH;DRD2;EGFR;ELAVL4;EP300;CLN8;EPS8;FGF12;FGF14;SHANK2;SORCS3;PLCB1;AFF2;SEZ6L;CNTNAP2;GDNF;GRIK1;GRM5;GRM7;HMGCR;HOXA1;HOXD9;HTR2A;ID2;IL6;ITGB1;KCND2;KCNMA1;LSAMP;MEF2C;LHX8;NQO2;NPAS2;NPY2R;NTSR1;PAIP2;PDE4D;GHRL;SHC3;OXR1;PPP3CB;STRBP;PRKAR1B;PRKAR2B;PRKCE;PTEN;SLC12A5;PTN;ATXN1;USP46;SLC1A2;SLC1A3;STAR;THBS4;TMOD1;TNR;CACNA1C;KCNAB1…
GO:0007268	5.89E-12	2.82E-09	2.256002203	53.58454282	106	714	synaptic transmission	KCNMB2;CACNG2;CACFD1;CHRM2;CHRM3;ADCY8;CHRNB2;CHRNB3;BTBD9;RAB3C;LRRK2;SYT2;ADORA1;RIMS4;CNTN4;DBH;DLG2;DRD2;STX2;CLN8;ETV5;FGF12;FGF14;NLGN1;SHANK2;ARHGEF9;PLCB1;GABRA3;GABRB3;GABRG3;GDNF;KCNV1;PDE7B;GLS;GNGT1;GRID1;GRID2;GRIK1;GRM3;GRM5;GRM6;GRM7;GRM8;KCNIP2;HTR2A;HTR4;KCND2;KCND3;KCNG1;KCNH1;KCNJ6;KCNJ8;KCNJ16;KCNMA1;KCNMB1;KCNQ2;MEF2C;NGF;NGFR;NPY2R;ATP2B2;NTSR1;GHRL;PLCL1;SHC3;SEPT5;PPP3CB;P…
GO:0031175	1.26E-11	5.55E-09	1.998561886	78.57565312	139	1047	neuron projection development	CDH2;FARP1;PSMD14;MYL9;VAV3;TBR1;CHL1;IL1RAPL1;LZTS1;CHRNB2;LRRK2;SYT2;WDR36;CHODL;RTN4RL1;CTNNA1;CTNNA2;CNTN4;DAB1;PRICKLE2;DGUOK;DOCK1;DRD2;DSCAM;EGFR;EPHA2;ELAVL4;EP300;UNC5B;FGF1;FGFR1;RASA3;NLGN1;BTBD3;MYCBP2;KANK1;SZT2;FOLR1;FLRT1;NEGR1;RASGRP3;GAP43;CNTNAP2;GDNF;GPM6A;ANK2;GRID2;NRG1;MNX1;HOXA1;APBB2;APOA1;IL6;ILK;ITGA1;ITGB1;KCNQ2;KIF5C;RHOA;FEZF1;LMX1A;MAP6;MEF2C;MMP9;NCK1;RERE;SEPT2;NGF…
GO:0007417	1.30E-11	5.55E-09	2.096729884	65.89247702	122	878	central nervous system development	BCL2L11;CDK6;PRMT5;ANP32B;IGF2BP1;TBR1;WASF3;POU6F2;CHRNB2;TPP1;LRRK2;MTPN;CTNNA2;CNTN4;AK8;DAB1;DRD2;EGFR;ENG;CLN8;MECOM;ACSL3;FGFR1;BTBD3;MYO16;MYCBP2;PLCB1;SZT2;AFF2;SEZ6L;CADM1;TENM4;CNTNAP2;GLUD1;GRID2;GRIK1;ABR;GSN;NRG1;MNX1;TLX1;HOXA1;HOXB3;HSPA5;NDST1;ID2;PDX1;ITGB1;JARID2;ACAT1;RHOA;SLC6A17;FEZF1;LMX1A;SMAD1;SMAD9;MAL;MAS1;LHX8;NDUFS4;RERE;NGFR;NOTCH1;NPAS2;ATP2B2;PCDH9;PFKFB3;PITX1;SHC3…
GO:0007267	3.27E-11	1.32E-08	1.900652645	91.18378084	154	1215	cell-cell signaling	KCNMB2;CACNG2;CFTR;CACFD1;CHRM2;CHRM3;ADCY8;CHRNB2;CHRNB3;BTBD9;RAB3C;LRRK2;CCR5;SYT2;ADORA1;RIMS4;CTGF;CNTN4;DBH;SLC30A8;DLG2;DRD2;ENPEP;STX2;CLN8;ETV5;FGF1;FGF12;FGF14;FGFR1;RAB11FIP2;NLGN1;SHANK2;ARHGEF9;PLCB1;CRB1;GABRA3;GABRB3;GABRG3;GDNF;KCNV1;PDE7B;IL17B;GLS;GLUD1;GNGT1;ANK2;GRID1;GRID2;GRIK1;GRM3;GRM5;GRM6;GRM7;GRM8;KCNIP2;HMGCR;HNF4A;HOXA11;HOXC11;HTR2A;HTR4;ICA1;HCAR2;IL6;PDX1;ITGB2;ITP…
GO:0000904	3.46E-11	1.33E-08	1.990043663	75.87391147	134	1011	cell morphogenesis involved in differentiation	CDH2;FARP1;PSMD14;MYL9;VAV3;TBR1;CHL1;IL1RAPL1;LZTS1;CHRNB2;LRRK2;WDR36;CTNNA2;CNTN4;DAB1;DACT2;DOCK1;DRD2;DSCAM;EGFR;EPHA2;ELAVL4;EP300;FBLN1;UNC5B;FGF1;FGFR1;RASA3;NLGN1;BTBD3;PALLD;MYCBP2;FLNB;KANK1;SZT2;RASGRP3;WWTR1;GAP43;HEYL;GDNF;ANK2;NRG1;MNX1;HOXA1;APBB2;APOA1;ILK;ITGA1;ITGB1;KCNQ2;KIF5C;RHOA;FEZF1;LAMA5;LMX1A;MAP6;MATN1;MEF2C;MAP3K1;MFAP2;MMP9;NCK1;RERE;NGF;NGFR;NOTCH1;ATP2B2;PDGFRB;PIT…
GO:0048667	4.90E-11	1.79E-08	2.107620792	60.56404209	113	807	cell morphogenesis involved in neuron differentiation	CDH2;FARP1;PSMD14;MYL9;VAV3;TBR1;CHL1;IL1RAPL1;LZTS1;CHRNB2;LRRK2;WDR36;CTNNA2;CNTN4;DAB1;DOCK1;DRD2;DSCAM;EGFR;EPHA2;ELAVL4;EP300;UNC5B;FGF1;FGFR1;RASA3;NLGN1;BTBD3;MYCBP2;SZT2;RASGRP3;GAP43;GDNF;ANK2;NRG1;MNX1;HOXA1;APBB2;ILK;ITGA1;ITGB1;KCNQ2;KIF5C;RHOA;FEZF1;LMX1A;MAP6;MEF2C;MMP9;NCK1;RERE;NGF;NGFR;NOTCH1;ATP2B2;PDGFRB;PITPNA;PLCG1;SHC3;PLXNB3;PPP3CB;DPYSL5;PRDM8;TRPC7;PTEN;TENM2;DSCAML1;SRGA…
GO:0009887	8.98E-11	3.13E-08	2.01731917	68.59421867	123	914	organ morphogenesis	BCL2L11;TOPORS;TAB1;HOXB13;TBR1;NRG3;LRRK2;XIRP2;ATF2;CTGF;CTNNA1;CTNNA2;RDH10;DSCAM;EGFR;EPHA2;ELF3;ENG;EP300;STX2;ETV5;FGF1;FGFR1;FHL2;FLI1;CRB1;FOLR1;NPNT;WWTR1;KLHL3;HEYL;GDNF;B4GALT1;GNGT1;ABR;NR3C1;NRG1;TLX1;HOXA1;HOXA11;HOXB3;HOXB5;HOXB6;HOXC9;HOXC11;HOXD3;HOXD8;HOXD9;NDST1;ID2;IGFBP5;IL6;ILK;PDX1;KRT13;RNF207;LAMA5;MATN1;MEF2C;MEIS1;MFAP2;LHX8;MYLK;NAB1;NGFR;NOTCH1;NPY2R;ATP2B2;IRX4;PRRX2…
GO:0000902	1.52E-10	5.05E-08	1.797225444	106.5686986	171	1420	cell morphogenesis	CDH2;FARP1;PSMD14;MYL9;VAV3;CDC42EP3;TBR1;CHL1;WASF3;IL1RAPL1;LZTS1;CHRNB2;LRRK2;SYT2;WDR36;CTNNA2;CCDC13;CNTN4;DAB1;DACT2;DIAPH1;DOCK1;DRD2;DSCAM;EGFR;EPHA2;ELAVL4;EP300;EPS8;FBLN1;UNC5B;FGF1;FGFR1;RASA3;NLGN1;BTBD3;PALLD;MYCBP2;FLNB;KANK1;SZT2;RHOQ;CADM1;FLRT1;RASGRP3;TTLL1;WWTR1;GAP43;HEYL;GDNF;GPM6A;ANK2;GSN;SNX10;NRG1;ANXA7;MNX1;HOXA1;APBB2;APOA1;IL6;ILK;ITGA1;ITGB1;ITGB2;KCNQ2;KIF5C;RHOA;FE…
GO:0032879	1.58E-10	5.06E-08	1.640670652	168.783805	246	2249	regulation of localization	CDH2;KCNE3;BCL2L11;CDK6;CACNG2;ARIH2;ANP32B;TBR1;CFTR;PPARGC1A;RBPMS;FAF1;IL1RAPL1;SNF8;CHRM3;CHRNB2;TIRAP;BTBD9;RAB3C;CLCN6;LRRK2;CLTC;CCR5;CCSAP;SYT2;NUP35;ADORA1;RIMS4;PARP1;CTNNA1;NKAIN2;CYP1B1;AMOTL1;CNST;SLC30A8;DIAPH1;DOCK2;DPP6;DRD2;DSCAM;EGFR;EPHA2;ENG;EP300;ACSL3;FBLN1;FGF1;FGF12;FGF14;NLGN1;NCBP2;MYCBP2;KANK1;PLCB1;ASTN2;SASH1;RHOQ;CADM1;CALHM1;SUN2;NALCN;WWTR1;GAPVD1;LRRC32;PTPN22;GAS…
GO:0032989	2.09E-10	6.40E-08	1.768420214	112.6476173	178	1501	cellular component morphogenesis	CDH2;FARP1;PSMD14;MYL9;VAV3;NEBL;CDC42EP3;TBR1;CHL1;WASF3;IL1RAPL1;LZTS1;CHRNB2;LRRK2;SYT2;WDR36;CTNNA2;CCDC13;CNTN4;DAB1;DACT2;DIAPH1;DOCK1;DRD2;DSCAM;EGFR;EPHA2;ELAVL4;EP300;EPS8;FBLN1;UNC5B;FGF1;FGFR1;RASA3;NLGN1;BTBD3;PALLD;MYCBP2;FLNB;KANK1;SZT2;RHOQ;CADM1;FLRT1;RASGRP3;TTLL1;WWTR1;GAP43;TENM4;HEYL;GDNF;GPM6A;ANK2;GSN;SNX10;NRG1;ANXA7;MNX1;HOXA1;APBB2;APOA1;IL6;ILK;ITGA1;ITGB1;ITGB2;KCNQ2;KI…
GO:0030030	2.64E-10	7.77E-08	1.781681055	107.3191824	171	1430	cell projection organization	CDH2;FARP1;TOPORS;PSMD14;MYL9;VAV3;CDC42EP3;TBR1;CHL1;WASF3;IL1RAPL1;LZTS1;CHRNB2;LRRK2;SYT2;WDR36;MYO3B;CHODL;RTN4RL1;CTNNA1;CTNNA2;CCDC13;CNTN4;DAB1;PRICKLE2;DGUOK;DOCK1;DRD2;DSCAM;EGFR;EPHA2;ELAVL4;EP300;STX2;UNC5B;FGF1;FGFR1;RASA3;NLGN1;BTBD3;MYCBP2;KANK1;SZT2;RHOQ;FOLR1;FLRT1;NEGR1;RASGRP3;TTLL1;WWTR1;GAP43;CNTNAP2;DNM3;GDNF;GPM6A;ANK2;GRID2;GSN;SNX10;NRG1;MNX1;HOXA1;APBB2;HRG;APOA1;IL6;ILK;…
GO:0044707	3.16E-10	8.98E-08	1.445692549	500.9479318	605	6675	single-multicellular organism process	CDH2;BCL2L11;EDIL3;FARP1;CDK6;TOPORS;PSMD14;MSLN;KCNMB2;WARS2;CACNG2;MYL9;PRMT5;ARIH2;VAV3;TAB1;HOXB13;DEAF1;NEBL;ANP32B;POMT1;HEXIM1;IGF2BP1;CELF2;TBR1;NRG3;CHL1;CFTR;WASF3;PPARGC1A;IL1RAPL1;LZTS1;POU6F2;CHRM2;LYST;CHRM3;ADCY8;CHRNB2;CHRNB3;TIRAP;BTBD9;TPP1;FAT3;LRRK2;CLTC;ACKR2;SPNS2;CCSAP;CNTFR;SYT2;TSHZ2;XIRP2;COL16A1;ADORA1;WDR36;MTPN;ATF2;MYO3B;CHODL;ZBTB46;PARP1;CRYM;VTI1A;PIWIL4;RTN4RL1;C…
GO:0048812	3.71E-10	1.01E-07	2.024943194	62.59034833	113	834	neuron projection morphogenesis	CDH2;FARP1;PSMD14;MYL9;VAV3;TBR1;CHL1;IL1RAPL1;LZTS1;CHRNB2;LRRK2;SYT2;WDR36;CTNNA2;CNTN4;DAB1;DOCK1;DRD2;DSCAM;EGFR;EPHA2;ELAVL4;EP300;UNC5B;FGF1;FGFR1;RASA3;NLGN1;BTBD3;MYCBP2;SZT2;FLRT1;RASGRP3;GAP43;GDNF;GPM6A;ANK2;NRG1;MNX1;HOXA1;APBB2;ILK;ITGA1;ITGB1;KCNQ2;KIF5C;RHOA;FEZF1;LMX1A;MAP6;MMP9;NCK1;RERE;NGF;NGFR;NOTCH1;PDGFRB;PITPNA;PLCG1;SHC3;PLXNB3;PPP3CB;DPYSL5;PRDM8;TRPC7;PTEN;TENM2;DSCAML1;…
GO:0040011	3.86E-10	1.02E-07	1.702100875	130.7342767	199	1742	locomotion	CDH2;GPC6;CDK6;PSMD14;MYL9;VAV3;TBR1;CHL1;PPARGC1A;CELF3;LYST;TIRAP;LRRK2;CCR5;ACKR2;SPNS2;CCSAP;TMEM18;ADORA1;CTGF;CTNNA1;CTNNA2;CNTN4;CYP1B1;AMOTL1;DAB1;DBH;DOCK1;DOCK2;DRD2;DSCAM;EGFR;EPHA2;CENPV;ENG;ENPEP;EPS8;FAP;FBLN1;UNC5B;FGF1;FGFR1;RASA3;MYCBP2;KANK1;PLCB1;ADGRL3;SASH1;FOLR1;FUCA2;SUN2;RASGRP3;GAP43;GAS6;GDNF;B4GALT1;FOXP1;GPM6A;ANK2;ABR;GRM5;GSN;NRG1;MNX1;HOXA1;APBB2;HRG;HSPA5;APOA1;IGF…
GO:0044699	4.35E-10	1.11E-07	1.67075003	1005.573234	1084	13399	single-organism process	CDH2;AKT3;KCNE3;TANK;BCL2L11;PARP2;OCLN;TIMM23B;GPC6;EDIL3;UST;CDH12;RAD50;CDH18;FARP1;RBM5;CDK6;TOPORS;PSMD14;MSLN;KCNMB2;BET1;B3GALT5;WARS2;CACNG2;MYL9;PRMT5;ARIH2;LRRN2;VAV3;TAB1;ECI2;HOXB13;DEAF1;NEBL;ANP32B;LAMTOR5;POMT1;CDC42EP3;HEXIM1;IGF2BP1;KHDRBS3;CELF2;CCT8;TBR1;NRG3;KIF1C;CHL1;TRAF3IP2;NEK6;IQGAP2;CFTR;WASF3;ALDH1L1;FTCD;TUBGCP2;TSPAN9;PPARGC1A;BLCAP;RBPMS;UPK1A;CHD4;CACFD1;ADAMTS5;FA…
GO:0032501	4.64E-10	1.15E-07	1.439329378	519.5599299	623	6923	multicellular organismal process	CDH2;BCL2L11;EDIL3;FARP1;CDK6;TOPORS;PSMD14;MSLN;KCNMB2;WARS2;CACNG2;MYL9;PRMT5;ARIH2;VAV3;TAB1;HOXB13;DEAF1;NEBL;ANP32B;POMT1;HEXIM1;IGF2BP1;KHDRBS3;CELF2;TBR1;NRG3;CHL1;CFTR;WASF3;PPARGC1A;IL1RAPL1;LZTS1;CELF3;POU6F2;CHRM2;LYST;CHRM3;ADCY8;CHRNB2;CHRNB3;TIRAP;BTBD9;TPP1;FAT3;LRRK2;CLTC;ACKR2;SPNS2;CCSAP;CNTFR;SYT2;TSHZ2;XIRP2;COL16A1;ADORA1;WDR36;PACRG;MTPN;ATF2;SPIN4;MYO3B;CHODL;ZBTB46;PARP1;C…
GO:0030154	6.74E-10	1.62E-07	1.503464899	276.4782293	365	3684	cell differentiation	CDH2;BCL2L11;FARP1;CDK6;TOPORS;PSMD14;WARS2;MYL9;PRMT5;ARIH2;VAV3;HOXB13;DEAF1;NEBL;ANP32B;TBR1;CHL1;CFTR;WASF3;PPARGC1A;UPK1A;IL1RAPL1;LZTS1;POU6F2;CHRNB2;TIRAP;TPP1;LRRK2;CLTC;SYT2;WDR36;PACRG;MTPN;ATF2;CHODL;ZBTB46;PARP1;PIWIL4;RTN4RL1;CTGF;CTNNA1;CTNNA2;CNTN4;RDH10;DAB1;AKR1C2;DDX6;PRICKLE2;DACT2;DGUOK;DHCR7;DOCK1;DOCK2;DRD2;DSCAM;EGFR;EPHA2;ELAVL4;ELF3;ENG;EP300;STX2;CLN8;ETV5;MECOM;EYA2;FAB…
GO:0032990	1.15E-09	2.67E-07	1.864034666	80.67700774	135	1075	cell part morphogenesis	CDH2;FARP1;PSMD14;MYL9;VAV3;TBR1;CHL1;IL1RAPL1;LZTS1;CHRNB2;LRRK2;SYT2;WDR36;CTNNA2;CCDC13;CNTN4;DAB1;DOCK1;DRD2;DSCAM;EGFR;EPHA2;ELAVL4;EP300;UNC5B;FGF1;FGFR1;RASA3;NLGN1;BTBD3;MYCBP2;KANK1;SZT2;FLRT1;RASGRP3;TTLL1;WWTR1;GAP43;GDNF;GPM6A;ANK2;GSN;SNX10;NRG1;MNX1;HOXA1;APBB2;ILK;ITGA1;ITGB1;KCNQ2;KIF5C;RHOA;FEZF1;LAMA5;LMX1A;MAP6;MMP9;NCK1;RERE;SEPT2;NGF;NGFR;NOTCH1;PDGFRB;PITPNA;PKHD1;PLCG1;SHC3…
GO:0048858	1.20E-09	2.71E-07	1.871235229	79.17604015	133	1055	cell projection morphogenesis	CDH2;FARP1;PSMD14;MYL9;VAV3;TBR1;CHL1;IL1RAPL1;LZTS1;CHRNB2;LRRK2;SYT2;WDR36;CTNNA2;CCDC13;CNTN4;DAB1;DOCK1;DRD2;DSCAM;EGFR;EPHA2;ELAVL4;EP300;UNC5B;FGF1;FGFR1;RASA3;NLGN1;BTBD3;MYCBP2;KANK1;SZT2;FLRT1;RASGRP3;TTLL1;WWTR1;GAP43;GDNF;GPM6A;ANK2;GSN;SNX10;NRG1;MNX1;HOXA1;APBB2;ILK;ITGA1;ITGB1;KCNQ2;KIF5C;RHOA;FEZF1;LAMA5;LMX1A;MAP6;MMP9;NCK1;RERE;SEPT2;NGF;NGFR;NOTCH1;PDGFRB;PITPNA;PKHD1;PLCG1;SHC3…
GO:0007626	1.70E-09	3.72E-07	3.315699786	14.78453072	41	197	locomotory behavior	CHL1;CHRNB2;BTBD9;LRRK2;DAB1;DBH;DRD2;DSCAM;ELAVL4;CLN8;EPS8;ETV5;FGF12;FGF14;SEZ6L;NEGR1;GDNF;GRM5;GRM6;NRG1;HOXD9;ID2;KCND2;KCNMA1;LSAMP;MEIS1;NPAS2;NPY2R;ATP2B2;NTSR1;OXR1;SOBP;PPP3CB;PRKCE;PTEN;ATXN1;TMOD1;TNR;CACNA1C;PREX2;NAV2
GO:0061564	2.66E-09	5.67E-07	2.017680827	56.43638123	102	752	axon development	CDH2;PSMD14;MYL9;VAV3;TBR1;CHL1;CHRNB2;WDR36;RTN4RL1;CTNNA1;CTNNA2;CNTN4;DAB1;DOCK1;DRD2;DSCAM;EGFR;EPHA2;EP300;UNC5B;FGF1;FGFR1;RASA3;MYCBP2;SZT2;FOLR1;RASGRP3;GAP43;GDNF;ANK2;NRG1;MNX1;HOXA1;APBB2;APOA1;ILK;ITGA1;ITGB1;KCNQ2;KIF5C;RHOA;FEZF1;LMX1A;MMP9;NCK1;NGF;NGFR;NOTCH1;PDGFRB;PITPNA;PLCG1;SHC3;PLXNB3;PPP3CB;DPYSL5;PRDM8;TRPC7;PTEN;TENM2;DSCAML1;SRGAP1;SEMA6A;RASA2;RASGRF2;RPS6KA2;RYK;NEUROG…
GO:0048869	3.83E-09	7.93E-07	1.465359922	295.9157596	382	3943	cellular developmental process	CDH2;BCL2L11;FARP1;CDK6;TOPORS;PSMD14;WARS2;MYL9;PRMT5;ARIH2;VAV3;HOXB13;DEAF1;NEBL;ANP32B;CDC42EP3;TBR1;CHL1;CFTR;WASF3;PPARGC1A;UPK1A;IL1RAPL1;LZTS1;POU6F2;CHRNB2;TIRAP;TPP1;LRRK2;CLTC;SYT2;WDR36;PACRG;MTPN;ATF2;CHODL;ZBTB46;PARP1;PIWIL4;RTN4RL1;CTGF;CTNNA1;CTNNA2;CCDC13;CNTN4;RDH10;DAB1;AKR1C2;DDX6;PRICKLE2;DACT2;DGUOK;DHCR7;DIAPH1;DOCK1;DOCK2;DRD2;DSCAM;EGFR;EPHA2;ELAVL4;ELF3;ENG;EP300;STX2;C…
GO:0065008	6.98E-09	1.41E-06	1.479644652	256.2902153	337	3415	regulation of biological quality	CDH2;KCNE3;BCL2L11;RAD50;CDK6;TOPORS;KCNMB2;CACNG2;MYL9;VAV3;LAMTOR5;CDC42EP3;IGF2BP1;IQGAP2;CFTR;WASF3;PPARGC1A;CACFD1;FAF1;DTD2;SNF8;LYST;CHRM3;ADCY8;CHRNB2;CHRNB3;TIRAP;BTBD9;RAB3C;SLC16A10;CLCN6;TPP1;LRRK2;CCR5;SPNS2;CCSAP;SYT2;ADORA1;WDR36;MTPN;ATF2;RIMS4;PARP1;CRYM;CTGF;CTNNA2;CNTN4;CYP1B1;RDH10;CYP17A1;DGKB;DGKH;DBH;AKR1C2;TMPRSS6;SLC30A8;DIAPH1;DOCK1;DPP6;DRD2;DSCAM;ELAVL4;ENG;ENPEP;EP300…
GO:0072001	7.25E-09	1.42E-06	2.749790092	21.0135462	50	280	renal system development	BCL2L11;LRRK2;RDH10;DACT2;ENPEP;MECOM;FGF1;FGFR1;NPNT;WWTR1;KLHL3;HEYL;GDNF;HOXA11;HOXC11;ID2;ILK;KCNJ8;ACAT1;LAMA5;SMAD1;SMAD9;MEF2C;NOTCH1;OVOL1;PLCE1;PDGFRB;PKHD1;TET2;AHI1;KIF26B;LGR4;PROX1;ACTA2;BMP7;SOX9;SOX11;TFAP2A;TP73;WNT5A;CA2;KIRREL3;DCHS1;NRP1;SGPL1;TBX18;DLG5;MYOCD;CD44;MAGI2
GO:0007409	1.17E-08	2.24E-06	1.98688113	54.25997823	97	723	axonogenesis	CDH2;PSMD14;MYL9;VAV3;TBR1;CHL1;CHRNB2;WDR36;CTNNA2;CNTN4;DAB1;DOCK1;DRD2;DSCAM;EGFR;EPHA2;EP300;UNC5B;FGF1;FGFR1;RASA3;MYCBP2;SZT2;RASGRP3;GAP43;GDNF;ANK2;NRG1;MNX1;HOXA1;APBB2;ILK;ITGA1;ITGB1;KCNQ2;KIF5C;RHOA;FEZF1;LMX1A;MMP9;NCK1;NGF;NGFR;NOTCH1;PDGFRB;PITPNA;PLCG1;SHC3;PLXNB3;PPP3CB;DPYSL5;PRDM8;TRPC7;PTEN;TENM2;DSCAML1;SRGAP1;SEMA6A;RASA2;RASGRF2;RPS6KA2;RYK;NEUROG2;SEMA3F;BMP7;BMPR1B;SLIT1;…
GO:0007411	1.94E-08	3.55E-06	2.113120873	42.25223754	80	563	axon guidance	PSMD14;MYL9;VAV3;TBR1;CHL1;CNTN4;DOCK1;DSCAM;EGFR;EPHA2;UNC5B;FGF1;FGFR1;RASA3;MYCBP2;RASGRP3;GAP43;GDNF;ANK2;NRG1;MNX1;HOXA1;APBB2;ITGA1;ITGB1;KCNQ2;KIF5C;RHOA;FEZF1;LMX1A;MMP9;NCK1;NGFR;PDGFRB;PITPNA;PLCG1;SHC3;PLXNB3;DPYSL5;TRPC7;TENM2;SRGAP1;SEMA6A;RASA2;RASGRF2;RPS6KA2;RYK;NEUROG2;SEMA3F;BMP7;BMPR1B;SLIT1;SLIT3;SOS1;SPTBN1;TGFB2;TIAM1;TNR;ISPD;EZR;WNT5A;CACNA1C;CACNA1S;CACNB2;NR4A3;CALM2;CAM…
GO:0097485	1.94E-08	3.55E-06	2.113120873	42.25223754	80	563	neuron projection guidance	PSMD14;MYL9;VAV3;TBR1;CHL1;CNTN4;DOCK1;DSCAM;EGFR;EPHA2;UNC5B;FGF1;FGFR1;RASA3;MYCBP2;RASGRP3;GAP43;GDNF;ANK2;NRG1;MNX1;HOXA1;APBB2;ITGA1;ITGB1;KCNQ2;KIF5C;RHOA;FEZF1;LMX1A;MMP9;NCK1;NGFR;PDGFRB;PITPNA;PLCG1;SHC3;PLXNB3;DPYSL5;TRPC7;TENM2;SRGAP1;SEMA6A;RASA2;RASGRF2;RPS6KA2;RYK;NEUROG2;SEMA3F;BMP7;BMPR1B;SLIT1;SLIT3;SOS1;SPTBN1;TGFB2;TIAM1;TNR;ISPD;EZR;WNT5A;CACNA1C;CACNA1S;CACNB2;NR4A3;CALM2;CAM…
GO:0050890	2.81E-08	4.92E-06	2.783358745	18.68704644	45	249	cognition	DEAF1;TBR1;CHL1;ADCY8;CHRNB2;BTBD9;ADORA1;DBH;DRD2;EGFR;ELAVL4;EP300;CLN8;SHANK2;SORCS3;PLCB1;AFF2;CNTNAP2;GRM5;GRM7;HMGCR;HOXA1;HTR2A;ITGB1;MEF2C;LHX8;NQO2;NTSR1;PAIP2;PDE4D;SHC3;SOBP;PPP3CB;PRKAR1B;PRKAR2B;PTEN;SLC12A5;PTN;ATXN1;TNR;CACNA1C;KCNAB1;CAMK4;NRXN2;DGCR2
GO:0030534	2.82E-08	4.92E-06	3.524676041	10.95706338	32	146	adult behavior	CHL1;CHRNB2;BTBD9;PARP1;DAB1;DBH;DRD2;CLN8;EPS8;FGF12;FGF14;SHANK2;SEZ6L;CNTNAP2;GDNF;GRIK1;GRM7;HOXD9;HTR2A;KCNMA1;NTSR1;GHRL;OXR1;PTEN;ATXN1;USP46;SLC1A2;TMOD1;CACNA1C;NR4A3;PREX2;NRXN2
GO:0051960	2.89E-08	4.92E-06	1.981655839	51.4831882	92	686	regulation of nervous system development	CDH2;PRMT5;TBR1;WASF3;IL1RAPL1;LZTS1;CHRNB2;LRRK2;SYT2;WDR36;CHODL;CTNNA1;CNTN4;DAB1;DDX6;DGUOK;DRD2;DSCAM;ELAVL4;EP300;ETV5;FGFR1;NLGN1;KANK1;ADGRL3;FLRT1;NEGR1;TENM4;HEYL;GRID2;GRM5;NRG1;HOXB3;HOXD3;BRINP3;ID2;LRRTM3;IL6;ILK;RHOA;FEZF1;LMX1A;VWC2L;LSAMP;MEF2C;MEIS1;NGF;NGFR;NOTCH1;OPCML;NTM;NCKIPSD;GHRL;ULK4;PROX1;PTEN;PTN;GRHL3;PTPRD;BCL6;ATXN1;NEUROG2;SEMA3F;CLSTN2;SIX3;BMP7;SLIT1;SMARCD3;SOX…
GO:0007420	3.06E-08	5.10E-06	2.00310391	49.3067852	89	657	brain development	BCL2L11;CDK6;ANP32B;IGF2BP1;TBR1;CHRNB2;LRRK2;MTPN;CTNNA2;CNTN4;AK8;DAB1;DRD2;EGFR;MECOM;ACSL3;FGFR1;BTBD3;MYO16;PLCB1;SZT2;AFF2;SEZ6L;CADM1;CNTNAP2;GLUD1;GRID2;ABR;HOXA1;HOXB3;HSPA5;NDST1;ID2;ITGB1;ACAT1;RHOA;SLC6A17;FEZF1;LMX1A;SMAD1;SMAD9;MAS1;LHX8;NDUFS4;RERE;NOTCH1;ATP2B2;PCDH9;PFKFB3;PITX1;AHI1;ULK4;PRKG1;PROX1;PRDM8;PTEN;DSCAML1;PTN;RORA;RYK;BCAN;NEUROG2;SIX3;SLC1A2;SLIT1;SSTR4;STAR;TACC1;…
GO:0051179	3.80E-08	6.20E-06	1.390881539	411.565312	499	5484	localization	CDH2;KCNE3;BCL2L11;TIMM23B;GPC6;CDK6;TOPORS;KCNMB2;BET1;DSCR3;CACNG2;ARIH2;VAV3;ANP32B;LAMTOR5;IGF2BP1;CCT8;TBR1;KIF1C;CHL1;TRAF3IP2;CFTR;PPARGC1A;RBPMS;CACFD1;FAF1;IL1RAPL1;CELF3;SNF8;LYST;CHRM3;TEX261;ADCY8;CHRNB2;CHRNB3;TIRAP;BTBD9;RAB3C;AGAP1;SLC16A10;CLCN6;LRRK2;CLTC;CCR5;ACKR2;SPNS2;CCSAP;SYT2;NUP35;TMEM18;SYNPR;ADORA1;CPT2;ATF2;RIMS4;PARP1;RAB40A;CRYM;VTI1A;SLC35F3;CTGF;CTNNA1;CTNNA2;SPICE…
GO:0050767	4.74E-08	7.35E-06	2.04278675	44.5787373	82	594	regulation of neurogenesis	CDH2;PRMT5;TBR1;IL1RAPL1;LZTS1;CHRNB2;LRRK2;SYT2;WDR36;CHODL;CTNNA1;CNTN4;DAB1;DDX6;DGUOK;DRD2;DSCAM;ELAVL4;EP300;ETV5;FGFR1;NLGN1;KANK1;NEGR1;TENM4;HEYL;GRID2;GRM5;HOXB3;HOXD3;BRINP3;ID2;IL6;ILK;RHOA;FEZF1;LMX1A;VWC2L;LSAMP;MEF2C;MEIS1;NGF;NGFR;NOTCH1;OPCML;NTM;NCKIPSD;ULK4;PROX1;PTEN;PTN;PTPRD;BCL6;ATXN1;NEUROG2;SEMA3F;SIX3;BMP7;SMARCD3;SOX5;SOX9;SOX11;STAR;TIAM1;TNR;TP73;TTC3;VEGFC;VIM;WNT2;WN…
GO:0009888	4.77E-08	7.35E-06	1.593611086	131.9350508	191	1758	tissue development	CDK6;TOPORS;HOXB13;DEAF1;NEBL;PPARGC1A;UPK1A;TPP1;XIRP2;MTPN;ATF2;CTGF;CYP1B1;RDH10;AKR1C2;DACT2;DSCAM;DUSP1;EGFR;EPHA2;ELF3;ENG;EP300;STX2;CLN8;ETV5;MECOM;EYA2;FABP5;PI16;FGF1;FGFR1;FHL2;PALLD;FLNB;FOLR1;NPNT;WWTR1;GAP43;TENM4;GAS6;KLHL3;HEYL;GDNF;B4GALT1;ATP2C1;FOXP1;GPM6A;MKX;NR3C1;GRM6;GSN;NRG1;ANXA7;MNX1;HMGCR;HOXA11;HOXB3;HOXB5;HOXC11;HOXD3;HOXD9;ID2;IGFBP5;IL6;ILK;PDX1;ITGB1;ITGB2;GSTK1;KC…
GO:0016043	4.79E-08	7.35E-06	1.381663582	443.9111635	532	5915	cellular component organization	CDH2;AKT3;BCL2L11;OCLN;TIMM23B;CDH12;RAD50;CDH18;FARP1;RBM5;TOPORS;PSMD14;BET1;CACNG2;MYL9;PRMT5;ARIH2;VAV3;NEBL;ANP32B;LAMTOR5;POMT1;CDC42EP3;CCT8;TBR1;NRG3;CHL1;NEK6;IQGAP2;WASF3;FTCD;TUBGCP2;PPARGC1A;BLCAP;UPK1A;ADRM1;CHD4;ADAMTS5;FAF1;IL1RAPL1;FAM107A;LZTS1;SNF8;LYST;CHRNB2;CHRNB3;BTBD9;CLCN6;TPP1;LRRK2;CLTC;SYT2;NUP35;XIRP2;COL16A1;EGFLAM;ADORA1;WDR36;MTPN;NDUFAF6;ATF2;MYO3B;CHODL;PARP1;RAB4…
GO:0044057	6.51E-08	9.74E-06	2.229557363	32.64604499	65	435	regulation of system process	KCNMB2;MYL9;CELF2;WASF3;CHRM2;CHRM3;ADORA1;MTPN;PARP1;CTGF;DBH;DRD2;EP300;PI16;FGF12;FGFR1;NLGN1;ALOX5;NPNT;TENM4;GAS6;GLS;ANK2;CTNNA3;KCNIP2;NRG1;HMGCR;APOA1;HTR2A;HCAR2;IGFBP5;IL6;KCNMA1;KNG1;RNF207;NGFR;NOV;NPY2R;NTSR1;PLCE1;PDE4B;PDE4D;PDE9A;GHRL;ERRFI1;PRKG1;SEPN1;PTEN;SRI;TACR3;TGFB2;THRB;TMF1;TNR;CACNA1C;NR4A3;CALM2;CAMK2G;CACNA1G;MLIP;KCNB2;MYOCD;EIF2AK3;NOS1AP;KCNE2
GO:0048589	6.65E-08	9.74E-06	2.085163534	40.52612482	76	540	developmental growth	BCL2L11;ARIH2;SYT2;WDR36;MTPN;RDH10;DHCR7;DRD2;DSCAM;EP300;PI16;FGF1;FGFR1;PLCB1;CADM1;FLRT1;WWTR1;GAP43;TENM4;GSN;NRG1;ACACB;HOXA11;HSF1;IGFBP5;ILK;ITGB1;SMAD1;MATN1;MEF2C;NGF;NINJ2;NOTCH1;NOV;PDE4D;GHRL;PLS1;SASH3;KIF26B;ETNK2;PPP3CB;PROX1;SEPN1;PTEN;SLC12A5;EPB41L5;SEMA3F;SLC1A2;BMPR1B;SLIT1;SLIT3;SOX9;SP2;STAT5B;TBX5;TGFB2;TNR;TP73;VCL;EZR;WNT2;WNT5A;CACNA1C;WWC2;GINS4;SORBS2;NRP1;CFLAR;HDAC3…
GO:0001655	6.80E-08	9.74E-06	2.480473523	23.79033624	52	317	urogenital system development	BCL2L11;HOXB13;LRRK2;RDH10;DACT2;ENPEP;MECOM;FGF1;FGFR1;NPNT;WWTR1;KLHL3;HEYL;GDNF;HOXA11;HOXC11;ID2;ILK;KCNJ8;ACAT1;LAMA5;SMAD1;SMAD9;MEF2C;NOTCH1;OVOL1;PLCE1;PDGFRB;PKHD1;TET2;AHI1;KIF26B;LGR4;PROX1;PTEN;ACTA2;BMP7;SOX9;SOX11;TFAP2A;TP73;WNT5A;CA2;KIRREL3;DCHS1;NRP1;SGPL1;TBX18;DLG5;MYOCD;CD44;MAGI2
GO:0001822	6.99E-08	9.74E-06	2.649914981	19.88782051	46	265	kidney development	BCL2L11;LRRK2;RDH10;DACT2;ENPEP;FGF1;FGFR1;NPNT;WWTR1;KLHL3;HEYL;GDNF;HOXA11;HOXC11;ID2;ILK;KCNJ8;ACAT1;LAMA5;SMAD1;SMAD9;MEF2C;NOTCH1;OVOL1;PLCE1;PDGFRB;PKHD1;TET2;AHI1;KIF26B;LGR4;PROX1;ACTA2;BMP7;SOX9;SOX11;TFAP2A;TP73;CA2;KIRREL3;DCHS1;NRP1;SGPL1;DLG5;CD44;MAGI2
GO:0050804	6.99E-08	9.74E-06	2.649914981	19.88782051	46	265	modulation of synaptic transmission	CHRNB2;BTBD9;LRRK2;ADORA1;RIMS4;CNTN4;DRD2;FGF14;NLGN1;SHANK2;SORCS3;GDNF;GRIK1;GRM3;GRM5;GRM6;GRM7;GRM8;HTR2A;MEF2C;NGF;NGFR;NPY2R;ATP2B2;NTSR1;PAIP2;PLCL1;SEPT5;PPP3CB;PRKCE;PTEN;PTN;RASGRF2;BCAN;CLSTN2;USP46;SLC1A3;STAR;STX3;TNR;CA2;LRP8;SYN3;NEURL1;PICK1;SNCAIP
GO:0044763	7.81E-08	1.07E-05	1.452697332	911.9879052	989	12152	single-organism cellular process	CDH2;AKT3;KCNE3;TANK;BCL2L11;PARP2;OCLN;TIMM23B;GPC6;UST;CDH12;RAD50;CDH18;FARP1;RBM5;CDK6;TOPORS;PSMD14;KCNMB2;BET1;B3GALT5;WARS2;CACNG2;MYL9;PRMT5;ARIH2;LRRN2;VAV3;TAB1;ECI2;HOXB13;DEAF1;NEBL;ANP32B;LAMTOR5;POMT1;CDC42EP3;HEXIM1;CCT8;TBR1;NRG3;KIF1C;CHL1;TRAF3IP2;NEK6;IQGAP2;CFTR;WASF3;ALDH1L1;FTCD;TUBGCP2;TSPAN9;PPARGC1A;BLCAP;RBPMS;UPK1A;CHD4;CACFD1;ADAMTS5;FAF1;IL1RAPL1;FAM107A;LZTS1;ZNF277;…
GO:0007611	8.30E-08	1.12E-05	2.861062751	16.21044993	40	216	learning or memory	DEAF1;TBR1;ADCY8;CHRNB2;BTBD9;DBH;DRD2;EGFR;ELAVL4;EP300;CLN8;SHANK2;SORCS3;PLCB1;AFF2;CNTNAP2;GRM5;GRM7;HMGCR;HTR2A;ITGB1;MEF2C;LHX8;NQO2;NTSR1;PAIP2;PDE4D;SHC3;PPP3CB;PRKAR1B;PRKAR2B;PTEN;SLC12A5;PTN;ATXN1;TNR;CACNA1C;KCNAB1;CAMK4;NRXN2
GO:0060284	9.25E-08	1.22E-05	1.883303251	57.33696178	98	764	regulation of cell development	CDH2;PRMT5;TBR1;IL1RAPL1;LZTS1;CHRNB2;LRRK2;SYT2;WDR36;CHODL;CTNNA1;CNTN4;DAB1;DDX6;DGUOK;DRD2;DSCAM;ELAVL4;EP300;ETV5;FBLN1;PI16;FGFR1;NLGN1;KANK1;NEGR1;WWTR1;TENM4;HEYL;GDNF;B4GALT1;GRID2;GRM5;HOXA11;HOXB3;HOXD3;APOA1;BRINP3;ID2;IL6;ILK;RHOA;FEZF1;LMX1A;VWC2L;LSAMP;MEF2C;MEIS1;NGF;NGFR;NOTCH1;OPCML;NTM;NCKIPSD;ULK4;PROX1;PTEN;PTN;EPB41L5;PTPRD;BCL6;ATXN1;NEUROG2;SEMA3F;SIX3;BMP7;SMARCD3;SOX5;SO…
GO:0050808	9.73E-08	1.26E-05	2.886732896	15.68511127	39	209	synapse organization	CDH2;FARP1;CACNG2;CHD4;IL1RAPL1;CHRNB2;LRRK2;CTNNA2;DRD2;ETV5;NLGN1;SHANK2;PDZRN3;ADGRL3;SEZ6L;CADM1;FLRT1;DNM3;GDNF;GPM6A;NRG1;LRRTM3;MEF2C;NFIA;ATP2B2;GHRL;PTEN;PTN;PTPRD;CLSTN2;SLIT1;TNR;WNT5A;CACNA1S;CACNB2;BSN;NEURL1;NRXN2;MAGI2
GO:0060322	1.13E-07	1.44E-05	1.921365433	52.23367199	91	696	head development	BCL2L11;CDK6;ANP32B;IGF2BP1;TBR1;CHRNB2;LRRK2;MTPN;CTNNA2;CNTN4;AK8;DAB1;DRD2;EGFR;MECOM;ACSL3;FGFR1;BTBD3;MYO16;PLCB1;SZT2;AFF2;SEZ6L;CADM1;CNTNAP2;GLUD1;GRID2;ABR;HOXA1;HOXB3;HSPA5;NDST1;ID2;ITGB1;ACAT1;RHOA;SLC6A17;FEZF1;LMX1A;SMAD1;SMAD9;MAS1;LHX8;NDUFS4;RERE;NOTCH1;ATP2B2;PCDH9;PFKFB3;PITX1;AHI1;ULK4;PRKG1;PROX1;PRDM8;PTEN;DSCAML1;PTN;RORA;RYK;BCAN;NEUROG2;SIX3;SLC1A2;SLIT1;SSTR4;STAR;TACC1;…
GO:0051049	1.16E-07	1.44E-05	1.582199834	127.5822448	184	1700	regulation of transport	KCNE3;BCL2L11;CACNG2;ARIH2;ANP32B;CFTR;PPARGC1A;RBPMS;FAF1;IL1RAPL1;SNF8;CHRM3;CHRNB2;BTBD9;RAB3C;CLCN6;LRRK2;SYT2;NUP35;ADORA1;RIMS4;PARP1;NKAIN2;CNST;SLC30A8;DIAPH1;DOCK2;DPP6;DRD2;EGFR;EP300;ACSL3;FBLN1;FGF12;FGF14;NLGN1;NCBP2;KANK1;PLCB1;RHOQ;CADM1;CALHM1;NALCN;WWTR1;GAPVD1;LRRC32;PTPN22;GAS6;GDNF;B4GALT1;KCNV1;FOXP1;CHIA;GLUD1;CRACR2B;ANK2;GRIK1;ABR;GRM6;GRM7;KCNIP2;KCNIP1;NRG1;HMGCR;HNF4A;H…
GO:0051239	1.16E-07	1.44E-05	1.497447157	180.3412554	245	2403	regulation of multicellular organismal process	CDH2;BCL2L11;CDK6;KCNMB2;MYL9;PRMT5;DEAF1;IGF2BP1;CELF2;TBR1;WASF3;PPARGC1A;IL1RAPL1;LZTS1;CHRM2;CHRM3;CHRNB2;TIRAP;LRRK2;CCSAP;SYT2;ADORA1;WDR36;MTPN;ATF2;CHODL;ZBTB46;PARP1;CTGF;CTNNA1;CNTN4;CYP1B1;AMOTL1;DAB1;DBH;TMPRSS6;DDX6;DGUOK;DRD2;DSCAM;EPHA2;ELAVL4;EP300;STX2;ETV5;F11;FAP;FBLN1;PI16;FGF1;FGF12;FGFR1;NLGN1;ENPP4;ANKRD6;KANK1;PLCB1;ADGRL3;SASH1;CADM1;FLRT1;ALOX5;NPNT;NEGR1;WWTR1;TENM4;ZBT…
GO:0048512	1.22E-07	1.49E-05	7.185186347	3.076983551	15	41	circadian behavior	CHRNB2;BTBD9;ADORA1;DRD2;NLGN1;ID2;IL6;KCND2;KCNMA1;NPAS2;NPY2R;GHRL;PTEN;SIX3;STAR
GO:0006928	1.53E-07	1.83E-05	1.550904626	140.0402758	198	1866	movement of cell or subcellular component	CDH2;GPC6;CDK6;PSMD14;MYL9;VAV3;TBR1;KIF1C;CHL1;PPARGC1A;CELF3;LYST;TIRAP;LRRK2;CCR5;SPNS2;CCSAP;TMEM18;ADORA1;CTGF;CTNNA1;CTNNA2;CNTN4;CYP1B1;AMOTL1;DAB1;DBH;DYNC1LI2;DOCK1;DRD2;DSCAM;EGFR;EPHA2;CENPV;ENG;ENPEP;EPS8;FAP;FBLN1;UNC5B;FGF1;FGFR1;RASA3;MYCBP2;KANK1;PLCB1;ADGRL3;SASH1;FOLR1;SUN2;RASGRP3;TTLL1;GAP43;GAS6;GDNF;B4GALT1;FOXP1;GPM6A;ANK2;ABR;GSN;NRG1;MNX1;HOXA1;APBB2;HRG;HSPA5;APOA1;IGFBP…
GO:0071840	1.64E-07	1.94E-05	1.361754574	453.3672593	538	6041	cellular component organization or biogenesis	CDH2;AKT3;BCL2L11;OCLN;TIMM23B;CDH12;RAD50;CDH18;FARP1;RBM5;TOPORS;PSMD14;BET1;CACNG2;MYL9;PRMT5;ARIH2;VAV3;NEBL;ANP32B;LAMTOR5;POMT1;CDC42EP3;CCT8;TBR1;NRG3;CHL1;NEK6;IQGAP2;WASF3;FTCD;TUBGCP2;PPARGC1A;BLCAP;UPK1A;ADRM1;CHD4;ADAMTS5;FAF1;IL1RAPL1;FAM107A;LZTS1;SNF8;LYST;CHRNB2;CHRNB3;BTBD9;CLCN6;TPP1;LRRK2;CLTC;SYT2;NUP35;XIRP2;COL16A1;EGFLAM;ADORA1;WDR36;MTPN;NDUFAF6;ATF2;MYO3B;CHODL;PARP1;RAB4…
GO:0007622	1.77E-07	2.05E-05	6.918615189	3.15203193	15	42	rhythmic behavior	CHRNB2;BTBD9;ADORA1;DRD2;NLGN1;ID2;IL6;KCND2;KCNMA1;NPAS2;NPY2R;GHRL;PTEN;SIX3;STAR
GO:0051345	1.87E-07	2.14E-05	1.821569537	62.06500968	103	827	positive regulation of hydrolase activity	BCL2L11;FARP1;PSMD14;VAV3;ANP32B;LAMTOR5;CDC42EP3;IQGAP2;ADRM1;ADCY8;ARHGEF25;AGAP1;LRRK2;CTGF;ARHGAP36;DOCK1;DOCK2;EGFR;EPHA2;FBLN1;FGFR1;RASA3;DENND3;ARHGAP26;TBC1D9;ARHGEF9;DNAJC9;PLCB1;MCF2L;DNMBP;ACAP2;SH3BP1;NPNT;RASGRP3;GAPVD1;CYFIP2;SGSM3;ABR;GSN;HSPA5;APOA1;HTR2A;ITGA1;ITGB1;ITK;ITPR1;RHOA;MEF2C;MAP3K5;IQSEC3;MSH2;NGF;ARHGEF3;PLCE1;SNX9;PDGFRB;PLCG1;ERRFI1;ARHGEF38;DEPDC1;PRKAR1B;PRKAR2B…
GO:0034762	2.10E-07	2.37E-05	2.25830028	28.74352927	58	383	regulation of transmembrane transport	KCNE3;CACNG2;CFTR;PPARGC1A;CLCN6;DPP6;DRD2;FGF12;FGF14;NLGN1;CALHM1;NALCN;KCNV1;ANK2;GRIK1;GRM6;KCNIP2;KCNIP1;KCND2;KCND3;KCNG1;KCNH1;KCNJ6;KCNJ8;KCNJ16;KCNMA1;KCNQ2;RNF207;MEF2C;MMP9;FXYD2;NTSR1;PDE4B;PDE4D;AZIN1;PDGFRB;CACNA2D3;PRKCE;KCNQ5;KCNK12;DPP10;RASGRF2;SCN3A;SRI;TWIST1;CA2;CACNA1C;CACNA1S;CACNB2;KCNAB1;KCNIP4;CALM2;CACNA1G;KCNH7;KCNB2;CACNA2D4;NOS1AP;KCNE2
GO:0048518	3.09E-07	3.43E-05	1.361795295	396.6306846	477	5285	positive regulation of biological process	CDH2;KCNE3;TANK;BCL2L11;EDIL3;RAD50;FARP1;RBM5;CDK6;TOPORS;PSMD14;PRMT5;ARIH2;VAV3;TAB1;DEAF1;ANP32B;LAMTOR5;CDC42EP3;HEXIM1;TBR1;NRG3;TRAF3IP2;NEK6;IQGAP2;CFTR;WASF3;PPARGC1A;RBPMS;ADRM1;FAF1;IL1RAPL1;CELF3;SNF8;LYST;CHRM3;ADCY8;CHRNB2;TIRAP;ARHGEF25;AGAP1;LRRK2;CNTFR;SYT2;AADAC;COL16A1;EGFLAM;ADORA1;MTPN;ATF2;MYO3B;ZBTB46;PARP1;CTGF;CTNNA1;CTNNA2;CYP1B1;AMOTL1;ARHGAP36;DAB1;DBH;CNST;AKR1C2;TMPR…
GO:0040007	5.14E-07	5.62E-05	1.738480429	69.71994436	111	929	growth	BCL2L11;ARIH2;UBE2E3;HOXB13;NRG3;FAM107A;TIRAP;SYT2;WDR36;MTPN;PARP1;CTGF;RDH10;DHCR7;DRD2;DSCAM;ENO1;EP300;PI16;FGF1;FGFR1;PLCB1;CADM1;FLRT1;SGMS1;WWTR1;GAP43;TENM4;GAS6;MCTS1;GSN;NRG1;HNF4A;ACACB;HOXA11;APBB2;HRG;HSF1;IGFBP5;IGFBP7;IL6;ILK;ITGB1;LMX1A;SMAD1;MATN1;MEF2C;NGF;NINJ2;NOTCH1;NOV;FXYD2;PLCE1;PDE4D;GHRL;PHB;PLS1;SASH3;KIF26B;ETNK2;PPP3CB;PROX1;SEPN1;PTEN;SLC12A5;EPB41L5;BCL2L1;BCL6;PAP…
GO:0045664	5.89E-07	6.35E-05	2.051343933	36.09827044	67	481	regulation of neuron differentiation	CDH2;TBR1;IL1RAPL1;LZTS1;CHRNB2;LRRK2;SYT2;WDR36;CHODL;CNTN4;DAB1;DDX6;DGUOK;DSCAM;ELAVL4;EP300;ETV5;FGFR1;NLGN1;KANK1;NEGR1;HEYL;GRID2;HOXD3;BRINP3;ID2;IL6;ILK;RHOA;FEZF1;LMX1A;VWC2L;MEF2C;MEIS1;NGF;NGFR;NOTCH1;NCKIPSD;ULK4;PROX1;PTEN;PTN;PTPRD;BCL6;NEUROG2;SEMA3F;SIX3;BMP7;SOX5;SOX9;SOX11;TIAM1;TNR;TP73;TTC3;VIM;WNT5A;LRP8;NDNF;STK24;NRP1;SEMA5A;SPAG9;NEURL1;PLXNA4;AATK;MAGI2
GO:0034765	6.09E-07	6.48E-05	2.227010096	27.5427552	55	367	regulation of ion transmembrane transport	KCNE3;CACNG2;CFTR;PPARGC1A;CLCN6;DPP6;DRD2;FGF12;FGF14;NLGN1;CALHM1;NALCN;KCNV1;ANK2;GRIK1;GRM6;KCNIP2;KCNIP1;KCND2;KCND3;KCNG1;KCNH1;KCNJ6;KCNJ8;KCNJ16;KCNMA1;KCNQ2;RNF207;MEF2C;MMP9;FXYD2;NTSR1;PDE4B;PDE4D;PDGFRB;CACNA2D3;PRKCE;KCNQ5;KCNK12;DPP10;RASGRF2;SCN3A;SRI;CACNA1C;CACNA1S;CACNB2;KCNAB1;KCNIP4;CALM2;CACNA1G;KCNH7;KCNB2;CACNA2D4;NOS1AP;KCNE2
GO:0051966	6.89E-07	7.05E-05	6.024311951	3.452225448	15	46	regulation of synaptic transmission	glutamatergic	LRRK2;ADORA1;DRD2;NLGN1;GRIK1;GRM3;GRM5;GRM6;GRM7;GRM8;HTR2A;MEF2C;NGFR;NPY2R;TNR
GO:0072358	6.90E-07	7.05E-05	1.744088341	66.94315433	107	892	cardiovascular system development	CDH2;WARS2;VAV3;TAB1;HOXB13;NEBL;ANP32B;HEXIM1;XIRP2;ATF2;CTGF;CYP1B1;TMPRSS6;DHCR7;EPHA2;ENG;ENPEP;EP300;MECOM;FAP;PI16;THSD7A;FGF1;FGF12;FGFR1;FHL2;TAB2;SASH1;FOLR1;TENM4;HEYL;B4GALT1;ANK2;NRG1;HOXA1;ACACB;HOXB3;HRG;ID2;IL6;ILK;ITGB1;KCNJ8;RNF207;LAMA5;SMAD1;MEF2C;MEIS1;MRE11A;MYLK;NOTCH1;NOV;NPY2R;IRX4;EGFL7;PLCE1;PRRX2;PDGFRB;GHRL;ERAP1;PLCG1;ERRFI1;ROBO4;AHI1;PPP3CB;SOX6;ADAP2;PROX1;PTEN;PTP…
GO:0072359	6.90E-07	7.05E-05	1.744088341	66.94315433	107	892	circulatory system development	CDH2;WARS2;VAV3;TAB1;HOXB13;NEBL;ANP32B;HEXIM1;XIRP2;ATF2;CTGF;CYP1B1;TMPRSS6;DHCR7;EPHA2;ENG;ENPEP;EP300;MECOM;FAP;PI16;THSD7A;FGF1;FGF12;FGFR1;FHL2;TAB2;SASH1;FOLR1;TENM4;HEYL;B4GALT1;ANK2;NRG1;HOXA1;ACACB;HOXB3;HRG;ID2;IL6;ILK;ITGB1;KCNJ8;RNF207;LAMA5;SMAD1;MEF2C;MEIS1;MRE11A;MYLK;NOTCH1;NOV;NPY2R;IRX4;EGFL7;PLCE1;PRRX2;PDGFRB;GHRL;ERAP1;PLCG1;ERRFI1;ROBO4;AHI1;PPP3CB;SOX6;ADAP2;PROX1;PTEN;PTP…
GO:0035556	7.02E-07	7.07E-05	1.443411797	196.7768505	259	2622	intracellular signal transduction	CDH2;TANK;BCL2L11;FARP1;TOPORS;PSMD14;MYL9;PRMT5;VAV3;TAB1;LAMTOR5;CDC42EP3;HEXIM1;NRG3;TRAF3IP2;NEK6;IQGAP2;CFTR;FAF1;AKAP11;PIK3IP1;ADCY8;TIRAP;ARHGEF25;RAB3C;AGAP1;LRRK2;CCR5;ADORA1;ATF2;RAB40A;CTGF;CTNNA1;CYP1B1;AMOTL1;ARHGAP36;DAB1;DGKB;DGKH;AKR1C2;TMPRSS6;DIAPH1;DOCK1;DOCK2;DRD2;DUSP1;EGFR;EPHA2;SPRED2;ENG;EP300;EPS8;MECOM;FBLN1;UNC5B;FGF1;MAPK15;FGF12;FGF14;FGFR1;RASA3;NLGN1;ANKRD6;PLCH1;K…
GO:0098655	7.49E-07	7.46E-05	1.87554019	49.08164006	84	654	cation transmembrane transport	KCNE3;KCNMB2;CACNG2;CACFD1;IL1RAPL1;CHRNB2;CHRNB3;CPT2;SLC30A8;DPP6;DRD2;FGF12;FGF14;RASA3;CALHM1;NALCN;GAS6;SLC13A4;KCNV1;ATP2C1;PKD2L2;GPM6A;SLC9A9;SCARA5;ANK2;GRM7;KCNIP2;KCNIP1;ACACB;ATP13A5;ITPR1;KCND2;KCND3;KCNG1;KCNH1;KCNJ6;KCNJ8;KCNJ16;KCNMA1;KCNMB1;KCNQ2;RNF207;MMP9;ATOX1;FXYD2;ATP2B2;NTSR1;CALHM2;PDE2A;PDE4B;PDE4D;ANO10;CACNA2D3;PRKCE;KCNQ5;KCNK12;TRPC7;SLC24A3;SLC12A5;DPP10;SCN3A;SLC30…
GO:0003012	8.39E-07	8.24E-05	2.237503238	26.41702951	53	352	muscle system process	MYL9;CHRM2;CHRM3;CHRNB2;ADORA1;MTPN;PARP1;CTGF;DRD2;EP300;PI16;NPNT;GDNF;ANK2;GSN;KCNIP2;HTR2A;IGFBP5;ITGA1;KCNMA1;KNG1;RNF207;MYLK;NPY2R;PLCE1;PDE4B;PDE4D;PDE9A;ERRFI1;PRKG1;PXN;ACTA2;SGCA;SNTB1;SRI;TACR3;TMOD1;VCL;VIM;CACNA1C;CACNA1S;NR4A3;CALM2;SSPN;CAMK2G;SORBS2;CFLAR;MLIP;MYOM2;KCNB2;MYOCD;MYOT;KDM4A
GO:0007270	1.09E-06	0.000105422	3.186539759	10.35667634	28	138	neuron-neuron synaptic transmission	CHRNB2;LRRK2;ADORA1;DRD2;NLGN1;GDNF;GRID1;GRID2;GRIK1;GRM3;GRM5;GRM6;GRM7;GRM8;HTR2A;MEF2C;NGFR;NPY2R;PLCL1;SHC3;PRKCE;PTEN;USP46;TNR;CA2;CAMK4;SYN3;DLGAP2
GO:0016477	1.12E-06	0.000107156	1.640755218	85.48010402	129	1139	cell migration	CDH2;GPC6;VAV3;CHL1;PPARGC1A;LYST;TIRAP;LRRK2;CCR5;SPNS2;TMEM18;ADORA1;CTGF;CTNNA2;CYP1B1;AMOTL1;DAB1;DBH;DOCK1;DRD2;EGFR;EPHA2;CENPV;ENG;ENPEP;EPS8;FAP;FBLN1;FGF1;FGFR1;KANK1;PLCB1;ADGRL3;SASH1;FOLR1;SUN2;GAS6;GDNF;B4GALT1;FOXP1;GPM6A;ABR;GSN;NRG1;MNX1;APBB2;HRG;HSPA5;APOA1;IGFBP5;IL6;ILK;ITGA1;ITGB1;ITGB2;RHOA;FEZF1;LAMA4;LAMA5;MEF2C;MAP3K1;MMP9;MYLK;NCK1;RERE;NOTCH1;NOV;EGFL7;PDE4B;PDE4D;PDGFR…
GO:0065009	1.14E-06	0.000107403	1.425332587	206.0078012	268	2745	regulation of molecular function	KCNE3;BCL2L11;RAD50;FARP1;TOPORS;PSMD14;CACNG2;ZER1;VAV3;TAB1;ANP32B;LAMTOR5;CDC42EP3;HEXIM1;NRG3;IQGAP2;CFTR;PPARGC1A;ADRM1;FAF1;PIK3IP1;ADCY8;TIRAP;ARHGEF25;PHACTR3;AGAP1;LRRK2;TMEM132D;ADORA1;MTPN;ATF2;R3HDML;PARP1;A2ML1;CTGF;CYP1B1;CYP2D6;ARHGAP36;DAB1;CNST;DLG2;DOCK1;DOCK2;DRD2;DUSP1;EGFR;EPHA2;SPRED2;ENG;EP300;EPB41;FABP4;FBLN1;PI16;PPP1R35;FGF1;FGF12;FGF14;FGFR1;RASA3;NLGN1;DENND3;MAPRE3;E…
GO:0035295	1.42E-06	0.000133125	1.886844368	45.25417271	78	603	tube development	BCL2L11;TAB1;DEAF1;CTGF;RDH10;DAB1;DACT2;DHCR7;EGFR;EPHA2;ENG;EP300;STX2;ETV5;FGF1;FGFR1;FOLR1;NPNT;WWTR1;KLHL3;HEYL;GDNF;B4GALT1;FOXP1;NR3C1;MNX1;HOXA1;HOXA11;ID2;IGFBP5;ILK;PDX1;ACAT1;RNF207;LAMA5;LIPA;SMAD1;SMAD9;MEF2C;MYB;NOTCH1;NUMA1;PDE4D;HECA;ERRFI1;AHI1;KIF26B;LGR4;PROX1;SEPN1;SHROOM3;PTN;EPB41L5;GRHL3;PXN;ATXN1;BMP7;SOX9;SOX11;TBX5;TGFB2;THRB;TP73;TRPS1;TWIST1;WNT2;WNT5A;NR4A3;KDM2B;DCHS…
GO:0048870	1.74E-06	0.000158849	1.601379282	92.83484519	137	1237	cell motility	CDH2;GPC6;CDK6;VAV3;CHL1;PPARGC1A;CELF3;LYST;TIRAP;LRRK2;CCR5;SPNS2;CCSAP;TMEM18;ADORA1;CTGF;CTNNA1;CTNNA2;CYP1B1;AMOTL1;DAB1;DBH;DOCK1;DRD2;EGFR;EPHA2;CENPV;ENG;ENPEP;EPS8;FAP;FBLN1;FGF1;FGFR1;KANK1;PLCB1;ADGRL3;SASH1;FOLR1;SUN2;GAS6;GDNF;B4GALT1;FOXP1;GPM6A;ABR;GSN;NRG1;MNX1;APBB2;HRG;HSPA5;APOA1;IGFBP5;IL6;ILK;ITGA1;ITGB1;ITGB2;RHOA;FEZF1;LAMA4;LAMA5;MEF2C;MAP3K1;MMP9;MYLK;NCK1;RERE;NOTCH1;NOV…
GO:0051674	1.74E-06	0.000158849	1.601379282	92.83484519	137	1237	localization of cell	CDH2;GPC6;CDK6;VAV3;CHL1;PPARGC1A;CELF3;LYST;TIRAP;LRRK2;CCR5;SPNS2;CCSAP;TMEM18;ADORA1;CTGF;CTNNA1;CTNNA2;CYP1B1;AMOTL1;DAB1;DBH;DOCK1;DRD2;EGFR;EPHA2;CENPV;ENG;ENPEP;EPS8;FAP;FBLN1;FGF1;FGFR1;KANK1;PLCB1;ADGRL3;SASH1;FOLR1;SUN2;GAS6;GDNF;B4GALT1;FOXP1;GPM6A;ABR;GSN;NRG1;MNX1;APBB2;HRG;HSPA5;APOA1;IGFBP5;IL6;ILK;ITGA1;ITGB1;ITGB2;RHOA;FEZF1;LAMA4;LAMA5;MEF2C;MAP3K1;MMP9;MYLK;NCK1;RERE;NOTCH1;NOV…
GO:0090257	1.84E-06	0.00016606	2.677592727	14.93462748	35	199	regulation of muscle system process	MYL9;CHRM2;CHRM3;ADORA1;MTPN;PARP1;CTGF;EP300;PI16;FGF12;NPNT;ANK2;CTNNA3;IGFBP5;KCNMA1;RNF207;NPY2R;PLCE1;PDE4B;PDE4D;PDE9A;ERRFI1;PRKG1;SEPN1;SRI;TACR3;CACNA1C;NR4A3;CALM2;CAMK2G;MLIP;KCNB2;MYOCD;NOS1AP;KCNE2
GO:0006935	1.95E-06	0.000171409	1.731205339	62.81549347	100	837	chemotaxis	PSMD14;MYL9;VAV3;TBR1;CHL1;LYST;TIRAP;CCR5;ACKR2;CNTN4;DOCK1;DOCK2;DSCAM;EGFR;EPHA2;ENG;UNC5B;FGF1;FGFR1;RASA3;MYCBP2;RASGRP3;GAP43;GAS6;GDNF;ANK2;NRG1;MNX1;HOXA1;APBB2;HRG;APOA1;IL6;ITGA1;ITGB1;ITGB2;KCNQ2;KIF5C;RHOA;FEZF1;LMX1A;MMP9;NCK1;NGFR;NOTCH1;NOV;PDE4B;PDE4D;PDGFRB;PIK3C2B;PITPNA;PLCG1;SHC3;PLXNB3;DPYSL5;TRPC7;TENM2;SRGAP1;SEMA6A;RASA2;RASGRF2;RPS6KA2;RYK;NEUROG2;SEMA3F;BMP7;BMPR1B;SLIT1…
GO:0042330	1.95E-06	0.000171409	1.731205339	62.81549347	100	837	taxis	PSMD14;MYL9;VAV3;TBR1;CHL1;LYST;TIRAP;CCR5;ACKR2;CNTN4;DOCK1;DOCK2;DSCAM;EGFR;EPHA2;ENG;UNC5B;FGF1;FGFR1;RASA3;MYCBP2;RASGRP3;GAP43;GAS6;GDNF;ANK2;NRG1;MNX1;HOXA1;APBB2;HRG;APOA1;IL6;ITGA1;ITGB1;ITGB2;KCNQ2;KIF5C;RHOA;FEZF1;LMX1A;MMP9;NCK1;NGFR;NOTCH1;NOV;PDE4B;PDE4D;PDGFRB;PIK3C2B;PITPNA;PLCG1;SHC3;PLXNB3;DPYSL5;TRPC7;TENM2;SRGAP1;SEMA6A;RASA2;RASGRF2;RPS6KA2;RYK;NEUROG2;SEMA3F;BMP7;BMPR1B;SLIT1…
GO:0051056	2.26E-06	0.000196636	2.345538989	21.0135462	44	280	regulation of small GTPase mediated signal transduction	CDH2;FARP1;VAV3;ARHGEF25;ARHGAP36;RASA3;ARHGAP26;KANK1;ARHGEF9;MCF2L;DNMBP;RHOQ;SGSM3;ABR;NRG1;APOA1;ITGB1;RHOA;IQSEC3;NGFR;ARHGEF3;PLCE1;ARHGEF38;ARHGAP15;PLEKHG1;ARHGAP31;SRGAP1;ARHGAP22;RASA2;RASGRF2;BCL6;SOS1;TIAM1;MAPKAP1;PREX2;GARNL3;ARHGAP19;ARHGEF7;STARD13;GPR55;ARHGAP29;RALGPS1;RHOBTB1;SRGAP3
GO:0010720	2.37E-06	0.000204195	2.029025424	33.09633527	61	441	positive regulation of cell development	PRMT5;IL1RAPL1;SYT2;DAB1;DRD2;DSCAM;ELAVL4;EP300;ETV5;FGFR1;NLGN1;NEGR1;WWTR1;TENM4;HEYL;GDNF;B4GALT1;GRM5;HOXA11;HOXD3;APOA1;BRINP3;ID2;IL6;ILK;RHOA;FEZF1;VWC2L;MEF2C;NGF;NGFR;NOTCH1;NCKIPSD;PROX1;PTN;EPB41L5;PTPRD;BCL6;ATXN1;NEUROG2;BMP7;SMARCD3;SOX11;STAR;TCF7L2;TGFB2;TIAM1;TP73;TWIST1;VEGFC;WNT2;WNT5A;LRP8;NDNF;NRP1;ARHGEF7;SEMA5A;SPAG9;NEURL1;MYADM;MAGI2
GO:0007507	2.45E-06	0.000208256	2.001755381	34.59730285	63	461	heart development	TAB1;NEBL;HEXIM1;XIRP2;ATF2;ENG;EP300;MECOM;PI16;FGF12;FGFR1;FHL2;TAB2;FOLR1;TENM4;HEYL;ANK2;NRG1;ACACB;ID2;ILK;ITGB1;KCNJ8;RNF207;SMAD1;MEF2C;MRE11A;NOTCH1;NPY2R;IRX4;PLCE1;PDGFRB;AHI1;PPP3CB;SOX6;ADAP2;PROX1;PTEN;RPS6KA2;GALNT11;SGCB;SGCD;SMARCD3;SOX9;SOX11;SRI;TBX5;TGFB2;TP73;TRPS1;TWIST1;WNT2;WNT5A;KCNAB1;SCUBE1;SORBS2;DCHS1;ADAM19;NRP1;HDAC3;TBX18;MYOCD;HDAC9
GO:0050793	2.48E-06	0.000209217	1.463363073	154.4495646	208	2058	regulation of developmental process	CDH2;BCL2L11;CDK6;PRMT5;DEAF1;ANP32B;CDC42EP3;TBR1;NEK6;WASF3;PPARGC1A;IL1RAPL1;LZTS1;ZNF277;CHRNB2;LRRK2;SPNS2;CCSAP;SYT2;WDR36;MTPN;CHODL;ZBTB46;CTGF;CTNNA1;CTNNA2;CNTN4;CYP1B1;DAB1;DDX6;DGUOK;DIAPH1;DRD2;DSCAM;EPHA2;ELAVL4;EP300;EPS8;ETV5;MECOM;FBLN1;PI16;FGF1;FGFR1;NLGN1;ANKRD6;KANK1;PLCB1;ADGRL3;SASH1;RHOQ;FLRT1;NPNT;NEGR1;WWTR1;TENM4;GAS6;HEYL;GDNF;B4GALT1;FOXP1;MKX;GRID2;AAMDC;ABR;GRM5;GSN…
GO:1902578	2.56E-06	0.000213293	1.354453863	300.944001	369	4010	single-organism localization	CDH2;KCNE3;BCL2L11;TIMM23B;TOPORS;KCNMB2;BET1;CACNG2;ARIH2;VAV3;ANP32B;KIF1C;TRAF3IP2;CFTR;PPARGC1A;RBPMS;CACFD1;FAF1;IL1RAPL1;SNF8;LYST;CHRM3;TEX261;ADCY8;CHRNB2;CHRNB3;BTBD9;RAB3C;SLC16A10;CLCN6;LRRK2;CLTC;CCR5;SPNS2;SYT2;NUP35;ADORA1;CPT2;ATF2;RIMS4;PARP1;RAB40A;CRYM;VTI1A;SLC35F3;CTGF;PRELID2;NKAIN2;CLVS1;CNST;DDC;SLC30A8;DIAPH1;DLG2;DOCK1;DOCK2;DPP6;DRD2;EGFR;EPHA2;EP300;SLC25A43;STX2;CLN8;E…
GO:0007623	2.95E-06	0.000239968	2.61314953	15.234821	35	203	circadian rhythm	PRMT5;PPARGC1A;CHRNB2;BTBD9;ADORA1;DDC;DRD2;EP300;NLGN1;ID2;IL6;KCND2;KCNMA1;KMT2A;MTNR1A;NFIL3;NGFR;NPAS2;NPY2R;HEBP1;GHRL;PSPC1;LGR4;PRKG2;MAPK10;PROX1;ARNTL2;PTEN;RORA;SIX3;SLC9A3;STAR;TOP1;HDAC3;KCNH7
GO:0034220	2.95E-06	0.000239968	1.661014511	73.09712143	112	974	ion transmembrane transport	KCNE3;KCNMB2;CACNG2;CFTR;PPARGC1A;CACFD1;IL1RAPL1;CHRNB2;CHRNB3;SLC16A10;CLCN6;CPT2;SLC30A8;DPP6;DRD2;FGF12;FGF14;CLCA4;RASA3;NLGN1;ARHGEF9;SLC35A3;CALHM1;GABRA3;GABRB3;GABRG3;NALCN;GAS6;SLC13A4;KCNV1;ATP2C1;PKD2L2;GPM6A;SLCO4A1;SLC9A9;SCARA5;ANK2;GRID1;GRID2;OSTM1;GRIK1;GRM6;GRM7;KCNIP2;KCNIP1;ACACB;ATP13A5;ITPR1;KCND2;KCND3;KCNG1;KCNH1;KCNJ6;KCNJ8;KCNJ16;KCNMA1;KCNMB1;KCNQ2;RNF207;SLC6A17;MEF2C…
GO:0098662	2.97E-06	0.000239968	1.868510886	43.82825351	75	584	inorganic cation transmembrane transport	KCNE3;KCNMB2;CACNG2;CACFD1;IL1RAPL1;CPT2;SLC30A8;DPP6;DRD2;FGF12;FGF14;RASA3;CALHM1;NALCN;GAS6;SLC13A4;KCNV1;ATP2C1;PKD2L2;GPM6A;SLC9A9;SCARA5;ANK2;GRM7;KCNIP2;KCNIP1;ACACB;ITPR1;KCND2;KCND3;KCNG1;KCNH1;KCNJ6;KCNJ8;KCNJ16;KCNMA1;KCNMB1;KCNQ2;RNF207;ATOX1;FXYD2;ATP2B2;PDE2A;PDE4B;PDE4D;CACNA2D3;PRKCE;KCNQ5;KCNK12;TRPC7;SLC24A3;SLC12A5;DPP10;SCN3A;SLC30A5;SLC9A3;SLC20A2;SLC22A2;SRI;CACNA1C;CACNA1S;…
GO:0043269	3.21E-06	0.000255912	1.87244363	43.15281809	74	575	regulation of ion transport	KCNE3;CACNG2;CFTR;PPARGC1A;CHRNB2;CLCN6;ADORA1;NKAIN2;DIAPH1;DPP6;DRD2;FGF12;FGF14;NLGN1;CALHM1;NALCN;GDNF;KCNV1;CRACR2B;ANK2;GRIK1;GRM6;GRM7;KCNIP2;KCNIP1;HTR2A;KCND2;KCND3;KCNG1;KCNH1;KCNJ6;KCNJ8;KCNJ16;KCNMA1;KCNQ2;RNF207;MEF2C;MMP9;MYLK;SEPT2;NGF;FXYD2;NPY2R;ATP2B2;NTSR1;PDE4B;PDE4D;PDGFRB;PLCG1;CACNA2D3;PRKCE;KCNQ5;KCNK12;DPP10;RASGRF2;SCN3A;SLC30A5;SLC9A3;SRI;TWIST1;CA2;CACNA1C;CACNA1S;CACN…
GO:0009893	3.36E-06	0.000264304	1.367417843	260.8681664	325	3476	positive regulation of metabolic process	CDH2;BCL2L11;RAD50;FARP1;CDK6;TOPORS;PSMD14;ARIH2;VAV3;TAB1;DEAF1;ANP32B;LAMTOR5;CDC42EP3;TBR1;NRG3;IQGAP2;PPARGC1A;RBPMS;ADRM1;CELF3;SNF8;ADCY8;TIRAP;ARHGEF25;AGAP1;LRRK2;AADAC;ADORA1;MTPN;ATF2;PARP1;CTGF;ARHGAP36;DAB1;TMPRSS6;GLIS3;DOCK1;DOCK2;DRD2;DSCAM;E2F3;EGFR;EPHA2;ELF3;ENG;EP300;ETV5;MECOM;EYA3;ACSL3;FBLN1;FGF1;FGFR1;FHL2;RASA3;ANKRD6;DENND3;NCBP2;MAPRE3;ERC1;ARHGAP26;TAB2;FLI1;TBC1D9;LPI…
GO:0007155	3.38E-06	0.000264304	1.54272288	106.643747	152	1421	cell adhesion	CDH2;BCL2L11;EDIL3;CDH12;CDH18;CDK6;MSLN;MYL9;LRRN2;VAV3;CHL1;FAF1;IL1RAPL1;FAT3;COL16A1;EGFLAM;CTGF;CTNNA1;CTNNA2;CNTN4;CYP1B1;DAB1;DACT2;DOCK2;DSCAM;EGFR;EPHA2;ENG;FAP;FBLN1;NLGN1;PDZD2;KANK1;ADGRL3;CLDN14;PATZ1;CADM1;FLRT1;NPNT;NEGR1;SNED1;CNTNAP2;LRRC32;PTPN22;GAS6;B4GALT1;CYFIP2;ATP2C1;FOXP1;GRID2;CTNNA3;GSN;NRG1;HOXD3;HRG;APOA1;IGFBP7;IL6;ILK;ITGA1;ITGB1;ITGB2;ITK;KNG1;LAMA4;LAMA5;LMO7;LPP;…
GO:0048729	3.55E-06	0.000274536	1.849899088	44.80388244	76	597	tissue morphogenesis	TOPORS;HOXB13;DEAF1;XIRP2;RDH10;DSCAM;EGFR;EPHA2;ENG;ETV5;EYA2;FGF1;FGFR1;FOLR1;NPNT;KLHL3;HEYL;GDNF;B4GALT1;FOXP1;NR3C1;GSN;NRG1;HOXA11;IGFBP5;IL6;ILK;PDX1;ITGB1;RHOA;RNF207;LAMA5;SMAD1;MATN1;MEF2C;MYLK;NGFR;NOTCH1;AHI1;KIF26B;LGR4;PROX1;SHROOM3;PTN;EPB41L5;GRHL3;PXN;ACTA2;RP1;SIX3;BMP7;SOX9;SOX11;ADAM17;TBX5;TFAP2A;TGFB2;TWIST1;VCL;VEGFC;WNT2;WNT5A;CA2;NR4A3;TCF7L1;ZNRF3;KDM2B;RUNX3;DCHS1;NRP1;…
GO:0010646	3.63E-06	0.000278485	1.392087362	218.0155418	278	2905	regulation of cell communication	CDH2;BCL2L11;FARP1;PSMD14;CACNG2;PRMT5;VAV3;TAB1;LAMTOR5;POMT1;HEXIM1;TRAF3IP2;NEK6;CFTR;PPARGC1A;RBPMS;FAF1;LZTS1;AKAP11;CHRM3;PIK3IP1;CHRNB2;TIRAP;BTBD9;ARHGEF25;LRRK2;ADORA1;RIMS4;PARP1;CTGF;CTNNA1;CNTN4;CYP1B1;ARHGAP36;DAB1;DBH;AKR1C2;TMPRSS6;DACT2;SLC30A8;DRD2;DUSP1;EGFR;EPHA2;SPRED2;ENG;EP300;EPS8;MECOM;FBLN1;UNC5B;FGF1;FGF14;FGFR1;RASA3;NLGN1;ANKRD6;SHANK2;SORCS3;HECW1;ARHGAP26;TAB2;KANK1;…
GO:0023051	3.68E-06	0.000278971	1.3944841	214.4132196	274	2857	regulation of signaling	CDH2;BCL2L11;FARP1;PSMD14;CACNG2;PRMT5;VAV3;TAB1;LAMTOR5;POMT1;HEXIM1;TRAF3IP2;NEK6;CFTR;PPARGC1A;RBPMS;FAF1;AKAP11;CHRM3;PIK3IP1;CHRNB2;TIRAP;BTBD9;ARHGEF25;LRRK2;ADORA1;RIMS4;PARP1;CTGF;CTNNA1;CNTN4;CYP1B1;ARHGAP36;DAB1;DBH;AKR1C2;TMPRSS6;DACT2;SLC30A8;DRD2;DUSP1;EGFR;EPHA2;SPRED2;ENG;EP300;EPS8;MECOM;FBLN1;UNC5B;FGF1;FGF14;FGFR1;RASA3;NLGN1;ANKRD6;SHANK2;SORCS3;HECW1;ARHGAP26;TAB2;KANK1;ARHGEF…
GO:0045597	4.12E-06	0.000308399	1.720673553	59.88860668	95	798	positive regulation of cell differentiation	CDH2;PRMT5;IL1RAPL1;SYT2;ZBTB46;CTGF;CTNNA1;CTNNA2;DAB1;DRD2;DSCAM;ELAVL4;EP300;ETV5;MECOM;FGFR1;NLGN1;PLCB1;NPNT;NEGR1;WWTR1;TENM4;GAS6;HEYL;GDNF;B4GALT1;AAMDC;GRM5;NRG1;HOXA11;HOXD3;APOA1;HTR2A;BRINP3;ID2;IL6;ILK;RHOA;FEZF1;VWC2L;SMAD1;MEF2C;MAP3K5;MYB;NELL1;NGF;NGFR;NOTCH1;NCKIPSD;SASH3;AHI1;SOX6;LMO3;PROX1;FAM20C;PTN;EPB41L5;PTPRD;BCL6;ATXN1;NEUROG2;PRDM16;BMP7;BMPR1B;SMARCD3;SOX5;SOX9;SOX11;…
GO:0044093	4.14E-06	0.000308399	1.483430973	132.8356313	182	1770	positive regulation of molecular function	KCNE3;BCL2L11;RAD50;FARP1;TOPORS;PSMD14;VAV3;TAB1;ANP32B;LAMTOR5;CDC42EP3;NRG3;IQGAP2;CFTR;PPARGC1A;ADRM1;ADCY8;TIRAP;ARHGEF25;AGAP1;LRRK2;ADORA1;MTPN;ATF2;PARP1;CTGF;ARHGAP36;DAB1;DOCK1;DOCK2;DRD2;EGFR;EPHA2;EP300;EPB41;FBLN1;FGF1;FGF14;FGFR1;RASA3;DENND3;MAPRE3;ERC1;ARHGAP26;TAB2;TBC1D9;ARHGEF9;DNAJC9;PLCB1;MCF2L;DNMBP;SASH1;ACAP2;SH3BP1;ALK;NPNT;SERINC5;RASGRP3;GAPVD1;GAS6;GDNF;CYFIP2;SGSM3;AD…
GO:1903729	4.23E-06	0.000310435	4.153992914	5.403483309	18	72	regulation of plasma membrane organization	CLTC;CNST;EPHA2;ACSL3;RHOQ;ITGB1;SH3GLB1;PLS1;PPP2R5A;GOPC;DPP10;BCL2L1;SPTBN1;STX3;TGFB2;EZR;PPFIA1;STX8
GO:0022610	4.28E-06	0.000310435	1.534806172	107.0940373	152	1427	biological adhesion	CDH2;BCL2L11;EDIL3;CDH12;CDH18;CDK6;MSLN;MYL9;LRRN2;VAV3;CHL1;FAF1;IL1RAPL1;FAT3;COL16A1;EGFLAM;CTGF;CTNNA1;CTNNA2;CNTN4;CYP1B1;DAB1;DACT2;DOCK2;DSCAM;EGFR;EPHA2;ENG;FAP;FBLN1;NLGN1;PDZD2;KANK1;ADGRL3;CLDN14;PATZ1;CADM1;FLRT1;NPNT;NEGR1;SNED1;CNTNAP2;LRRC32;PTPN22;GAS6;B4GALT1;CYFIP2;ATP2C1;FOXP1;GRID2;CTNNA3;GSN;NRG1;HOXD3;HRG;APOA1;IGFBP7;IL6;ILK;ITGA1;ITGB1;ITGB2;ITK;KNG1;LAMA4;LAMA5;LMO7;LPP;…
GO:0051962	4.32E-06	0.000310435	2.037779458	30.76983551	57	410	positive regulation of nervous system development	PRMT5;WASF3;IL1RAPL1;SYT2;DAB1;DRD2;DSCAM;ELAVL4;EP300;ETV5;FGFR1;NLGN1;ADGRL3;FLRT1;NEGR1;TENM4;HEYL;GRM5;NRG1;HOXD3;BRINP3;ID2;LRRTM3;IL6;ILK;RHOA;FEZF1;VWC2L;MEF2C;NGF;NGFR;NOTCH1;NCKIPSD;GHRL;PROX1;PTN;PTPRD;BCL6;ATXN1;NEUROG2;CLSTN2;BMP7;SMARCD3;SOX11;STAR;TIAM1;TP73;VEGFC;WNT2;WNT5A;LRP8;NDNF;NRP1;SEMA5A;SPAG9;NEURL1;MAGI2
GO:0042748	4.33E-06	0.000310435	37.14898785	0.600387034	6	8	circadian sleep/wake cycle	non-REM sleep	CHRNB2;BTBD9;ADORA1;IL6;NPY2R;GHRL
GO:2000026	5.10E-06	0.000361605	1.511587225	115.1242138	161	1534	regulation of multicellular organismal development	CDH2;CDK6;PRMT5;DEAF1;TBR1;WASF3;IL1RAPL1;LZTS1;CHRNB2;LRRK2;CCSAP;SYT2;WDR36;MTPN;CHODL;ZBTB46;CTGF;CTNNA1;CNTN4;CYP1B1;DAB1;DDX6;DGUOK;DRD2;DSCAM;EPHA2;ELAVL4;EP300;ETV5;PI16;FGF1;FGFR1;NLGN1;ANKRD6;KANK1;PLCB1;ADGRL3;SASH1;FLRT1;NEGR1;WWTR1;TENM4;GAS6;HEYL;GDNF;B4GALT1;FOXP1;GRID2;GRM5;NRG1;HMGCR;HNF4A;ACACB;HOXA11;HOXB3;HOXC11;HOXD3;HRG;APOA1;BRINP3;ID2;LRRTM3;IL6;ILK;RHOA;RNF207;FEZF1;LAMA4;…
GO:0098660	5.40E-06	0.000379672	1.782213647	49.98222061	82	666	inorganic ion transmembrane transport	KCNE3;KCNMB2;CACNG2;CFTR;CACFD1;IL1RAPL1;CPT2;SLC30A8;DPP6;DRD2;FGF12;FGF14;CLCA4;RASA3;CALHM1;GABRA3;GABRB3;GABRG3;NALCN;GAS6;SLC13A4;KCNV1;ATP2C1;PKD2L2;GPM6A;SLC9A9;SCARA5;ANK2;GRM7;KCNIP2;KCNIP1;ACACB;ITPR1;KCND2;KCND3;KCNG1;KCNH1;KCNJ6;KCNJ8;KCNJ16;KCNMA1;KCNMB1;KCNQ2;RNF207;ATOX1;FXYD2;ATP2B2;PDE2A;PDE4B;PDE4D;SLC37A1;ANO10;CACNA2D3;PRKCE;KCNQ5;KCNK12;TRPC7;SLC24A3;SLC12A5;DPP10;SCN3A;SLC30…
GO:0044765	5.57E-06	0.000386564	1.345127802	288.3358732	353	3842	single-organism transport	KCNE3;BCL2L11;TIMM23B;KCNMB2;BET1;CACNG2;ARIH2;VAV3;ANP32B;KIF1C;TRAF3IP2;CFTR;PPARGC1A;RBPMS;CACFD1;FAF1;IL1RAPL1;SNF8;LYST;CHRM3;TEX261;ADCY8;CHRNB2;CHRNB3;BTBD9;RAB3C;SLC16A10;CLCN6;LRRK2;CLTC;CCR5;SPNS2;SYT2;NUP35;ADORA1;CPT2;ATF2;RIMS4;PARP1;CRYM;VTI1A;SLC35F3;CTGF;PRELID2;NKAIN2;CLVS1;CNST;DDC;SLC30A8;DIAPH1;DOCK1;DOCK2;DPP6;DRD2;EGFR;EP300;SLC25A43;STX2;CLN8;EYA2;ABCD1;FABP5;FABP6;ACSL3;FB…
GO:0060537	5.63E-06	0.000386564	2.127300474	25.96673924	50	346	muscle tissue development	NEBL;PPARGC1A;XIRP2;MTPN;ENG;EP300;EYA2;PI16;FGFR1;FHL2;FLNB;TENM4;HEYL;NRG1;HMGCR;HOXD9;ID2;IGFBP5;ITGB1;SMAD1;MEF2C;MYLK;NGFR;NOTCH1;PDGFRB;PITX1;SOX6;PROX1;SEPN1;PTEN;SGCB;SGCD;SOX9;SOX11;TBX5;TGFB2;TP73;TWIST1;WNT2;WNT5A;CACNA1S;KCNAB1;SORBS2;CAV2;CFLAR;HDAC3;TBX18;NEURL1;MYOCD;HDAC9
GO:0030001	5.65E-06	0.000386564	1.705410614	60.33889695	95	804	metal ion transport	KCNE3;KCNMB2;CACNG2;CACFD1;IL1RAPL1;CHRNB2;CLTC;CCR5;ADORA1;CTGF;NKAIN2;SLC30A8;DIAPH1;DPP6;DRD2;FGF12;FGF14;RASA3;CALHM1;NALCN;GAS6;KLHL3;SLC13A4;KCNV1;ATP2C1;PKD2L2;GPM6A;CRACR2B;SLC9A9;SCARA5;ANK2;GRM6;GRM7;KCNIP2;KCNIP1;HTR2A;NIPAL4;ITPR1;KCND2;KCND3;KCNG1;KCNH1;KCNJ6;KCNJ8;KCNJ16;KCNMA1;KCNMB1;KCNQ2;REP15;RNF207;MYB;MYLK;NDUFA9;ATOX1;NGF;FXYD2;ATP2B2;NTSR1;PDE2A;PDE4B;PDE4D;PDGFRB;PLCG1;STEA…
GO:0070588	6.00E-06	0.000407178	2.600524803	14.40928882	33	192	calcium ion transmembrane transport	KCNE3;CACNG2;CACFD1;IL1RAPL1;DRD2;FGF14;RASA3;CALHM1;NALCN;GAS6;ATP2C1;PKD2L2;GPM6A;ANK2;GRM7;ITPR1;ATP2B2;PDE2A;PDE4B;PDE4D;CACNA2D3;TRPC7;SLC24A3;SRI;CACNA1C;CACNA1S;CACNB2;CALM2;CUL5;CACNA1G;CACNA2D4;NOS1AP;KCNE2
GO:0050769	7.79E-06	0.000523444	2.098376714	26.26693275	50	350	positive regulation of neurogenesis	PRMT5;IL1RAPL1;SYT2;DAB1;DRD2;DSCAM;ELAVL4;EP300;ETV5;FGFR1;NLGN1;NEGR1;TENM4;HEYL;GRM5;HOXD3;BRINP3;ID2;IL6;ILK;RHOA;FEZF1;VWC2L;MEF2C;NGF;NGFR;NOTCH1;NCKIPSD;PROX1;PTN;PTPRD;BCL6;ATXN1;NEUROG2;BMP7;SMARCD3;SOX11;STAR;TIAM1;TP73;VEGFC;WNT2;WNT5A;LRP8;NDNF;NRP1;SEMA5A;SPAG9;NEURL1;MAGI2
GO:0060429	9.00E-06	0.00059976	1.590798149	80.67700774	119	1075	epithelium development	CDK6;HOXB13;DEAF1;UPK1A;TPP1;CTGF;RDH10;AKR1C2;DACT2;EGFR;EPHA2;ELF3;ENG;EP300;STX2;ETV5;MECOM;FABP5;FGF1;FGFR1;PALLD;FLNB;FOLR1;NPNT;WWTR1;KLHL3;HEYL;GDNF;B4GALT1;ATP2C1;FOXP1;NR3C1;GSN;NRG1;ANXA7;MNX1;HOXA11;HOXB5;ID2;IGFBP5;IL6;ILK;PDX1;GSTK1;KCNMA1;ACAT1;RHOA;RNF207;LAMA5;SMAD1;SMAD9;MEF2C;MAP3K1;MGMT;NAB1;NGFR;NOTCH1;ATP2B2;NUMA1;OCA2;OVOL1;PDE2A;PDE4D;ARID4B;ERRFI1;AHI1;KIF26B;LGR4;PROX1;FA…
GO:0061448	9.09E-06	0.000600684	2.39209936	17.33617562	37	231	connective tissue development	PPARGC1A;ATF2;CTGF;FGFR1;MKX;HOXA11;HOXB3;HOXD3;ID2;ACAT1;SMAD1;SMAD9;MATN1;MEF2C;NOTCH1;NOV;PRRX2;PDGFRB;GHRL;PITX1;SOX6;CSGALNACT1;ACTA2;BMP7;BMPR1B;SOX5;SOX9;TGFB2;TRPS1;WNT5A;DGAT2;SCIN;RUNX3;SERPINH1;SLC39A13;EIF2AK3;CD44
GO:0042745	9.53E-06	0.000618839	7.757412673	1.951257862	10	26	circadian sleep/wake cycle	CHRNB2;BTBD9;ADORA1;DRD2;NLGN1;IL6;NPAS2;NPY2R;GHRL;STAR
GO:0071709	9.53E-06	0.000618839	7.757412673	1.951257862	10	26	membrane assembly	CDH2;IL1RAPL1;STX2;NLGN1;PTEN;PTPRD;SPTBN1;CAV2;NRXN2;MAGI2
GO:0035023	1.03E-05	0.000662605	3.268115942	7.955128205	22	106	regulation of Rho protein signal transduction	CDH2;FARP1;VAV3;ARHGEF25;KANK1;ARHGEF9;MCF2L;DNMBP;ABR;APOA1;ITGB1;NGFR;ARHGEF3;ARHGEF38;PLEKHG1;RASGRF2;BCL6;SOS1;TIAM1;PREX2;ARHGEF7;GPR55
GO:0043547	1.04E-05	0.000664405	1.879251701	37.67428641	65	502	positive regulation of GTPase activity	FARP1;VAV3;LAMTOR5;CDC42EP3;IQGAP2;ARHGEF25;AGAP1;LRRK2;ARHGAP36;DOCK1;DOCK2;EPHA2;RASA3;DENND3;ARHGAP26;TBC1D9;ARHGEF9;PLCB1;MCF2L;DNMBP;ACAP2;SH3BP1;RASGRP3;GAPVD1;SGSM3;ABR;ITGB1;IQSEC3;ARHGEF3;PLCE1;SNX9;ERRFI1;ARHGEF38;DEPDC1;ADAP2;ARHGAP15;PLEKHG1;ARHGAP31;SRGAP1;TBC1D14;GRHL3;ARHGAP22;RASA2;RASGRF2;RGS1;SOS1;ST5;TIAM1;PREX2;DOCK8;SBF2;BCAR3;GARNL3;RGS5;ARHGAP19;PKP4;CAV2;ARHGEF7;EIF2B5;STA…
GO:0006939	1.05E-05	0.000664405	3.512244639	6.829402516	20	91	smooth muscle contraction	CHRM2;CHRM3;CHRNB2;ADORA1;DRD2;NPNT;GDNF;HTR2A;KCNMA1;KNG1;MYLK;NPY2R;PLCE1;PDE4D;PRKG1;ACTA2;TACR3;CACNA1C;KCNB2;MYOCD
GO:0061061	1.39E-05	0.00087206	1.806837607	42.62747944	71	568	muscle structure development	CDH2;NEBL;CNTFR;XIRP2;MTPN;CHODL;CTNNA1;CTNNA2;EP300;PI16;FGFR1;FHL2;FLNB;FLNC;PLCB1;NPNT;HEYL;MKX;ANK2;NRG1;MNX1;HMGCR;HOXD9;IGFBP5;IL6;ILK;ITGB1;KCNH1;LAMA5;MEF2C;MAP3K5;MYLK;NGFR;NOTCH1;NOV;PDGFRB;PITX1;RBM38;SOX6;PROX1;SEPN1;RORA;SGCA;SGCB;SGCD;SMARCD3;SOX9;SOX11;SRI;TBX5;TCF7L2;BTG1;TMOD1;TP73;TWIST1;WNT2;WNT5A;CACNA1S;KCNAB1;SORBS2;DISP1;CAV2;CFLAR;HDAC3;SPAG9;TBX18;NEURL1;LARGE;MYOCD;HDAC9…
GO:0051336	1.57E-05	0.000976225	1.531000019	93.43523222	133	1245	regulation of hydrolase activity	BCL2L11;FARP1;PSMD14;VAV3;ANP32B;LAMTOR5;CDC42EP3;IQGAP2;ADRM1;ADCY8;ARHGEF25;AGAP1;LRRK2;TMEM132D;R3HDML;A2ML1;CTGF;ARHGAP36;CNST;DLG2;DOCK1;DOCK2;DRD2;EGFR;EPHA2;EP300;FBLN1;PI16;PPP1R35;FGFR1;RASA3;DENND3;ARHGAP26;TBC1D9;ARHGEF9;DNAJC9;PLCB1;MCF2L;DNMBP;RIMBP2;ACAP2;SH3BP1;NPNT;RASGRP3;GAPVD1;GAS6;FETUB;CYFIP2;SGSM3;ABR;GSN;HRG;HSPA5;APOA1;HTR2A;IL6;ITGA1;ITGB1;ITK;ITPR1;KNG1;RHOA;LEPR;MEF2C;M…
GO:0072006	1.64E-05	0.0010165	2.891043799	9.981434446	25	133	nephron development	ENPEP;FGF1;NPNT;WWTR1;KLHL3;HEYL;GDNF;HOXA11;ILK;ACAT1;LAMA5;MEF2C;NOTCH1;PLCE1;PDGFRB;AHI1;KIF26B;LGR4;ACTA2;BMP7;SOX9;KIRREL3;DCHS1;CD44;MAGI2
GO:0051128	1.69E-05	0.001034546	1.41853714	152.7234519	201	2035	regulation of cellular component organization	CDH2;BCL2L11;PRMT5;ARIH2;CDC42EP3;TBR1;NRG3;NEK6;IQGAP2;WASF3;PPARGC1A;FAF1;IL1RAPL1;FAM107A;LZTS1;SNF8;CHRNB2;BTBD9;LRRK2;CLTC;SYT2;COL16A1;WDR36;MTPN;MYO3B;CHODL;CTGF;CTNNA2;SPICE1;DAB1;CNST;DGUOK;DIAPH1;DOCK2;DRD2;DSCAM;DUSP1;EPHA2;ELAVL4;CENPV;ENO1;EP300;EPS8;ETV5;ACSL3;FAP;FBLN1;PI16;FGFR1;NLGN1;MYCBP2;CUL9;KANK1;PLCB1;ADGRL3;RHOQ;FLRT1;NEGR1;WWTR1;GAP43;GAS6;SACS;GDNF;GPM6A;GRID2;ABR;GSN;NR…
GO:0035249	1.70E-05	0.001034546	3.675616262	5.928821964	18	79	synaptic transmission	glutamatergic	LRRK2;ADORA1;DRD2;NLGN1;GRID1;GRID2;GRIK1;GRM3;GRM5;GRM6;GRM7;GRM8;HTR2A;MEF2C;NGFR;NPY2R;SHC3;TNR
GO:1903076	1.77E-05	0.001059011	4.063906706	4.878144654	16	65	regulation of protein localization to plasma membrane	CLTC;CNST;EPHA2;ACSL3;RHOQ;ITGB1;PLS1;PPP2R5A;GOPC;DPP10;BCL2L1;SPTBN1;STX3;EZR;PPFIA1;STX8
GO:1904375	1.77E-05	0.001059011	4.063906706	4.878144654	16	65	regulation of protein localization to cell periphery	CLTC;CNST;EPHA2;ACSL3;RHOQ;ITGB1;PLS1;PPP2R5A;GOPC;DPP10;BCL2L1;SPTBN1;STX3;EZR;PPFIA1;STX8
GO:0006796	1.87E-05	0.001108438	1.355007086	221.6178641	277	2953	phosphate-containing compound metabolic process	CDH2;AKT3;RAD50;FARP1;CDK6;PSMD14;PRMT5;VAV3;TAB1;HEXIM1;NRG3;NEK6;PPARGC1A;RBPMS;FAF1;LYST;PIK3IP1;ADCY8;TIRAP;LRRK2;TMEM132D;CCR5;ADK;NADK2;ADORA1;ATF2;MYO3B;CTGF;PLB1;UPP2;AK8;ADSS;DAB1;DGKB;DGKH;LPPR5;CNST;SGMS2;DGUOK;DLG2;DRD2;DSCAM;DUSP1;EGFR;EPHA2;SPRED2;ENG;ENO1;EP300;CLN8;EYA4;MECOM;EYA2;EYA3;FABP4;FABP5;ACSL3;FBLN1;PPP1R35;FGF1;MAPK15;FGF12;FGF14;FGFR1;RASA3;ANKRD6;MAPRE3;PLCH1;ERC1;TAB…
GO:0006812	1.99E-05	0.001175929	1.573243527	77.90021771	114	1038	cation transport	KCNE3;KCNMB2;CACNG2;CACFD1;IL1RAPL1;CHRNB2;CHRNB3;CLTC;CCR5;ADORA1;CPT2;CTGF;NKAIN2;SLC30A8;DIAPH1;DPP6;DRD2;FGF12;FGF14;RASA3;SLC35A3;CALHM1;SERINC5;NALCN;GAS6;KLHL3;SLC13A4;GDNF;KCNV1;ATP2C1;PKD2L2;GPM6A;CRACR2B;SLC9A9;SCARA5;ANK2;GRM6;GRM7;KCNIP2;KCNIP1;ACACB;HTR2A;ATP13A5;NIPAL4;ITPR1;KCND2;KCND3;KCNG1;KCNH1;KCNJ6;KCNJ8;KCNJ16;KCNMA1;KCNMB1;KCNQ2;REP15;RNF207;SLC6A17;MMP9;MYB;MYLK;NDUFA9;ATOX…
GO:0048522	2.02E-05	0.001180749	1.303564486	340.4944969	404	4537	positive regulation of cellular process	CDH2;KCNE3;BCL2L11;EDIL3;RAD50;RBM5;CDK6;TOPORS;PSMD14;PRMT5;ARIH2;VAV3;TAB1;DEAF1;ANP32B;LAMTOR5;CDC42EP3;HEXIM1;TBR1;NRG3;TRAF3IP2;NEK6;IQGAP2;CFTR;WASF3;PPARGC1A;RBPMS;ADRM1;FAF1;IL1RAPL1;CELF3;SNF8;LYST;ADCY8;CHRNB2;TIRAP;LRRK2;CNTFR;SYT2;AADAC;COL16A1;EGFLAM;ADORA1;MTPN;ATF2;MYO3B;ZBTB46;PARP1;CTGF;CTNNA1;CTNNA2;CYP1B1;AMOTL1;DAB1;CNST;AKR1C2;TMPRSS6;SLC30A8;GLIS3;DOCK2;DPP6;DRD2;DSCAM;DUSP1…
GO:0007605	2.07E-05	0.00120223	2.776040238	10.73191824	26	143	sensory perception of sound	CHRNB2;CRYM;DIAPH1;EYA4;FGFR1;GABRB3;GRM7;HOXA1;KCNMA1;ATP2B2;SOBP;RPL38;CDH23;SLC1A3;PCDH15;TFAP2A;THRB;TUB;USH2A;CLRN1;FBXO11;FAM107B;SRRM4;NAV2;TBX18;FAM65B
GO:0045595	2.14E-05	0.001231656	1.487674486	106.8688921	148	1424	regulation of cell differentiation	CDH2;CDK6;PRMT5;ANP32B;TBR1;IL1RAPL1;LZTS1;CHRNB2;LRRK2;SYT2;WDR36;CHODL;ZBTB46;CTGF;CTNNA1;CTNNA2;CNTN4;DAB1;DDX6;DGUOK;DRD2;DSCAM;ELAVL4;EP300;ETV5;MECOM;FBLN1;PI16;FGFR1;NLGN1;KANK1;PLCB1;NPNT;NEGR1;WWTR1;TENM4;GAS6;HEYL;GDNF;B4GALT1;FOXP1;MKX;GRID2;AAMDC;GRM5;NRG1;HOXA11;HOXB3;HOXD3;APOA1;HTR2A;BRINP3;ID2;IGFBP5;IL6;ILK;ITGB1;RHOA;FEZF1;LMX1A;VWC2L;LSAMP;SMAD1;MEF2C;MEIS1;MAP3K5;MYB;NELL1;NGF…
GO:0048846	2.18E-05	0.001236065	9.917274939	1.350870827	8	18	axon extension involved in axon guidance	DSCAM;SEMA3F;SLIT1;SLIT3;WNT5A;NRP1;SEMA5A;PLXNA4
GO:1902284	2.18E-05	0.001236065	9.917274939	1.350870827	8	18	neuron projection extension involved in neuron projection guidance	DSCAM;SEMA3F;SLIT1;SLIT3;WNT5A;NRP1;SEMA5A;PLXNA4
GO:0007416	2.20E-05	0.001239155	2.908696381	9.53114417	24	127	synapse assembly	CDH2;FARP1;IL1RAPL1;CHRNB2;DRD2;NLGN1;SHANK2;ADGRL3;CADM1;FLRT1;DNM3;GPM6A;NRG1;LRRTM3;MEF2C;GHRL;PTEN;PTPRD;CLSTN2;SLIT1;WNT5A;BSN;NRXN2;MAGI2
GO:0051240	2.27E-05	0.001267788	1.497328286	101.8406507	142	1357	positive regulation of multicellular organismal process	PRMT5;WASF3;PPARGC1A;IL1RAPL1;CHRM3;TIRAP;SYT2;MTPN;ATF2;ZBTB46;PARP1;CTGF;CYP1B1;AMOTL1;DAB1;DBH;DRD2;DSCAM;ELAVL4;EP300;ETV5;FGF1;FGFR1;NLGN1;ENPP4;PLCB1;ADGRL3;SASH1;CADM1;FLRT1;ALOX5;NPNT;NEGR1;WWTR1;TENM4;ZBTB20;PTPN22;GAS6;HEYL;GDNF;B4GALT1;FOXP1;CHIA;IL17B;MKX;GRM5;NRG1;HMGCR;ACACB;HOXA11;HOXC11;HOXD3;HRG;HSF1;HTR2A;HCAR2;BRINP3;ID2;LRRTM3;IL6;ILK;KNG1;RHOA;FEZF1;VWC2L;SMAD1;MEF2C;MMP9;MRE…
GO:0022410	2.28E-05	0.001267788	7.97362013	1.726112724	9	23	circadian sleep/wake cycle process	CHRNB2;BTBD9;ADORA1;DRD2;NLGN1;IL6;NPY2R;GHRL;STAR
GO:0051234	2.30E-05	0.001268686	1.300975106	340.9447871	404	4543	establishment of localization	CDH2;KCNE3;BCL2L11;TIMM23B;KCNMB2;BET1;DSCR3;CACNG2;ARIH2;VAV3;ANP32B;IGF2BP1;CCT8;KIF1C;TRAF3IP2;CFTR;PPARGC1A;RBPMS;CACFD1;FAF1;IL1RAPL1;SNF8;LYST;CHRM3;TEX261;ADCY8;CHRNB2;CHRNB3;BTBD9;RAB3C;AGAP1;SLC16A10;CLCN6;LRRK2;CLTC;CCR5;ACKR2;SPNS2;SYT2;NUP35;SYNPR;ADORA1;CPT2;ATF2;RIMS4;PARP1;RAB40A;CRYM;VTI1A;SLC35F3;CTGF;SPICE1;PRELID2;NKAIN2;VPS13B;CLVS1;SBSPON;CNST;DDC;SLC30A8;DIAPH1;DYNC1LI2;DOCK…
GO:0060341	2.32E-05	0.001271462	1.53309417	88.25689405	126	1176	regulation of cellular localization	CDH2;BCL2L11;ARIH2;ANP32B;CFTR;RBPMS;FAF1;IL1RAPL1;SNF8;CHRM3;CHRNB2;BTBD9;RAB3C;LRRK2;CLTC;SYT2;ADORA1;RIMS4;PARP1;CNST;SLC30A8;DIAPH1;DRD2;EGFR;EPHA2;EP300;ACSL3;FBLN1;FGF14;NLGN1;NCBP2;KANK1;PLCB1;ASTN2;RHOQ;CADM1;WWTR1;LRRC32;PTPN22;GAS6;GDNF;B4GALT1;FOXP1;CHIA;GLUD1;ANK2;ABR;GRM7;GSN;NRG1;HMGCR;HNF4A;APOA1;HTR2A;ICA1;HCAR2;IL6;PDX1;ITGB1;ITPR1;RHOA;MEF2C;MTNR1A;MXI1;NGF;NOTCH1;NOV;NPY2R;NTSR…
GO:0051270	2.41E-05	0.001310031	1.693660846	52.83405902	83	704	regulation of cellular component movement	CDK6;TBR1;PPARGC1A;TIRAP;CCSAP;ADORA1;CTNNA1;CYP1B1;AMOTL1;DRD2;DSCAM;EGFR;EPHA2;ENG;FBLN1;FGF1;FGF12;KANK1;PLCB1;SASH1;SUN2;GAS6;B4GALT1;FOXP1;ANK2;ABR;CTNNA3;GSN;HRG;HSPA5;IGFBP5;IL6;ILK;RHOA;RNF207;LAMA4;LAMA5;MAP3K1;MMP9;MYLK;NOTCH1;NOV;EGFL7;PDE4B;PDE4D;PDGFRB;PKHD1;PLCG1;PLXNB3;ROBO4;ULK4;PRKCE;PROX1;PTEN;SRGAP1;EPB41L5;PTPRK;BCL6;SEMA3F;SOX9;SRI;ADAM17;TBX5;TGFB2;THBS4;TWIST1;VCL;VEGFC;WNT…
GO:0006793	2.43E-05	0.001313258	1.347019037	225.1451379	280	3000	phosphorus metabolic process	CDH2;AKT3;RAD50;FARP1;CDK6;PSMD14;PRMT5;VAV3;TAB1;HEXIM1;NRG3;NEK6;PPARGC1A;RBPMS;FAF1;LYST;PIK3IP1;ADCY8;TIRAP;LRRK2;TMEM132D;CCR5;ADK;NADK2;ADORA1;ATF2;MYO3B;CTGF;PLB1;UPP2;AK8;ADSS;DAB1;DGKB;DGKH;LPPR5;CNST;SGMS2;DGUOK;DLG2;DRD2;DSCAM;DUSP1;EGFR;EPHA2;SPRED2;ENG;ENO1;EP300;CLN8;EYA4;MECOM;EYA2;EYA3;FABP4;FABP5;ACSL3;FBLN1;PPP1R35;FGF1;MAPK15;FGF12;FGF14;FGFR1;RASA3;ANKRD6;MAPRE3;PLCH1;ERC1;TAB…
GO:0002009	2.51E-05	0.001344894	1.867845831	34.89749637	60	465	morphogenesis of an epithelium	HOXB13;DEAF1;RDH10;EGFR;EPHA2;ENG;ETV5;FGF1;FGFR1;FOLR1;NPNT;KLHL3;GDNF;B4GALT1;FOXP1;NR3C1;GSN;HOXA11;IGFBP5;IL6;ILK;PDX1;RHOA;RNF207;LAMA5;MEF2C;NGFR;NOTCH1;AHI1;KIF26B;LGR4;PROX1;SHROOM3;EPB41L5;GRHL3;PXN;BMP7;SOX9;SOX11;ADAM17;TBX5;TFAP2A;TGFB2;TWIST1;VCL;VEGFC;WNT2;WNT5A;CA2;ZNRF3;KDM2B;RUNX3;DCHS1;NRP1;SEMA5A;TBX18;DLG5;LHX2;CD44;MAGI2
GO:0048645	2.64E-05	0.001404477	4.14627515	4.502902758	15	60	organ formation	TBR1;RDH10;FGF1;FGFR1;FOLR1;GDNF;TLX1;HOXA11;HOXC11;MEF2C;BMP7;SMARCD3;TBX5;WNT2;WNT5A
GO:0042391	3.10E-05	0.001637696	1.961730013	28.36828737	51	378	regulation of membrane potential	KCNE3;KCNMB2;CACNG2;CFTR;CACFD1;CHRNB2;CHRNB3;LRRK2;ADORA1;RIMS4;DPP6;FGF12;FGF14;NLGN1;GABRA3;GABRB3;GABRG3;NALCN;GCLC;ANK2;GRID2;GRIK1;CTNNA3;KCNIP2;KCNIP1;KCND2;KCND3;KCNH1;KCNMA1;RNF207;MEF2C;KMT2A;NGFR;NPY2R;NTSR1;PEX5L;GHRL;KCNK12;PTEN;PTN;BCL2L1;ATXN1;SCN3A;SRI;CACNA1C;CACNA1S;PANK2;CACNA1G;KCNH7;NOS1AP;KCNE2
GO:0043087	3.36E-05	0.001764768	1.773984908	41.42670537	68	552	regulation of GTPase activity	FARP1;VAV3;LAMTOR5;CDC42EP3;IQGAP2;ARHGEF25;AGAP1;LRRK2;ARHGAP36;DOCK1;DOCK2;EPHA2;RASA3;DENND3;ARHGAP26;TBC1D9;ARHGEF9;PLCB1;MCF2L;DNMBP;ACAP2;SH3BP1;RASGRP3;GAPVD1;SGSM3;ABR;ITGB1;IQSEC3;ARHGEF3;PLCE1;SNX9;PLXNB3;ERRFI1;ARHGEF38;DEPDC1;ADAP2;ARHGAP15;PRKG1;PLEKHG1;ARHGAP31;SRGAP1;TBC1D14;GRHL3;ARHGAP22;RASA2;RASGRF2;RGS1;BCL6;SOS1;ST5;TIAM1;PREX2;DOCK8;SBF2;BCAR3;GARNL3;RGS5;ARHGAP19;PKP4;CAV2;…
GO:1901385	3.41E-05	0.001774957	7.441558442	1.801161103	9	24	regulation of voltage-gated calcium channel activity	KCNE3;DRD2;FGF14;PDE4B;SRI;CACNB2;CALM2;NOS1AP;KCNE2
GO:0051094	3.43E-05	0.001774957	1.535839161	83.07855588	119	1107	positive regulation of developmental process	CDH2;PRMT5;WASF3;PPARGC1A;IL1RAPL1;SYT2;ZBTB46;CTGF;CTNNA1;CTNNA2;CYP1B1;DAB1;DRD2;DSCAM;ELAVL4;EP300;ETV5;MECOM;FGF1;FGFR1;NLGN1;PLCB1;ADGRL3;SASH1;FLRT1;NPNT;NEGR1;WWTR1;TENM4;GAS6;HEYL;GDNF;B4GALT1;AAMDC;GRM5;NRG1;HMGCR;ACACB;HOXA11;HOXC11;HOXD3;HSF1;APOA1;HTR2A;BRINP3;ID2;LRRTM3;IL6;ILK;RHOA;FEZF1;VWC2L;SMAD1;MEF2C;MAP3K5;MYB;NELL1;NGF;NGFR;NOTCH1;NCKIPSD;PDGFRB;GHRL;ERAP1;PLCG1;PLS1;SASH3;AH…
GO:0006811	3.53E-05	0.001817413	1.457705508	113.9984881	155	1519	ion transport	KCNE3;KCNMB2;CACNG2;CFTR;PPARGC1A;CACFD1;IL1RAPL1;CHRNB2;CHRNB3;SLC16A10;CLCN6;CLTC;CCR5;ADORA1;CPT2;CTGF;PRELID2;NKAIN2;SLC30A8;DIAPH1;DPP6;DRD2;CLN8;ABCD1;FABP6;ACSL3;FGF12;FGF14;CLCA4;RASA3;NLGN1;ARHGEF9;ATP11A;SLC35A3;FOLR1;LRRC8B;CALHM1;GABRA3;GABRB3;GABRG3;SERINC5;NALCN;GAS6;KLHL3;SLC13A4;GDNF;KCNV1;ATP2C1;PKD2L2;GLS;GPM6A;SLCO4A1;CRACR2B;SLC9A9;SCARA5;ANK2;GRID1;GRID2;OSTM1;GRIK1;GRM6;GRM7…
GO:0003008	3.58E-05	0.001828644	1.406671073	146.5694848	192	1953	system process	KCNMB2;CACNG2;MYL9;DEAF1;CELF2;TBR1;CHL1;WASF3;POU6F2;CHRM2;CHRM3;ADCY8;CHRNB2;CHRNB3;BTBD9;TPP1;ADORA1;WDR36;MTPN;MYO3B;PARP1;CRYM;CTGF;CTNNA2;CYP1B1;RDH10;DBH;DIAPH1;DLG2;DPP6;DRD2;EGFR;ELAVL4;ENG;ENPEP;EP300;EPB41;CLN8;EYA4;EYA3;PI16;FGF12;FGF14;FGFR1;RAB11FIP2;NLGN1;SHANK2;SORCS3;FLI1;PLCB1;AFF2;ALOX5;CALHM1;GABRA3;NPNT;GABRB3;GABRG3;TENM4;CNTNAP2;GAS6;KLHL3;GDNF;GCLC;GLS;ANK2;GRID2;ABR;CTNNA…
GO:0050954	3.61E-05	0.001830352	2.614727405	11.70754717	27	156	sensory perception of mechanical stimulus	CHRNB2;CRYM;DIAPH1;EYA4;FGFR1;GABRB3;GRM7;HOXA1;HTR2A;KCNMA1;ATP2B2;SOBP;RPL38;CDH23;SLC1A3;PCDH15;TFAP2A;THRB;TUB;USH2A;CLRN1;FBXO11;FAM107B;SRRM4;NAV2;TBX18;FAM65B
GO:0006813	3.66E-05	0.001845016	2.346699089	15.68511127	33	209	potassium ion transport	KCNE3;KCNMB2;ADORA1;DPP6;DRD2;KCNV1;ANK2;KCNIP2;KCNIP1;HTR2A;KCND2;KCND3;KCNG1;KCNH1;KCNJ6;KCNJ8;KCNJ16;KCNMA1;KCNMB1;KCNQ2;RNF207;FXYD2;KCNQ5;KCNK12;SLC24A3;SLC12A5;DPP10;KCNAB1;KCNIP4;KCNH7;KCNB2;NOS1AP;KCNE2
GO:0048511	3.79E-05	0.001897227	2.039922485	24.16557813	45	322	rhythmic process	PRMT5;PPARGC1A;CHRNB2;BTBD9;ADORA1;CTNNA1;DDC;DRD2;EP300;NLGN1;ID2;IL6;KCND2;KCNMA1;KMT2A;MTNR1A;NFIL3;NGFR;NPAS2;NPY2R;HEBP1;GHRL;PSPC1;LGR4;PRKG2;MAPK10;PROX1;ARNTL2;PTEN;BCL2L1;RORA;SIX3;SLC9A3;BMPR1B;SLIT3;STAR;STAT5B;TGFB2;TOP1;TWIST1;HDAC3;SGPL1;EIF2B5;KCNH7;PCYT1B
GO:0014706	3.87E-05	0.001927044	2.020112941	24.91606193	46	332	striated muscle tissue development	NEBL;XIRP2;MTPN;EP300;EYA2;PI16;FGFR1;FHL2;FLNB;TENM4;HEYL;NRG1;HMGCR;HOXD9;ID2;IGFBP5;ITGB1;SMAD1;MEF2C;NGFR;NOTCH1;PDGFRB;PITX1;SOX6;PROX1;SEPN1;PTEN;SGCB;SGCD;SOX11;TBX5;TGFB2;TP73;TWIST1;WNT2;WNT5A;CACNA1S;KCNAB1;SORBS2;CAV2;CFLAR;HDAC3;TBX18;NEURL1;MYOCD;HDAC9
GO:0050803	4.00E-05	0.00197813	2.300723258	16.43559507	34	219	regulation of synapse structure or activity	CDH2;CHRNB2;ADORA1;CTNNA2;CNTN4;DRD2;ETV5;FGF14;NLGN1;SHANK2;SORCS3;ADGRL3;FLRT1;GRIK1;GRM5;LRRTM3;MEF2C;ATP2B2;PAIP2;GHRL;PPP3CB;PTEN;PTN;RASGRF2;BCAN;CLSTN2;SLIT1;STAR;STX3;TNR;WNT5A;NEURL1;PICK1;MAGI2
GO:0032228	4.08E-05	0.00200367	6.204305443	2.251451379	10	30	regulation of synaptic transmission	GABAergic	ADORA1;DRD2;NLGN1;GRIK1;PLCL1;PRKCE;PTEN;USP46;CA2;SYN3
GO:0008344	4.10E-05	0.00200367	3.396045492	6.304063861	18	84	adult locomotory behavior	CHL1;BTBD9;DAB1;DRD2;CLN8;EPS8;FGF12;FGF14;SEZ6L;GDNF;HOXD9;KCNMA1;NTSR1;OXR1;ATXN1;TMOD1;CACNA1C;PREX2
GO:0001501	4.28E-05	0.002074307	1.809258474	37.07389937	62	494	skeletal system development	DEAF1;SPNS2;CTGF;RDH10;EPHA2;FGFR1;FLI1;CADM1;FOXP1;HOXA1;HOXA11;HOXB3;HOXB5;HOXB6;HOXC5;HOXC6;HOXC9;HOXC11;HOXD3;HOXD8;HOXD9;NDST1;RHOA;SMAD1;SMAD9;MATN1;MEF2C;MEIS1;MMP9;NAB1;NOV;PRRX2;PDGFRB;GHRL;PHEX;PITX1;SOX6;CSGALNACT1;KIAA1217;FAM20C;DSCAML1;PAPPA2;RPL38;BCAN;BMP7;BMPR1B;SOX5;SOX9;SOX11;TFAP2A;TGFB2;TRPS1;TWIST1;WNT5A;CACNA1S;SCIN;RUNX3;DCHS1;SERPINH1;SGPL1;EIF2AK3;CD44
GO:0042692	4.30E-05	0.002074307	1.977436687	26.49207789	48	353	muscle cell differentiation	CDH2;NEBL;MTPN;CTNNA1;CTNNA2;EP300;PI16;FHL2;FLNC;PLCB1;NPNT;MKX;ANK2;NRG1;HMGCR;IGFBP5;ILK;ITGB1;KCNH1;MEF2C;MAP3K5;NOTCH1;NOV;PDGFRB;PITX1;RBM38;SOX6;PROX1;SEPN1;RORA;SGCB;SGCD;SMARCD3;SOX9;TBX5;TCF7L2;BTG1;TMOD1;CACNA1S;KCNAB1;SORBS2;CAV2;CFLAR;HDAC3;SPAG9;TBX18;MYOCD;HDAC9
GO:0045188	4.36E-05	0.002089628	30.93244337	0.525338655	5	7	regulation of circadian sleep/wake cycle	non-REM sleep	CHRNB2;ADORA1;IL6;NPY2R;GHRL
GO:1902531	4.40E-05	0.002089628	1.443709259	117.9760522	159	1572	regulation of intracellular signal transduction	CDH2;BCL2L11;FARP1;PSMD14;PRMT5;VAV3;TAB1;LAMTOR5;HEXIM1;TRAF3IP2;NEK6;FAF1;AKAP11;PIK3IP1;TIRAP;ARHGEF25;LRRK2;ADORA1;CTGF;CYP1B1;ARHGAP36;DAB1;AKR1C2;DRD2;DUSP1;EGFR;EPHA2;SPRED2;MECOM;FBLN1;UNC5B;FGF1;FGFR1;RASA3;NLGN1;ANKRD6;ARHGAP26;TAB2;KANK1;ARHGEF9;PLCB1;MCF2L;DNMBP;SASH1;RHOQ;SEZ6L;ALK;NPNT;RASGRP3;PTPN22;GAS6;ATP2C1;SGSM3;ABR;GRM5;NRG1;HMGCR;APOA1;HTR2A;IGFBP5;IL6;ILK;PDX1;ITGA1;ITGB1;I…
GO:0046578	4.42E-05	0.002089628	2.435627956	13.80890179	30	184	regulation of Ras protein signal transduction	CDH2;FARP1;VAV3;ARHGEF25;RASA3;KANK1;ARHGEF9;MCF2L;DNMBP;SGSM3;ABR;NRG1;APOA1;ITGB1;IQSEC3;NGFR;ARHGEF3;PLCE1;ARHGEF38;PLEKHG1;RASA2;RASGRF2;BCL6;SOS1;TIAM1;MAPKAP1;PREX2;ARHGEF7;GPR55;RALGPS1
GO:0021537	4.83E-05	0.002251435	2.27581532	16.58569182	34	221	telencephalon development	CDK6;IGF2BP1;LRRK2;DAB1;DRD2;EGFR;FGFR1;BTBD3;PLCB1;SZT2;CNTNAP2;ID2;FEZF1;LMX1A;MAS1;ULK4;PROX1;PRDM8;PTEN;RYK;BCAN;SIX3;SLC1A2;TACC1;TNR;TP73;WNT5A;LRP8;NR4A3;CUL5;KDM2B;NRP1;PLXNA4;LHX2
GO:0051705	4.85E-05	0.002251435	3.345138575	6.37911224	18	85	multi-organism behavior	CHRNB2;CNTFR;DBH;CLN8;SHANK2;DNAJC9;CNTNAP2;GLS;GRID1;NR3C1;ANXA7;MTNR1A;PPP3CB;UBE2Q1;PTEN;THRB;KIRREL3;NRXN2
GO:2001257	4.85E-05	0.002251435	3.345138575	6.37911224	18	85	regulation of cation channel activity	KCNE3;DRD2;FGF12;FGF14;ANK2;KCNIP2;KCNG1;RNF207;MMP9;NTSR1;PDE4B;PDE4D;SRI;CACNB2;KCNAB1;CALM2;NOS1AP;KCNE2
GO:0016310	5.25E-05	0.002424945	1.385818849	155.5752903	201	2073	phosphorylation	CDH2;AKT3;RAD50;CDK6;PSMD14;PRMT5;VAV3;TAB1;HEXIM1;NRG3;NEK6;PPARGC1A;RBPMS;FAF1;PIK3IP1;ADCY8;TIRAP;LRRK2;CCR5;ADK;NADK2;ADORA1;ATF2;MYO3B;CTGF;AK8;DAB1;DGKB;DGKH;SGMS2;DGUOK;DRD2;DSCAM;DUSP1;EGFR;EPHA2;SPRED2;ENG;ENO1;EP300;MECOM;FABP4;FBLN1;FGF1;MAPK15;FGF12;FGF14;FGFR1;RASA3;ANKRD6;MAPRE3;ERC1;TAB2;PLCB1;SASH1;SIK3;ALK;NPNT;RASGRP3;SGMS1;WWTR1;PTPN22;GAS6;PPP1R14B;ELP4;GK;PGM2L1;KSR2;GRK5;GRM…
GO:0044091	5.63E-05	0.002581568	5.908475494	2.326499758	10	31	membrane biogenesis	CDH2;IL1RAPL1;STX2;NLGN1;PTEN;PTPRD;SPTBN1;CAV2;NRXN2;MAGI2
GO:0097285	5.67E-05	0.00258502	1.860335183	32.04565796	55	427	cell-type specific apoptotic process	BCL2L11;CHL1;TRAF3IP2;PPARGC1A;CNTFR;FAP;UNC5B;GABRB3;GAS6;GDNF;FOXP1;GCLC;GNGT1;GRID2;NR3C1;GSN;NRG1;HMGCR;HCAR2;IL6;ILK;PDX1;ITGA1;MEF2C;MSH2;NGF;NGFR;OXR1;CD248;PTEN;BCL2L1;BCL6;RPS6KA2;SET;SIX3;BMP7;SOX9;STAR;ADAM17;TCF7L2;BTG1;TFAP2A;TGFB2;TP73;WNT5A;NDNF;NR4A3;DOCK8;KDM2B;API5;NRP1;SEMA5A;MYOCD;BAG3;AATK
GO:0071804	5.96E-05	0.002687842	2.43224356	13.35861151	29	178	cellular potassium ion transport	KCNE3;KCNMB2;DPP6;KCNV1;ANK2;KCNIP2;KCNIP1;KCND2;KCND3;KCNG1;KCNH1;KCNJ6;KCNJ8;KCNJ16;KCNMA1;KCNMB1;KCNQ2;RNF207;FXYD2;KCNQ5;KCNK12;SLC12A5;DPP10;KCNAB1;KCNIP4;KCNH7;KCNB2;NOS1AP;KCNE2
GO:0071805	5.96E-05	0.002687842	2.43224356	13.35861151	29	178	potassium ion transmembrane transport	KCNE3;KCNMB2;DPP6;KCNV1;ANK2;KCNIP2;KCNIP1;KCND2;KCND3;KCNG1;KCNH1;KCNJ6;KCNJ8;KCNJ16;KCNMA1;KCNMB1;KCNQ2;RNF207;FXYD2;KCNQ5;KCNK12;SLC12A5;DPP10;KCNAB1;KCNIP4;KCNH7;KCNB2;NOS1AP;KCNE2
GO:0006816	6.18E-05	0.00276058	1.929856304	27.61780358	49	368	calcium ion transport	KCNE3;CACNG2;CACFD1;IL1RAPL1;CHRNB2;CCR5;CTGF;DIAPH1;DRD2;FGF14;RASA3;CALHM1;NALCN;GAS6;ATP2C1;PKD2L2;GPM6A;CRACR2B;ANK2;GRM6;GRM7;HTR2A;ITPR1;MYB;MYLK;NGF;ATP2B2;NTSR1;PDE2A;PDE4B;PDE4D;PDGFRB;PLCG1;CACNA2D3;PRKCE;TRPC7;SLC24A3;CDH23;SRI;CACNA1C;CACNA1S;CACNB2;CALM2;CUL5;CAMK2G;CACNA1G;CACNA2D4;NOS1AP;KCNE2
GO:0022603	6.20E-05	0.00276058	1.583745691	64.91684809	96	865	regulation of anatomical structure morphogenesis	CDH2;CDC42EP3;TBR1;WASF3;IL1RAPL1;LZTS1;CHRNB2;LRRK2;SYT2;WDR36;CYP1B1;DAB1;DIAPH1;DSCAM;EPHA2;EP300;EPS8;ETV5;FBLN1;FGF1;FGFR1;NLGN1;ANKRD6;KANK1;SASH1;RHOQ;WWTR1;TENM4;GDNF;B4GALT1;FOXP1;ABR;GSN;ANXA7;HNF4A;HOXA11;HOXC11;HRG;APOA1;IL6;ILK;ITGB2;RHOA;RNF207;MEF2C;NGF;NGFR;NOTCH1;GHRL;ERAP1;PLCG1;AHI1;LGR4;ARHGAP15;PROX1;PTEN;SHROOM3;PTN;EPB41L5;GRHL3;PTPRD;PXN;BCL6;SEMA3F;BMP7;SOX9;TBX5;TCF7L2;B…
GO:0048562	6.34E-05	0.002806714	2.064544846	21.76403	41	290	embryonic organ morphogenesis	RDH10;EPHA2;ENG;FGFR1;FOLR1;ABR;HOXA1;HOXA11;HOXB3;HOXB5;HOXB6;HOXC9;HOXC11;HOXD3;HOXD9;NDST1;ID2;RNF207;MEF2C;MFAP2;NOTCH1;ATP2B2;PRRX2;AHI1;SOBP;PROX1;DSCAML1;GRHL3;RPL38;SIX3;BMP7;SOX9;SOX11;TFAP2A;TWIST1;CLRN1;WNT5A;NR4A3;KDM2B;NRP1;TBX18
GO:0055085	7.26E-05	0.003197544	1.46420775	99.96444122	137	1332	transmembrane transport	KCNE3;TIMM23B;KCNMB2;CACNG2;CFTR;PPARGC1A;CACFD1;IL1RAPL1;ADCY8;CHRNB2;CHRNB3;SLC16A10;CLCN6;SPNS2;NUP35;CPT2;SLC30A8;DPP6;DRD2;SLC25A43;ABCD1;FGF12;FGF14;CLCA4;RASA3;RAB11FIP2;NLGN1;SV2C;ARHGEF9;SLC35A3;SEC61G;CALHM1;GABRA3;GABRB3;GABRG3;NALCN;GAS6;SLC13A4;KCNV1;ATP2C1;PKD2L2;GPM6A;SLCO4A1;SLC9A9;SCARA5;ANK2;GRID1;GRID2;OSTM1;GRIK1;GRM6;GRM7;KCNIP2;KCNIP1;ACACB;APOA1;ATP13A5;ITPR1;KCND2;KCND3;KC…
GO:0050790	7.57E-05	0.003308466	1.360732995	170.960208	217	2278	regulation of catalytic activity	BCL2L11;RAD50;FARP1;TOPORS;PSMD14;ZER1;VAV3;TAB1;ANP32B;LAMTOR5;CDC42EP3;HEXIM1;NRG3;IQGAP2;ADRM1;FAF1;PIK3IP1;ADCY8;ARHGEF25;PHACTR3;AGAP1;LRRK2;TMEM132D;ADORA1;R3HDML;A2ML1;CTGF;ARHGAP36;DAB1;CNST;DLG2;DOCK1;DOCK2;DRD2;DUSP1;EGFR;EPHA2;SPRED2;ENG;EP300;FABP4;FBLN1;PI16;PPP1R35;FGF1;FGFR1;RASA3;DENND3;MAPRE3;ARHGAP26;TAB2;TBC1D9;ARHGEF9;DNAJC9;PLCB1;MCF2L;DNMBP;SASH1;SZT2;RIMBP2;CABIN1;ACAP2;SH3…
GO:0040008	7.60E-05	0.003308466	1.692665746	45.70446299	72	609	regulation of growth	BCL2L11;UBE2E3;HOXB13;NRG3;FAM107A;TIRAP;SYT2;WDR36;MTPN;PARP1;CTGF;DRD2;DSCAM;ENO1;EP300;PI16;FGFR1;PLCB1;GAP43;GAS6;MCTS1;NRG1;HNF4A;ACACB;APBB2;HRG;HSF1;IGFBP5;IGFBP7;ILK;LMX1A;MEF2C;NGF;NOTCH1;NOV;FXYD2;PLCE1;GHRL;PHB;PLS1;SASH3;PROX1;PTEN;BCL6;PAPPA2;SEMA3F;SLIT3;STAT5B;ADAM17;TBX5;BTG1;TGFB2;TNR;TP73;EZR;WNT2;WNT5A;WRN;CACNA1C;WWC2;ITCH;ING5;RUVBL1;NRP1;HDAC3;SGPL1;SEMA5A;PLXNA4;MYOCD;CD36;…
GO:0033002	7.87E-05	0.003407227	2.649544433	10.28162796	24	137	muscle cell proliferation	PPARGC1A;FGFR1;TENM4;FOXP1;NRG1;HMGCR;ID2;IGFBP5;IL6;ILK;SMAD1;MEF2C;NOTCH1;NOV;PDE4D;PDGFRB;SEPN1;TBX5;TCF7L2;TGFB2;TP73;WNT2;NR4A3;CFLAR
GO:0043085	8.09E-05	0.003483479	1.433627492	113.2480044	152	1509	positive regulation of catalytic activity	BCL2L11;RAD50;FARP1;TOPORS;PSMD14;VAV3;TAB1;ANP32B;LAMTOR5;CDC42EP3;NRG3;IQGAP2;ADRM1;ADCY8;ARHGEF25;AGAP1;LRRK2;ADORA1;CTGF;ARHGAP36;DAB1;DOCK1;DOCK2;DRD2;EGFR;EPHA2;FBLN1;FGF1;FGFR1;RASA3;DENND3;MAPRE3;ARHGAP26;TAB2;TBC1D9;ARHGEF9;DNAJC9;PLCB1;MCF2L;DNMBP;SASH1;ACAP2;SH3BP1;ALK;NPNT;SERINC5;RASGRP3;GAPVD1;GAS6;GDNF;CYFIP2;SGSM3;ADGRD1;ABR;GRM5;GSN;NRG1;HSPA5;APOA1;HTR2A;HTR4;ILK;ITGA1;ITGB1;ITK…
GO:0050802	8.26E-05	0.003536031	7.627175744	1.576015965	8	21	circadian sleep/wake cycle	sleep	CHRNB2;BTBD9;ADORA1;DRD2;IL6;NPY2R;GHRL;STAR
GO:0007612	8.33E-05	0.003544926	2.705850916	9.681240929	23	129	learning	DEAF1;TBR1;CHRNB2;DBH;DRD2;ELAVL4;CLN8;SHANK2;SORCS3;CNTNAP2;GRM5;GRM7;HMGCR;ITGB1;NTSR1;PPP3CB;PRKAR2B;SLC12A5;PTN;ATXN1;TNR;CACNA1C;NRXN2
GO:0006810	8.40E-05	0.003554844	1.278019681	332.2391751	390	4427	transport	KCNE3;BCL2L11;TIMM23B;KCNMB2;BET1;DSCR3;CACNG2;ARIH2;VAV3;ANP32B;IGF2BP1;CCT8;KIF1C;TRAF3IP2;CFTR;PPARGC1A;RBPMS;CACFD1;FAF1;IL1RAPL1;SNF8;LYST;CHRM3;TEX261;ADCY8;CHRNB2;CHRNB3;BTBD9;RAB3C;AGAP1;SLC16A10;CLCN6;LRRK2;CLTC;CCR5;ACKR2;SPNS2;SYT2;NUP35;SYNPR;ADORA1;CPT2;ATF2;RIMS4;PARP1;RAB40A;CRYM;VTI1A;SLC35F3;CTGF;PRELID2;NKAIN2;VPS13B;CLVS1;SBSPON;CNST;DDC;SLC30A8;DIAPH1;DYNC1LI2;DOCK1;DOCK2;DPP6…
GO:0030900	8.67E-05	0.003650511	1.928167526	26.49207789	47	353	forebrain development	CDK6;IGF2BP1;TBR1;CHRNB2;LRRK2;DAB1;DRD2;EGFR;MECOM;FGFR1;BTBD3;PLCB1;SZT2;CNTNAP2;NDST1;ID2;FEZF1;LMX1A;MAS1;LHX8;NOTCH1;PCDH9;PITX1;ULK4;PRKG1;PROX1;PRDM8;PTEN;RYK;BCAN;NEUROG2;SIX3;SLC1A2;SLIT1;SSTR4;TACC1;TNR;TP73;WNT5A;LRP8;NR4A3;CUL5;KDM2B;NRP1;SEMA5A;PLXNA4;LHX2
GO:0071363	8.75E-05	0.003665953	1.566576183	65.51723512	96	873	cellular response to growth factor stimulus	BCL2L11;PSMD14;VAV3;TAB1;ADCY8;PARP1;CTGF;DDC;TMPRSS6;EGFR;ELAVL4;ENG;EP300;FGF1;FGF12;FGFR1;RASA3;ARHGEF9;MCF2L;FOLR1;ACAP2;FLRT1;NPNT;RASGRP3;WWTR1;GAS6;HEYL;ABR;NRG1;HRG;HSPA5;NDST1;ILK;ITPR1;RHOA;VWC2L;SMAD1;SMAD9;MEF2C;MAP3K1;NGF;NGFR;NOTCH1;ARHGEF3;PDE2A;PDGFRB;PLCG1;SHC3;ERRFI1;PPM1A;SOX6;PRKAR1B;PRKAR2B;PRKCE;FAM20C;PTEN;PTN;EPB41L5;PTPN1;PTPRK;PXN;RASA2;RASGRF2;RPS6KA2;PRDM16;BMP7;BMPR1B…
GO:0070848	9.06E-05	0.003772582	1.557596967	67.24334785	98	896	response to growth factor	BCL2L11;PSMD14;VAV3;TAB1;ADCY8;PARP1;CTGF;DDC;TMPRSS6;EGFR;EPHA2;ELAVL4;ENG;EP300;FGF1;FGF12;FGFR1;RASA3;ARHGEF9;MCF2L;FOLR1;ACAP2;FLRT1;NPNT;RASGRP3;WWTR1;GAS6;HEYL;ABR;NRG1;HRG;HSPA5;NDST1;ILK;ITPR1;RHOA;VWC2L;SMAD1;SMAD9;MEF2C;MAP3K1;NGF;NGFR;NOTCH1;ARHGEF3;PDE2A;PDGFRB;PLCG1;SHC3;ERRFI1;PPM1A;SOX6;PRKAR1B;PRKAR2B;PRKCE;FAM20C;PTEN;PTN;EPB41L5;PTPN1;PTPRK;PXN;RASA2;RASGRF2;RPS6KA2;PRDM16;BMP7;…
GO:0031344	9.62E-05	0.003964096	1.797297297	34.22206096	57	456	regulation of cell projection organization	CDH2;CDC42EP3;TBR1;IL1RAPL1;LZTS1;CHRNB2;LRRK2;SYT2;WDR36;MYO3B;CHODL;DAB1;DGUOK;DSCAM;EPHA2;ELAVL4;EP300;FGFR1;NLGN1;KANK1;RHOQ;NEGR1;GAP43;GPM6A;GRID2;HRG;ILK;RHOA;MEF2C;NGF;NGFR;NCKIPSD;PLS1;PLXNB3;ULK4;PTEN;TENM2;PTN;PTPRD;SEMA3F;BMP7;TIAM1;TNR;CLRN1;EZR;VIM;WNT5A;LRP8;NDNF;STK24;NRP1;ARHGEF7;SEMA5A;NEURL1;PLXNA4;AATK;MAGI2
GO:0007423	9.67E-05	0.003964096	1.750814896	38.12457668	62	508	sensory organ development	BCL2L11;TOPORS;ANP32B;CYP1B1;RDH10;DSCAM;EPHA2;CLN8;FGFR1;CRB1;GABRB3;GNGT1;GPM6A;ABR;GRM6;HOXA1;KCNMA1;KRT13;MEIS1;MAP3K1;MFAP2;MTNR1A;NOTCH1;ATP2B2;PRRX2;PDE6B;PDGFRB;AHI1;SOBP;PROX1;PTN;GRHL3;RP1;RPL38;PRDM16;SIX3;PCDH15;BMP7;BMPR1B;SMARCD3;SOX9;SOX11;TFAP2A;TGFB2;TMOD1;TUB;TWIST1;USH2A;CLRN1;VIM;WNT2;WNT5A;CACNA1S;NR4A3;BCAR3;BFSP2;KDM2B;DCHS1;NRP1;TBX18;LHX2;KCNE2
GO:0032940	9.67E-05	0.003964096	1.544034031	69.87004112	101	931	secretion by cell	TRAF3IP2;CFTR;IL1RAPL1;SNF8;LYST;CHRM3;CHRNB2;RAB3C;LRRK2;SYT2;ADORA1;RIMS4;CTGF;SLC30A8;DRD2;EP300;STX2;FBLN1;RAB11FIP2;NLGN1;PLCB1;CADM1;LRRC32;PTPN22;GAS6;GDNF;B4GALT1;FOXP1;CHIA;GLS;GLUD1;ABR;GRM7;HMGCR;HNF4A;HRG;HSPA5;APOA1;HTR2A;ICA1;HCAR2;IL6;PDX1;ITPR1;KNG1;MEF2C;MTNR1A;NGF;NOTCH1;NOV;NPY2R;ACR;NTSR1;GHRL;SEPT5;STEAP3;PPP3CB;LGR4;TRIM36;UBE2Q1;PRKAR1B;PRKAR2B;PRKCE;MICAL3;VPS18;PTPRN;SPCS…
GO:0048519	9.75E-05	0.003975106	1.275341969	330.8883043	388	4409	negative regulation of biological process	CDH2;KCNE3;FARP1;RBM5;CDK6;TOPORS;PSMD14;PRMT5;DEAF1;ANP32B;LAMTOR5;HEXIM1;IGF2BP1;CHL1;IQGAP2;PPARGC1A;CHD4;FAF1;IL1RAPL1;LZTS1;PIK3IP1;CHRNB2;TIRAP;PHACTR3;LRRK2;TMEM132D;CLTC;CCR5;CNTFR;ADORA1;PACRG;MTPN;ATF2;ZBTB46;R3HDML;PARP1;CRYM;PIWIL4;A2ML1;CTGF;CTNNA1;CTNNA2;CNTN4;CYP1B1;CYP2D6;DAB1;CNST;TMPRSS6;DDX6;DACT2;GLIS3;DGUOK;DIAPH1;DLG2;DRD2;DSCAM;DUSP1;E2F3;EGFR;EPHA2;EIF4G2;ELF3;SPRED2;ENG;E…
GO:0048523	0.000102435	0.00415375	1.281448687	305.4469037	361	4070	negative regulation of cellular process	CDH2;KCNE3;FARP1;RBM5;CDK6;TOPORS;PSMD14;PRMT5;DEAF1;ANP32B;LAMTOR5;HEXIM1;IGF2BP1;CHL1;PPARGC1A;CHD4;FAF1;IL1RAPL1;LZTS1;PIK3IP1;LRRK2;TMEM132D;CLTC;CCR5;CNTFR;ADORA1;PACRG;MTPN;ATF2;ZBTB46;R3HDML;PARP1;CRYM;A2ML1;CTGF;CTNNA1;CNTN4;CYP1B1;CYP2D6;DAB1;CNST;TMPRSS6;DDX6;DACT2;GLIS3;DGUOK;DIAPH1;DLG2;DRD2;DSCAM;DUSP1;E2F3;EGFR;EPHA2;EIF4G2;ELF3;SPRED2;ENG;ENO1;EP300;CLN8;EPS8;MECOM;FABP4;FABP6;FAP;…
GO:0070838	0.000108939	0.004379434	1.829982517	31.29517417	53	417	divalent metal ion transport	KCNE3;CACNG2;CACFD1;IL1RAPL1;CHRNB2;CCR5;CTGF;SLC30A8;DIAPH1;DRD2;FGF14;RASA3;CALHM1;NALCN;GAS6;ATP2C1;PKD2L2;GPM6A;CRACR2B;ANK2;GRM6;GRM7;HTR2A;NIPAL4;ITPR1;MYB;MYLK;NGF;ATP2B2;NTSR1;PDE2A;PDE4B;PDE4D;PDGFRB;PLCG1;CACNA2D3;PRKCE;TRPC7;SLC24A3;CDH23;SLC30A5;SRI;CACNA1C;CACNA1S;CACNB2;CALM2;CUL5;CAMK2G;CACNA1G;SLC39A13;CACNA2D4;NOS1AP;KCNE2
GO:1901841	0.000109143	0.004379434	20.62028047	0.600387034	5	8	regulation of high voltage-gated calcium channel activity	FGF14;PDE4B;SRI;CALM2;NOS1AP
GO:0060973	0.000109907	0.004383446	12.37975709	0.900580552	6	12	cell migration involved in heart development	ENG;FOLR1;NOTCH1;PDGFRB;TBX5;TWIST1
GO:0090066	0.000110387	0.004383446	1.796624473	33.62167392	56	448	regulation of anatomical structure size	KCNMB2;VAV3;LAMTOR5;CDC42EP3;IQGAP2;SNF8;CHRM3;CLCN6;LRRK2;ADORA1;WDR36;MTPN;DBH;DSCAM;EP300;CLN8;EPS8;KANK1;ALOX5;GCLC;GSN;ANXA7;HMGCR;HTR2A;ILK;ITGA1;KCNJ8;KCNMA1;KNG1;MAP3K1;NCK1;NGF;ATP2B2;PLS1;KIRREL;PRKCE;PRKG1;PTEN;SLC12A5;ACTA2;SEMA3F;SPTBN1;TMOD1;TNR;TP73;EZR;WNT5A;CACNA1C;NCK2;SCIN;NRP1;SEMA5A;PLXNA4;MYADM;PICK1;AATK
GO:0051641	0.000111178	0.004392109	1.317419481	216.8898162	266	2890	cellular localization	CDH2;BCL2L11;TIMM23B;TOPORS;BET1;DSCR3;ARIH2;ANP32B;LAMTOR5;KIF1C;TRAF3IP2;CFTR;RBPMS;CACFD1;FAF1;IL1RAPL1;SNF8;LYST;CHRM3;TEX261;CHRNB2;BTBD9;RAB3C;LRRK2;CLTC;CCR5;SYT2;ADORA1;CPT2;ATF2;RIMS4;PARP1;RAB40A;VTI1A;CTGF;CTNNA1;SPICE1;CLVS1;DAB1;CNST;DDC;SLC30A8;DIAPH1;DLG2;DYNC1LI2;DOCK2;DPP6;DRD2;EGFR;EPHA2;EP300;STX2;ETV5;EYA2;ABCD1;ACSL3;FBLN1;FGF14;RAB11FIP2;NLGN1;DENND3;NCBP2;ERC1;FLNB;KANK1;PL…
GO:0006915	0.000112854	0.004404619	1.389246343	135.2371795	176	1802	apoptotic process	BCL2L11;PARP2;OCLN;RBM5;TOPORS;PSMD14;VAV3;ANP32B;LAMTOR5;CHL1;TRAF3IP2;NEK6;PPARGC1A;BLCAP;FAF1;LRRK2;CNTFR;ADORA1;ATF2;CTGF;CTNNA1;CYP1B1;PRUNE2;DBH;DOCK1;DUSP1;EGFR;EPHA2;EP300;CLN8;MECOM;EYA2;FAP;UNC5B;FGFR1;FHL2;DIP2A;ARHGEF9;MCF2L;CADM1;ALK;GABRB3;SGMS1;HIGD1A;GAS6;GDNF;B4GALT1;CYFIP2;FOXP1;CHIA;GCLC;GNGT1;GRK5;GRID2;AAMDC;ABR;NR3C1;GSN;NRG1;HMGCR;HNRNPK;APBB2;HRG;HSPA5;HCAR2;IL6;ILK;PDX1;I…
GO:0008219	0.000113219	0.004404619	1.377909502	144.1679366	186	1921	cell death	BCL2L11;PARP2;OCLN;RBM5;TOPORS;PSMD14;VAV3;ANP32B;LAMTOR5;CHL1;TRAF3IP2;NEK6;PPARGC1A;BLCAP;FAF1;LRRK2;CNTFR;ADORA1;PACRG;ATF2;CTGF;CTNNA1;CYP1B1;PRUNE2;DBH;DOCK1;DUSP1;EGFR;EPHA2;EIF4G2;EP300;CLN8;MECOM;EYA2;FAP;UNC5B;FGFR1;FHL2;DIP2A;ARHGEF9;MCF2L;CABIN1;CADM1;ALK;GABRB3;SGMS1;HIGD1A;GAS6;GDNF;B4GALT1;CYFIP2;FOXP1;CHIA;GCLC;GNGT1;GRK5;GRID2;AAMDC;ABR;NR3C1;GSN;NRG1;HMGCR;HNRNPK;APBB2;HRG;HSPA5;…
GO:0016265	0.000113219	0.004404619	1.377909502	144.1679366	186	1921	death	BCL2L11;PARP2;OCLN;RBM5;TOPORS;PSMD14;VAV3;ANP32B;LAMTOR5;CHL1;TRAF3IP2;NEK6;PPARGC1A;BLCAP;FAF1;LRRK2;CNTFR;ADORA1;PACRG;ATF2;CTGF;CTNNA1;CYP1B1;PRUNE2;DBH;DOCK1;DUSP1;EGFR;EPHA2;EIF4G2;EP300;CLN8;MECOM;EYA2;FAP;UNC5B;FGFR1;FHL2;DIP2A;ARHGEF9;MCF2L;CABIN1;CADM1;ALK;GABRB3;SGMS1;HIGD1A;GAS6;GDNF;B4GALT1;CYFIP2;FOXP1;CHIA;GCLC;GNGT1;GRK5;GRID2;AAMDC;ABR;NR3C1;GSN;NRG1;HMGCR;HNRNPK;APBB2;HRG;HSPA5;…
GO:0007266	0.000118943	0.004603917	2.458149395	11.85764393	26	158	Rho protein signal transduction	CDH2;FARP1;VAV3;CDC42EP3;ARHGEF25;KANK1;ARHGEF9;MCF2L;DNMBP;ABR;APOA1;ITGB1;RHOA;NGFR;ARHGEF3;ARHGEF38;PLEKHG1;SRGAP1;RASGRF2;BCL6;SOS1;TIAM1;PREX2;ARHGEF7;GPR55;ARHGAP29
GO:0021602	0.000121275	0.004670597	7.081914031	1.651064344	8	22	cranial nerve morphogenesis	CHRNB2;HOXA1;HOXB3;HOXD3;SEMA3F;TFAP2A;NRP1;PLXNA4
GO:0007517	0.000121947	0.004673007	1.911047688	26.11683599	46	348	muscle organ development	CNTFR;XIRP2;MTPN;CHODL;EP300;PI16;FGFR1;FLNB;HEYL;MKX;NRG1;MNX1;HMGCR;HOXD9;IGFBP5;IL6;LAMA5;MEF2C;MYLK;NGFR;NOTCH1;PITX1;SOX6;PROX1;SEPN1;SGCA;SGCB;SGCD;SOX11;SRI;TBX5;TP73;TWIST1;WNT2;WNT5A;CACNA1S;KCNAB1;DISP1;CAV2;CFLAR;HDAC3;NEURL1;LARGE;MYOCD;HDAC9;FAM65B
GO:0048675	0.000123519	0.004709692	3.068985988	6.829402516	18	91	axon extension	WDR36;DSCAM;EP300;ILK;ITGB1;NGF;PPP3CB;SEMA3F;SLIT1;SLIT3;TNR;VCL;WNT5A;NRP1;SEMA5A;PLXNA4;LHX2;AATK
GO:0010863	0.000124702	0.004731255	3.518575518	5.103289792	15	68	positive regulation of phospholipase C activity	ADCY8;EGFR;FGFR1;HTR2A;ITK;ITPR1;NGF;PDGFRB;PLCG1;PRKAR1B;PRKAR2B;PRKCE;CALM2;CAMK4;GPR55
GO:0072511	0.000131078	0.00494866	1.81465885	31.5203193	53	420	divalent inorganic cation transport	KCNE3;CACNG2;CACFD1;IL1RAPL1;CHRNB2;CCR5;CTGF;SLC30A8;DIAPH1;DRD2;FGF14;RASA3;CALHM1;NALCN;GAS6;ATP2C1;PKD2L2;GPM6A;CRACR2B;ANK2;GRM6;GRM7;HTR2A;NIPAL4;ITPR1;MYB;MYLK;NGF;ATP2B2;NTSR1;PDE2A;PDE4B;PDE4D;PDGFRB;PLCG1;CACNA2D3;PRKCE;TRPC7;SLC24A3;CDH23;SLC30A5;SRI;CACNA1C;CACNA1S;CACNB2;CALM2;CUL5;CAMK2G;CACNA1G;SLC39A13;CACNA2D4;NOS1AP;KCNE2
GO:0003156	0.000135164	0.005077934	5.168900623	2.551644896	10	34	regulation of organ formation	FGF1;FGFR1;GDNF;HOXA11;HOXC11;NOTCH1;BMP7;TBX5;WNT2;WNT5A
GO:0002064	0.000137565	0.005142911	2.197874913	16.06035317	32	214	epithelial cell development	CDK6;HOXB13;DACT2;EPHA2;ENG;FGFR1;PALLD;FLNB;GDNF;B4GALT1;MAP3K1;NOTCH1;ATP2B2;PDE2A;PDE4D;ARID4B;PROX1;SHROOM3;EPB41L5;ACTA2;SIX3;SOX9;TMOD1;CLRN1;EZR;VIM;WNT5A;IFT74;BFSP2;MYADM;TJP2;MAGI2
GO:0012501	0.000138782	0.005163245	1.381319974	136.6630987	177	1821	programmed cell death	BCL2L11;PARP2;OCLN;RBM5;TOPORS;PSMD14;VAV3;ANP32B;LAMTOR5;CHL1;TRAF3IP2;NEK6;PPARGC1A;BLCAP;FAF1;LRRK2;CNTFR;ADORA1;ATF2;CTGF;CTNNA1;CYP1B1;PRUNE2;DBH;DOCK1;DUSP1;EGFR;EPHA2;EP300;CLN8;MECOM;EYA2;FAP;UNC5B;FGFR1;FHL2;DIP2A;ARHGEF9;MCF2L;CADM1;ALK;GABRB3;SGMS1;HIGD1A;GAS6;GDNF;B4GALT1;CYFIP2;FOXP1;CHIA;GCLC;GNGT1;GRK5;GRID2;AAMDC;ABR;NR3C1;GSN;NRG1;HMGCR;HNRNPK;APBB2;HRG;HSPA5;HCAR2;IL6;ILK;PDX1;I…
GO:0023052	0.000143174	0.005300898	1.246680077	457.7951137	518	6100	signaling	CDH2;AKT3;TANK;BCL2L11;PARP2;GPC6;FARP1;CDK6;TOPORS;PSMD14;KCNMB2;CACNG2;MYL9;PRMT5;LRRN2;VAV3;TAB1;LAMTOR5;POMT1;CDC42EP3;HEXIM1;NRG3;CHL1;TRAF3IP2;NEK6;IQGAP2;CFTR;TSPAN9;PPARGC1A;RBPMS;UPK1A;CACFD1;FAF1;IL1RAPL1;AKAP11;RASSF8;CHRM2;CHRM3;PIK3IP1;ADCY8;CHRNB2;CHRNB3;TIRAP;BTBD9;ARHGEF25;RAB3C;AGAP1;CLCN6;TPP1;LRRK2;CCR5;ACKR2;SPNS2;CNTFR;SYT2;NUP35;COL16A1;ADORA1;ATF2;RIMS4;PARP1;RAB40A;CTGF;CT…
GO:0021563	0.000148451	0.005469857	49.45513339	0.375241896	4	5	glossopharyngeal nerve development	HOXB3;HOXD3;NAV2;PLXNA4
GO:0010628	0.000157122	0.00576165	1.391728625	126.3064224	165	1683	positive regulation of gene expression	CDK6;TOPORS;TAB1;DEAF1;TBR1;PPARGC1A;CELF3;SNF8;TIRAP;MTPN;ATF2;PARP1;CTGF;TMPRSS6;GLIS3;DRD2;E2F3;EGFR;ELF3;ENG;EP300;ETV5;MECOM;FBLN1;FGF1;FHL2;NCBP2;MAPRE3;ERC1;TAB2;FLI1;LPIN1;PLCB1;CAMTA1;MCF2L;RHOQ;KAT6B;PATZ1;ALK;ZBTB38;NPNT;WWTR1;LRRC32;PTPN22;GAS6;NR6A1;HEYL;GDNF;FOXD3;RBMS3;MKX;ANK2;AAMDC;MED4;NR3C1;GSN;HNF4A;HNRNPK;TLX1;HOXA1;HOXA11;HOXB5;HOXC11;HOXD3;HOXD8;HOXD9;HSF1;HSPA5;TFAP2E;ID2;…
GO:0060419	0.000159655	0.005826647	3.624320837	4.652999516	14	62	heart growth	PI16;FGFR1;TENM4;NRG1;ACACB;SMAD1;MEF2C;NOTCH1;PROX1;TBX5;TGFB2;TP73;WNT2;SORBS2
GO:0016358	0.000162809	0.005913587	2.315052713	13.43365989	28	179	dendrite development	FARP1;IL1RAPL1;LZTS1;CHRNB2;LRRK2;CTNNA2;DAB1;DSCAM;ELAVL4;NLGN1;BTBD3;FLRT1;ILK;ITGB1;MAP6;MEF2C;RERE;GHRL;PRKG1;PTEN;PTPRD;BMP7;LRP8;PREX2;NCK2;KLF7;NRP1;NEURL1
GO:0050795	0.000168966	0.006087707	2.200831142	15.53501451	31	207	regulation of behavior	TBR1;CHRNB2;TIRAP;ADORA1;DRD2;DSCAM;FGF1;NLGN1;GAS6;HOXA1;HRG;HTR2A;IL6;MEF2C;NOTCH1;NOV;NPY2R;PDGFRB;GHRL;AHI1;SEMA3F;STX3;ADAM17;TACR3;THBS4;VEGFC;WNT5A;NR4A3;NRP1;SEMA5A;PLXNA4
GO:0040012	0.000169191	0.006087707	1.609082326	51.78338171	78	690	regulation of locomotion	CDK6;TBR1;PPARGC1A;TIRAP;LRRK2;CCSAP;ADORA1;CTNNA1;CYP1B1;AMOTL1;DRD2;DSCAM;EGFR;EPHA2;ENG;FBLN1;FGF1;KANK1;PLCB1;SASH1;FUCA2;SUN2;GAS6;FOXP1;ABR;GRM5;GSN;HRG;HSPA5;IGFBP5;IL6;ILK;RHOA;LAMA4;LAMA5;MAP3K1;MMP9;MRE11A;MYLK;NOTCH1;NOV;EGFL7;PDE4D;PDGFRB;GHRL;PLCG1;PLXNB3;ROBO4;ULK4;PRKCE;PROX1;PTEN;SRGAP1;EPB41L5;PTPRK;SEMA3F;SOX9;STX3;ADAM17;TBX5;TGFB2;THBS4;TWIST1;VCL;VEGFC;WNT5A;PRR5L;STK24;IKBKA…
GO:0007167	0.000173625	0.006218055	1.453943144	91.48397436	125	1219	enzyme linked receptor protein signaling pathway	BCL2L11;PSMD14;MYL9;VAV3;TAB1;LAMTOR5;NRG3;RBPMS;ADCY8;ADORA1;PARP1;CTGF;CTNNA1;TMPRSS6;DACT2;DOCK1;EGFR;EPHA2;ENG;EPS8;FGF1;FGF12;FGFR1;RASA3;KANK1;ARHGEF9;PLCB1;MCF2L;RHOQ;FOLR1;FLRT1;ALK;NPNT;RASGRP3;WWTR1;GAS6;CYFIP2;ABR;GUCY2C;NRG1;HNF4A;HRG;HSPA5;NDST1;IGFBP5;ILK;ITGA1;ITK;ITPR1;RHOA;VWC2L;SMAD1;SMAD9;MEF2C;MAP3K1;MMP9;MST1R;NCF4;NCK1;NGF;NGFR;NOTCH1;NOV;ARHGEF3;PLCE1;PDGFRB;PDK2;GHRL;PLCG1…
GO:1900274	0.000175999	0.006273738	3.390182411	5.253386551	15	70	regulation of phospholipase C activity	ADCY8;EGFR;FGFR1;HTR2A;ITK;ITPR1;NGF;PDGFRB;PLCG1;PRKAR1B;PRKAR2B;PRKCE;CALM2;CAMK4;GPR55
GO:0010092	0.000185403	0.006578358	5.579342532	2.176403	9	29	specification of organ identity	TBR1;FGF1;FGFR1;GDNF;HOXA11;HOXC11;MEF2C;SMARCD3;WNT2
GO:0043068	0.000191227	0.006753737	1.672448307	42.25223754	66	563	positive regulation of programmed cell death	BCL2L11;RBM5;VAV3;ANP32B;FAF1;LRRK2;CTGF;CTNNA1;CYP1B1;DUSP1;FAP;ARHGEF9;MCF2L;B4GALT1;ABR;NR3C1;GSN;HMGCR;APBB2;HRG;HCAR2;IL6;ITGA1;ITGB1;KCNMA1;KNG1;MAL;MEF2C;MAP3K5;MMP9;NCK1;NGF;NGFR;NOTCH1;NTSR1;ARHGEF3;ADAMTSL4;STEAP3;CD248;PTEN;RASGRF2;BCL2L1;BCL6;RPS6KA2;BMP7;BMPR1B;BNIP3L;SOS1;BTG1;TFAP2A;TGFB2;TIAM1;TP73;TRPS1;WNT5A;NR4A3;CASP7;ING5;NCK2;FBXO18;SCIN;RUNX3;CFLAR;ARHGEF7;NEURL1;EIF2AK3
GO:0010769	0.000192633	0.006772201	1.964376092	22.13927189	40	295	regulation of cell morphogenesis involved in differentiation	CDH2;TBR1;IL1RAPL1;LZTS1;CHRNB2;LRRK2;WDR36;DAB1;DSCAM;EP300;FBLN1;NLGN1;KANK1;WWTR1;GDNF;APOA1;ILK;RHOA;NGF;NGFR;NOTCH1;PTEN;EPB41L5;PTPRD;SEMA3F;TBX5;TCF7L2;TGFB2;TIAM1;TNR;TTC3;TWIST1;WNT5A;LRP8;NRP1;ARHGEF7;SEMA5A;PLXNA4;MYADM;AATK
GO:0007009	0.000197475	0.006910711	2.021797792	19.96286889	37	266	plasma membrane organization	CDH2;CLTC;RAB40A;CNST;DPP6;EPHA2;STX2;ACSL3;CRB1;RHOQ;GAS6;ANK2;ITGB1;LAMA5;SH3GLB1;SNX9;PLS1;XKR8;PPP2R5A;PRKG2;GOPC;PTEN;DPP10;BCL2L1;CLIP1;ANO3;SPTBN1;STX3;TGFB2;TUB;EZR;KCNIP4;PPFIA1;CAV2;MYADM;KCNB2;STX8
GO:0048486	0.000200648	0.006926868	7.881832916	1.350870827	7	18	parasympathetic nervous system development	GDNF;HOXA1;SEMA3F;TFAP2A;NRP1;NAV2;PLXNA4
GO:0048532	0.000200648	0.006926868	7.881832916	1.350870827	7	18	anatomical structure arrangement	DAB1;HOXA1;HSPA5;SEMA3F;TFAP2A;NRP1;PLXNA4
GO:1902667	0.000200648	0.006926868	7.881832916	1.350870827	7	18	regulation of axon guidance	TBR1;DSCAM;SEMA3F;WNT5A;NRP1;SEMA5A;PLXNA4
GO:0090003	0.000206089	0.007081088	4.02647725	3.677370585	12	49	regulation of establishment of protein localization to plasma membrane	CNST;EPHA2;ACSL3;RHOQ;ITGB1;PLS1;PPP2R5A;GOPC;DPP10;BCL2L1;EZR;PPFIA1
GO:0030029	0.000207004	0.007081088	1.653740697	43.97835027	68	586	actin filament-based process	NEBL;CDC42EP3;IQGAP2;WASF3;XIRP2;CTGF;CTNNA1;DIAPH1;DOCK2;EP300;EPB41;EPS8;LIMCH1;PALLD;ARHGAP26;FLNB;KANK1;RHOQ;SUN2;ATP2C1;ANK2;ABR;GSN;HRG;APOA1;ILK;ITGB1;RHOA;MAP3K1;IQSEC3;MYO1B;MYLK;NCK1;PDE4B;PDE4D;PDGFRB;GHRL;PLS1;KIRREL;PPP1R9A;TTC17;PRKCE;PRKG1;PROX1;MICAL3;SHROOM3;EPB41L5;PTPN1;GRHL3;BCL6;SPTBN1;SRI;TMOD1;CLRN1;EZR;VIM;FMNL1;DIAPH3;NCK2;ABLIM2;CDC42BPA;PPFIA1;SCIN;CFLAR;SEMA5A;MYADM;PI…
GO:0044700	0.000207887	0.007081088	1.239489465	457.4198718	516	6095	single organism signaling	CDH2;AKT3;TANK;BCL2L11;PARP2;GPC6;FARP1;CDK6;TOPORS;PSMD14;KCNMB2;CACNG2;MYL9;PRMT5;LRRN2;VAV3;TAB1;LAMTOR5;POMT1;CDC42EP3;HEXIM1;NRG3;CHL1;TRAF3IP2;NEK6;IQGAP2;CFTR;TSPAN9;PPARGC1A;RBPMS;UPK1A;CACFD1;FAF1;IL1RAPL1;AKAP11;RASSF8;CHRM2;CHRM3;PIK3IP1;ADCY8;CHRNB2;CHRNB3;TIRAP;BTBD9;ARHGEF25;RAB3C;AGAP1;CLCN6;TPP1;LRRK2;CCR5;ACKR2;SPNS2;CNTFR;SYT2;NUP35;COL16A1;ADORA1;ATF2;RIMS4;PARP1;RAB40A;CTGF;CT…
GO:0042127	0.000215377	0.007303759	1.408841123	109.420537	145	1458	regulation of cell proliferation	RBM5;CDK6;TOPORS;VAV3;DEAF1;PPARGC1A;CHRNB2;TIRAP;LRRK2;CNTFR;ADORA1;CTGF;CTNNA1;CYP1B1;DBH;AKR1C2;DHCR7;DRD2;E2F3;EGFR;ENG;ETV5;MECOM;FABP6;FAP;FBLN1;FGF1;FGFR1;MYO16;KDM4C;WWTR1;TES;LRRC32;PTPN22;GAS6;GDNF;B4GALT1;FOXP1;GRK5;MCTS1;GUCY2C;NRG1;HMGCR;HNF4A;TLX1;HRG;HSF1;HTR2A;TFAP2E;ID2;IGFBP5;IGFBP7;IL6;ILK;PDX1;ITGA1;ITGB1;ITK;JARID2;KCNH1;RHOA;FEZF1;LAMA5;SMAD1;MAS1;MEF2C;KMT2A;MST1R;MXI1;NCK1…
GO:0072080	0.000218315	0.007370765	2.908793578	7.129596033	18	95	nephron tubule development	FGF1;NPNT;WWTR1;KLHL3;HEYL;GDNF;HOXA11;ILK;ACAT1;LAMA5;MEF2C;NOTCH1;AHI1;KIF26B;LGR4;SOX9;DCHS1;CD44
GO:0022612	0.000229219	0.007671322	2.561744344	9.681240929	22	129	gland morphogenesis	HOXB13;NRG3;EGFR;EPHA2;ELF3;ETV5;FGFR1;B4GALT1;NR3C1;IGFBP5;IL6;LAMA5;NOTCH1;TET2;PROX1;PTN;BMP7;SOX9;TGFB2;WNT5A;NRP1;CD44
GO:0048706	0.000229219	0.007671322	2.561744344	9.681240929	22	129	embryonic skeletal system development	DEAF1;RDH10;HOXA1;HOXA11;HOXB3;HOXB5;HOXB6;HOXC5;HOXC6;HOXC9;HOXC11;HOXD3;HOXD9;NDST1;PRRX2;KIAA1217;DSCAML1;BMP7;SOX11;TFAP2A;TWIST1;WNT5A
GO:0051967	0.000230357	0.00767589	15.46419903	0.675435414	5	9	negative regulation of synaptic transmission	glutamatergic	ADORA1;DRD2;GRIK1;HTR2A;NPY2R
GO:0045666	0.000233662	0.007752331	1.981469936	20.86344944	38	278	positive regulation of neuron differentiation	IL1RAPL1;SYT2;DAB1;DSCAM;ELAVL4;EP300;ETV5;FGFR1;NLGN1;NEGR1;HEYL;HOXD3;BRINP3;IL6;ILK;RHOA;FEZF1;VWC2L;MEF2C;NGF;NGFR;NCKIPSD;PROX1;PTN;PTPRD;BCL6;NEUROG2;BMP7;SOX11;TIAM1;WNT5A;LRP8;NDNF;NRP1;SEMA5A;SPAG9;NEURL1;MAGI2
GO:0010975	0.000239361	0.007907158	1.875561921	25.3663522	44	338	regulation of neuron projection development	CDH2;TBR1;IL1RAPL1;LZTS1;CHRNB2;LRRK2;SYT2;WDR36;CHODL;DAB1;DGUOK;DSCAM;ELAVL4;EP300;FGFR1;NLGN1;KANK1;NEGR1;GRID2;ILK;RHOA;MEF2C;NGF;NGFR;NCKIPSD;ULK4;PTEN;PTN;PTPRD;SEMA3F;BMP7;TIAM1;TNR;VIM;WNT5A;LRP8;NDNF;STK24;NRP1;SEMA5A;NEURL1;PLXNA4;AATK;MAGI2
GO:0040013	0.000240543	0.007912096	2.093631291	17.26112724	33	230	negative regulation of locomotion	PPARGC1A;ADORA1;CTNNA1;CYP1B1;DRD2;ENG;FBLN1;KANK1;PLCB1;ABR;GRM5;GSN;HRG;IGFBP5;ILK;MRE11A;NOTCH1;NOV;EGFL7;GHRL;PLXNB3;PTEN;SRGAP1;PTPRK;SEMA3F;TBX5;VCL;WNT5A;STK24;NRP1;SEMA5A;MAGI2;SRGAP3
GO:0050905	0.000242113	0.007929725	2.782227785	7.805031447	19	104	neuromuscular process	TPP1;CTNNA2;DRD2;CLN8;FGF12;FGF14;GRID2;ABR;HOXA1;KCNH1;KCNMA1;ATP2B2;PTEN;CDH23;SLC1A3;PCDH15;TNR;CLRN1;NR4A3
GO:0045665	0.000243859	0.007952914	2.379846324	11.70754717	25	156	negative regulation of neuron differentiation	CNTN4;DAB1;DDX6;DGUOK;NLGN1;KANK1;ID2;RHOA;LMX1A;MEIS1;NGFR;NOTCH1;PTEN;SEMA3F;SIX3;BMP7;SOX9;TNR;TP73;TTC3;VIM;WNT5A;NRP1;SEMA5A;AATK
GO:0018958	0.000250174	0.008099101	2.871312661	7.204644412	18	96	phenol-containing compound metabolic process	CHRNB2;BTBD9;MTPN;CRYM;DBH;DDC;DRD2;SLCO4A1;ATP2B2;OCA2;STAR;TACR3;TGFB2;TPO;TYRP1;WNT5A;SNCAIP;ZEB2
GO:0007010	0.000250455	0.008099101	1.475483744	78.50060474	109	1046	cytoskeleton organization	NEBL;CDC42EP3;NEK6;IQGAP2;WASF3;FTCD;TUBGCP2;CHD4;XIRP2;CTGF;CTNNA1;SPICE1;CCDC13;DIAPH1;DYNC1LI2;DOCK1;DOCK2;EP300;EPB41;CLN8;EPS8;NLGN1;LIMCH1;PALLD;MYCBP2;ARHGAP26;CUL9;FLNB;KANK1;RHOQ;SUN2;TTLL1;ATP2C1;ABR;GSN;HRG;APOA1;SKA2;ILK;ITGB1;KRT13;RHOA;LAMA5;MAP6;MAP3K1;IQSEC3;MYO1B;TRIM37;MYLK;NCK1;NUMA1;PLCE1;NCKIPSD;PDGFRB;GHRL;PKHD1;PLS1;ULK4;KIRREL;PPP1R9A;TTC17;PRKCE;PRKG1;PROX1;PTEN;MICAL3;SE…
GO:0043065	0.000254916	0.008203547	1.659508631	41.87699565	65	558	positive regulation of apoptotic process	BCL2L11;RBM5;VAV3;ANP32B;FAF1;CTGF;CTNNA1;CYP1B1;DUSP1;FAP;ARHGEF9;MCF2L;B4GALT1;ABR;NR3C1;GSN;HMGCR;APBB2;HRG;HCAR2;IL6;ITGA1;ITGB1;KCNMA1;KNG1;MAL;MEF2C;MAP3K5;MMP9;NCK1;NGF;NGFR;NOTCH1;NTSR1;ARHGEF3;ADAMTSL4;STEAP3;CD248;PTEN;RASGRF2;BCL2L1;BCL6;RPS6KA2;BMP7;BMPR1B;BNIP3L;SOS1;BTG1;TFAP2A;TGFB2;TIAM1;TP73;TRPS1;WNT5A;NR4A3;CASP7;ING5;NCK2;FBXO18;SCIN;RUNX3;CFLAR;ARHGEF7;NEURL1;EIF2AK3
GO:0046903	0.000255826	0.008203547	1.471915373	79.40118529	110	1058	secretion	TRAF3IP2;CFTR;IL1RAPL1;SNF8;LYST;CHRM3;CHRNB2;RAB3C;LRRK2;SYT2;ADORA1;RIMS4;CTGF;SLC30A8;DRD2;EP300;STX2;ACSL3;FBLN1;RAB11FIP2;NLGN1;PLCB1;CADM1;LRRC32;PTPN22;GAS6;GDNF;B4GALT1;FOXP1;CHIA;GLS;GLUD1;GRIK1;ABR;GRM7;NRG1;HMGCR;HNF4A;HRG;HSPA5;APOA1;HTR2A;ICA1;HCAR2;IL6;PDX1;ITPR1;KCNMA1;KNG1;MEF2C;MTNR1A;NGF;NOTCH1;NOV;NPY2R;ACR;ATP2B2;NTSR1;GHRL;SEPT5;STEAP3;PPP3CB;LGR4;TRIM36;UBE2Q1;PRKAR1B;PRKAR2…
GO:0023061	0.000260251	0.008310671	1.747839568	33.17138365	54	442	signal release	CFTR;CHRM3;RAB3C;LRRK2;SYT2;ADORA1;RIMS4;SLC30A8;DRD2;STX2;RAB11FIP2;NLGN1;GLS;GLUD1;HMGCR;HNF4A;HTR2A;ICA1;HCAR2;IL6;PDX1;ITPR1;MEF2C;MTNR1A;NGF;NOV;GHRL;SEPT5;PPP3CB;UBE2Q1;PRKAR1B;PRKAR2B;PRKCE;PTPRN;SPCS3;SCG5;SLC1A2;SLC1A3;SLC6A12;SLC6A13;SLC22A2;SOX11;SRI;STX3;TCF7L2;TMF1;CACNA1C;CAMK2G;SYN3;PPFIA1;ARHGEF7;NRXN2;EIF2AK3;SNCAIP
GO:0048738	0.000265824	0.008453413	2.276197738	13.13346638	27	175	cardiac muscle tissue development	NEBL;XIRP2;PI16;FGFR1;FHL2;TENM4;NRG1;ID2;ITGB1;SMAD1;MEF2C;NOTCH1;PDGFRB;SOX6;PROX1;PTEN;SGCB;SGCD;TBX5;TGFB2;TP73;WNT2;WNT5A;SORBS2;HDAC3;TBX18;MYOCD
GO:0006468	0.000275517	0.008725476	1.367490111	131.3346638	169	1750	protein phosphorylation	CDH2;AKT3;RAD50;CDK6;PSMD14;PRMT5;TAB1;HEXIM1;NRG3;NEK6;RBPMS;FAF1;ADCY8;TIRAP;LRRK2;CCR5;ADORA1;ATF2;MYO3B;CTGF;DAB1;DGUOK;DRD2;DUSP1;EGFR;EPHA2;SPRED2;ENG;EP300;MECOM;FABP4;FBLN1;FGF1;MAPK15;FGF12;FGF14;FGFR1;RASA3;ANKRD6;MAPRE3;ERC1;TAB2;PLCB1;SASH1;SIK3;ALK;NPNT;RASGRP3;WWTR1;PTPN22;GAS6;ELP4;KSR2;GRK5;GRM5;GUCY2C;HUNK;NRG1;HMGCR;HRG;HSF1;HSPA5;NDST1;APOA1;HTR2A;IL6;ILK;ITGA1;ITGB2;ITK;MAST4;…
GO:0061326	0.000286008	0.009020437	2.834780629	7.279692791	18	97	renal tubule development	FGF1;NPNT;WWTR1;KLHL3;HEYL;GDNF;HOXA11;ILK;ACAT1;LAMA5;MEF2C;NOTCH1;AHI1;KIF26B;LGR4;SOX9;DCHS1;CD44
GO:0006936	0.000293011	0.009203438	1.936841375	21.83907837	39	291	muscle contraction	MYL9;CHRM2;CHRM3;CHRNB2;ADORA1;CTGF;DRD2;NPNT;GDNF;ANK2;KCNIP2;HTR2A;ITGA1;KCNMA1;KNG1;RNF207;MYLK;NPY2R;PLCE1;PDE4B;PDE4D;PRKG1;PXN;ACTA2;SGCA;SNTB1;SRI;TACR3;TMOD1;VCL;VIM;CACNA1C;CACNA1S;CALM2;SSPN;MYOM2;KCNB2;MYOCD;MYOT
GO:0010942	0.000305461	0.009517617	1.627707059	44.5787373	68	594	positive regulation of cell death	BCL2L11;RBM5;VAV3;ANP32B;FAF1;LRRK2;CTGF;CTNNA1;CYP1B1;DUSP1;EP300;FAP;ARHGEF9;MCF2L;B4GALT1;ABR;NR3C1;GSN;HMGCR;APBB2;HRG;HCAR2;IL6;PDX1;ITGA1;ITGB1;KCNMA1;KNG1;MAL;MEF2C;MAP3K5;MMP9;NCK1;NGF;NGFR;NOTCH1;NTSR1;ARHGEF3;ADAMTSL4;STEAP3;CD248;PTEN;RASGRF2;BCL2L1;BCL6;RPS6KA2;BMP7;BMPR1B;BNIP3L;SOS1;BTG1;TFAP2A;TGFB2;TIAM1;TP73;TRPS1;WNT5A;NR4A3;CASP7;ING5;NCK2;FBXO18;SCIN;RUNX3;CFLAR;ARHGEF7;NEURL1…
GO:0043067	0.000305498	0.009517617	1.404995967	104.9926826	139	1399	regulation of programmed cell death	BCL2L11;RBM5;TOPORS;PSMD14;VAV3;ANP32B;LAMTOR5;CHL1;PPARGC1A;FAF1;LRRK2;CNTFR;ADORA1;CTGF;CTNNA1;CYP1B1;DBH;DUSP1;EGFR;EP300;CLN8;MECOM;FAP;UNC5B;FGFR1;FHL2;DIP2A;ARHGEF9;MCF2L;ALK;GABRB3;HIGD1A;GAS6;GDNF;B4GALT1;FOXP1;GCLC;GRK5;GRID2;AAMDC;ABR;NR3C1;GSN;NRG1;HMGCR;HNRNPK;APBB2;HRG;HSPA5;HCAR2;IL6;ILK;PDX1;ITGA1;ITGB1;KCNMA1;KNG1;MAD2L1;MAL;MEF2C;MAP3K1;MAP3K5;MGMT;MMP9;MSH2;NCK1;NGF;NGFR;NOTCH1;…
GO:0048638	0.000308955	0.009586369	1.969392804	20.41315917	37	272	regulation of developmental growth	BCL2L11;SYT2;WDR36;DRD2;DSCAM;EP300;PI16;FGFR1;PLCB1;NRG1;ACACB;HSF1;ILK;MEF2C;NGF;NOTCH1;GHRL;PLS1;SASH3;PROX1;PTEN;SEMA3F;STAT5B;TBX5;TNR;TP73;EZR;WNT2;WNT5A;CACNA1C;WWC2;NRP1;HDAC3;SGPL1;SEMA5A;PLXNA4;AATK
GO:0048841	0.000313309	0.009643389	9.283603239	1.05067731	6	14	regulation of axon extension involved in axon guidance	DSCAM;SEMA3F;WNT5A;NRP1;SEMA5A;PLXNA4
GO:0097090	0.000313309	0.009643389	9.283603239	1.05067731	6	14	presynaptic membrane organization	CDH2;IL1RAPL1;NLGN1;PTEN;PTPRD;MAGI2
GO:0007166	0.000318499	0.009763911	1.30102441	200.9045114	245	2677	cell surface receptor signaling pathway	CDH2;BCL2L11;PARP2;CDK6;PSMD14;CACNG2;MYL9;VAV3;TAB1;LAMTOR5;NRG3;TSPAN9;PPARGC1A;RBPMS;UPK1A;FAF1;ADCY8;TIRAP;CCR5;ACKR2;CNTFR;NUP35;COL16A1;ADORA1;PARP1;CTGF;CTNNA1;AMOTL1;DBH;TMPRSS6;DACT2;DOCK1;DRD2;E2F3;EGFR;EPHA2;EIF4G2;ENG;EP300;EPS8;EYA2;UNC5B;ADGRF5;FGF1;FGF12;FGFR1;RASA3;NLGN1;ANKRD6;HECW1;TAB2;FLNB;KANK1;ARHGEF9;PLCB1;MCF2L;ADGRL2;ADGRL3;SASH1;RHOQ;FOLR1;CABIN1;FLRT1;ALK;NPNT;RASGRP3;W…
GO:0042981	0.000322098	0.009834888	1.404549615	104.2421988	138	1389	regulation of apoptotic process	BCL2L11;RBM5;TOPORS;PSMD14;VAV3;ANP32B;LAMTOR5;CHL1;PPARGC1A;FAF1;LRRK2;CNTFR;ADORA1;CTGF;CTNNA1;CYP1B1;DBH;DUSP1;EGFR;EP300;CLN8;FAP;UNC5B;FGFR1;FHL2;DIP2A;ARHGEF9;MCF2L;ALK;GABRB3;HIGD1A;GAS6;GDNF;B4GALT1;FOXP1;GCLC;GRK5;GRID2;AAMDC;ABR;NR3C1;GSN;NRG1;HMGCR;HNRNPK;APBB2;HRG;HSPA5;HCAR2;IL6;ILK;PDX1;ITGA1;ITGB1;KCNMA1;KNG1;MAD2L1;MAL;MEF2C;MAP3K1;MAP3K5;MGMT;MMP9;MSH2;NCK1;NGF;NGFR;NOTCH1;NTSR1;…
GO:0030431	0.000325538	0.0099005	5.071465466	2.326499758	9	31	sleep	CHRNB2;BTBD9;ADORA1;DRD2;HTR2A;IL6;NPY2R;GHRL;STAR
GO:0008045	0.000334855	0.010036429	5.831019512	1.876209482	8	25	motor neuron axon guidance	MYCBP2;MNX1;HOXA1;SEMA3F;SLIT1;NRP1;LHX4;PLXNA4
GO:0010658	0.000334855	0.010036429	5.831019512	1.876209482	8	25	striated muscle cell apoptotic process	GNGT1;NRG1;HMGCR;ILK;RPS6KA2;BMP7;MYOCD;BAG3
GO:0060421	0.000334855	0.010036429	5.831019512	1.876209482	8	25	positive regulation of heart growth	FGFR1;NRG1;ACACB;MEF2C;NOTCH1;PROX1;TBX5;WNT2
GO:0046620	0.000335246	0.010036429	3.159510051	5.553580068	15	74	regulation of organ growth	BCL2L11;PI16;FGFR1;NRG1;ACACB;MEF2C;NOTCH1;SASH3;PROX1;PTEN;TBX5;TP73;WNT2;CACNA1C;WWC2
GO:0022898	0.000351418	0.010479639	2.230533402	13.35861151	27	178	regulation of transmembrane transporter activity	KCNE3;CACNG2;CFTR;PPARGC1A;DRD2;FGF12;FGF14;NLGN1;ANK2;KCNIP2;KCNG1;RNF207;MEF2C;MMP9;FXYD2;NTSR1;PDE4B;PDE4D;PRKCE;RASGRF2;SRI;TWIST1;CACNB2;KCNAB1;CALM2;NOS1AP;KCNE2
GO:0072073	0.000363017	0.010752804	2.408190863	10.65686986	23	142	kidney epithelium development	FGF1;FGFR1;NPNT;WWTR1;KLHL3;HEYL;GDNF;HOXA11;ILK;ACAT1;LAMA5;SMAD1;SMAD9;MEF2C;NOTCH1;AHI1;KIF26B;LGR4;BMP7;SOX9;DCHS1;CD44;MAGI2
GO:0048705	0.000364204	0.010752804	2.092517311	16.21044993	31	216	skeletal system morphogenesis	CTGF;RDH10;FGFR1;HOXA1;HOXA11;HOXB3;HOXB5;HOXB6;HOXC9;HOXC11;HOXD3;HOXD8;HOXD9;NDST1;MATN1;MEF2C;NAB1;PRRX2;PDGFRB;CSGALNACT1;DSCAML1;PAPPA2;BMP7;BMPR1B;SOX9;SOX11;TFAP2A;TGFB2;TWIST1;SERPINH1;SGPL1
GO:0009605	0.000364787	0.010752804	1.305569307	188.4464804	231	2511	response to external stimulus	BCL2L11;GPC6;CDK6;PSMD14;MYL9;VAV3;LAMTOR5;TBR1;CHL1;TRAF3IP2;PPARGC1A;ADAMTS5;LZTS1;CHRM2;LYST;TIRAP;CLCN6;CCR5;ACKR2;ADORA1;MTPN;CTNNA2;CTSD;PLB1;CNTN4;RDH10;CLVS1;TMPRSS6;DOCK1;DOCK2;DRD2;DSCAM;EGFR;EPHA2;ENG;ENO1;STX2;MECOM;F11;FABP4;FANCC;ACSL3;UNC5B;FGF1;FGF14;FGFR1;GPC5;RASA3;ENPP4;MYCBP2;SASH1;FOLR1;RAB38;ALOX5;FUCA2;NPNT;RASGRP3;GAP43;CNTNAP2;PTPN22;GAS6;GDNF;PKD2L2;FOXP1;CHIA;IL17B;GNGT…
GO:0051174	0.000366824	0.010771409	1.366941859	124.9555515	161	1665	regulation of phosphorus metabolic process	CDH2;RAD50;FARP1;PSMD14;PRMT5;VAV3;TAB1;HEXIM1;NRG3;PPARGC1A;RBPMS;FAF1;PIK3IP1;ADCY8;TIRAP;LRRK2;TMEM132D;ADORA1;CTGF;DAB1;CNST;DLG2;DRD2;DSCAM;DUSP1;EGFR;EPHA2;SPRED2;ENG;EP300;MECOM;FABP4;ACSL3;FBLN1;PPP1R35;FGF1;FGFR1;RASA3;ANKRD6;MAPRE3;TAB2;PLCB1;SMG6;SASH1;RIMBP2;ALK;NPNT;RASGRP3;WWTR1;PTPN22;GAS6;PPP1R14B;ELP4;ADGRD1;GRM3;GRM5;GRM7;GRM8;NRG1;HMGCR;HRG;HSPA5;APOA1;HTR2A;HTR4;IL6;ILK;ITGA1;…
GO:0010811	0.000371262	0.010860134	2.76442264	7.42978955	18	99	positive regulation of cell-substrate adhesion	EDIL3;CDK6;COL16A1;EGFLAM;FBLN1;NPNT;HRG;APOA1;ILK;NPY2R;PRKCE;PTN;EPB41L5;VEGFC;NDNF;ARHGEF7;MYADM;CD36
GO:0014855	0.000373881	0.010895136	3.723759154	3.902515723	12	52	striated muscle cell proliferation	FGFR1;TENM4;NRG1;SMAD1;MEF2C;NOTCH1;SEPN1;TBX5;TGFB2;TP73;WNT2;CFLAR
GO:0008283	0.000385486	0.011190763	1.345232132	141.2410498	179	1882	cell proliferation	RBM5;CDK6;TOPORS;PRMT5;ARIH2;VAV3;DEAF1;IGF2BP1;PPARGC1A;CHRM3;CHRNB2;TIRAP;LRRK2;CNTFR;ADORA1;CTGF;CTNNA1;CYP1B1;DBH;AKR1C2;DHCR7;DOCK2;DRD2;E2F3;EGFR;EPHA2;ENG;ENPEP;EPS8;ETV5;MECOM;FABP6;FAP;FBLN1;ALKBH3;FGF1;FGFR1;MYO16;KDM4C;FBXL7;ALK;WWTR1;TENM4;TES;LRRC32;PTPN22;GAS6;NR6A1;GDNF;B4GALT1;FOXP1;GRK5;MCTS1;GUCY2C;NRG1;ANXA7;HLCS;HMGCR;HNF4A;TLX1;HRG;HSF1;APOA1;HTR2A;TFAP2E;ID2;IGFBP5;IGFBP7;IL…
GO:0035239	0.000388547	0.011237081	1.801385983	27.46770682	46	366	tube morphogenesis	BCL2L11;DEAF1;RDH10;EGFR;EPHA2;ENG;STX2;ETV5;FGF1;FOLR1;NPNT;KLHL3;GDNF;B4GALT1;FOXP1;NR3C1;HOXA1;HOXA11;ID2;ILK;RNF207;LAMA5;MEF2C;NOTCH1;AHI1;KIF26B;LGR4;SHROOM3;EPB41L5;GRHL3;PXN;BMP7;SOX9;SOX11;TP73;TWIST1;WNT2;WNT5A;NR4A3;KDM2B;DCHS1;NRP1;SEMA5A;DLG5;LHX2;CD44
GO:0030036	0.000402493	0.011596648	1.647872297	40.15088292	62	535	actin cytoskeleton organization	NEBL;CDC42EP3;IQGAP2;WASF3;XIRP2;CTGF;CTNNA1;DIAPH1;DOCK2;EP300;EPB41;EPS8;LIMCH1;PALLD;ARHGAP26;FLNB;KANK1;RHOQ;ATP2C1;ABR;GSN;HRG;APOA1;ILK;ITGB1;RHOA;MAP3K1;IQSEC3;MYO1B;MYLK;NCK1;PDGFRB;GHRL;PLS1;KIRREL;PPP1R9A;TTC17;PRKCE;PRKG1;PROX1;MICAL3;SHROOM3;EPB41L5;PTPN1;GRHL3;BCL6;SPTBN1;TMOD1;CLRN1;EZR;FMNL1;DIAPH3;NCK2;ABLIM2;CDC42BPA;PPFIA1;SCIN;CFLAR;SEMA5A;MYADM;PICK1;ELMO1
GO:0023014	0.000407622	0.01170043	1.505031869	64.1663643	91	855	signal transduction by protein phosphorylation	CDH2;PSMD14;PRMT5;TAB1;TIRAP;LRRK2;CCR5;ADORA1;ATF2;CTGF;DRD2;DUSP1;EGFR;EPHA2;SPRED2;MECOM;FBLN1;FGF1;MAPK15;FGF12;FGF14;FGFR1;RASA3;ANKRD6;TAB2;PLCB1;SASH1;ALK;NPNT;RASGRP3;PTPN22;GAS6;GRM5;NRG1;HMGCR;NDST1;HTR2A;IL6;ILK;ITGA1;KCNH1;SMAD1;MEF2C;MAP3K1;MAP3K5;MST1R;NGF;NGFR;PLCE1;PDGFRB;GHRL;PHB;PKHD1;PLCG1;SHC3;ERRFI1;ULK4;PRKCE;LMO3;MAPK10;PTEN;PTPN1;PXN;RASA2;RASGRF2;RPS6KA2;RYK;BMP7;BMPR1B;S…
GO:0001763	0.000412872	0.011789665	2.103888513	15.61006289	30	208	morphogenesis of a branching structure	HOXB13;LRRK2;RDH10;DRD2;EPHA2;ENG;ETV5;FGF1;FGFR1;NPNT;GDNF;B4GALT1;HOXA11;IL6;ILK;LAMA5;RERE;NOTCH1;LGR4;PROX1;PXN;BMP7;SOX9;WNT2;WNT5A;DCHS1;NRP1;SEMA5A;DLG5;CD44
GO:0007202	0.000417779	0.011789665	3.434472243	4.502902758	13	60	activation of phospholipase C activity	ADCY8;EGFR;HTR2A;ITK;ITPR1;NGF;PLCG1;PRKAR1B;PRKAR2B;PRKCE;CALM2;CAMK4;GPR55
GO:0021785	0.000418764	0.011789665	24.72594988	0.450290276	4	6	branchiomotor neuron axon guidance	MYCBP2;SEMA3F;NRP1;PLXNA4
GO:0021942	0.000418764	0.011789665	24.72594988	0.450290276	4	6	radial glia guided migration of Purkinje cell	CTNNA2;DAB1;RERE;CUL5
GO:2000807	0.000418764	0.011789665	24.72594988	0.450290276	4	6	regulation of synaptic vesicle clustering	CDH2;NLGN1;PTEN;MAGI2
GO:1990138	0.000419961	0.011789665	2.566427721	8.780660377	20	117	neuron projection extension	SYT2;WDR36;DSCAM;EP300;FLRT1;ILK;ITGB1;NGF;PPP3CB;SEMA3F;SLIT1;SLIT3;TNR;VCL;WNT5A;NRP1;SEMA5A;PLXNA4;LHX2;AATK
GO:0042749	0.000427763	0.011921369	6.668370527	1.500967586	7	20	regulation of circadian sleep/wake cycle	CHRNB2;ADORA1;DRD2;NLGN1;IL6;NPY2R;GHRL
GO:0050919	0.000427763	0.011921369	6.668370527	1.500967586	7	20	negative chemotaxis	APOA1;RHOA;SEMA3F;SLIT1;SLIT3;WNT5A;PLXNA4
GO:0003211	0.000432224	0.011958729	12.37055016	0.750483793	5	10	cardiac ventricle formation	MEF2C;NOTCH1;SMARCD3;SOX11;TBX5
GO:0021932	0.000432224	0.011958729	12.37055016	0.750483793	5	10	hindbrain radial glia guided cell migration	CTNNA2;DAB1;ITGB1;RERE;CUL5
GO:0032535	0.000439288	0.012110449	1.859236111	23.79033624	41	317	regulation of cellular component size	VAV3;LAMTOR5;CDC42EP3;IQGAP2;SNF8;CLCN6;WDR36;MTPN;DSCAM;EP300;CLN8;EPS8;KANK1;GSN;ANXA7;ILK;KCNMA1;MAP3K1;NCK1;NGF;ATP2B2;PLS1;KIRREL;PRKCE;PTEN;SLC12A5;SEMA3F;SPTBN1;TMOD1;TNR;TP73;EZR;WNT5A;NCK2;SCIN;NRP1;SEMA5A;PLXNA4;MYADM;PICK1;AATK
GO:0048167	0.000442541	0.012124282	2.424764242	10.1315312	22	135	regulation of synaptic plasticity	ADORA1;CNTN4;DRD2;FGF14;NLGN1;SHANK2;SORCS3;GRIK1;GRM5;MEF2C;ATP2B2;PAIP2;PPP3CB;PTEN;PTN;RASGRF2;BCAN;STAR;STX3;TNR;NEURL1;PICK1
GO:0007215	0.000443272	0.012124282	3.22035075	5.103289792	14	68	glutamate receptor signaling pathway	CACNG2;PPARGC1A;NLGN1;PLCB1;GRID1;GRID2;GRIK1;GRM3;GRM5;GRM6;GRM7;GRM8;MEF2C;RASGRF2
GO:0048588	0.000444536	0.012124282	2.318472798	11.48240203	24	153	developmental cell growth	ARIH2;SYT2;WDR36;DSCAM;EP300;PI16;FLRT1;ILK;ITGB1;NGF;PPP3CB;SEMA3F;SLIT1;SLIT3;SOX9;TNR;VCL;WNT5A;SORBS2;NRP1;SEMA5A;PLXNA4;LHX2;AATK
GO:0051271	0.00044829	0.012144845	2.091996549	15.68511127	30	209	negative regulation of cellular component movement	PPARGC1A;ADORA1;CTNNA1;CYP1B1;DRD2;ENG;FBLN1;KANK1;PLCB1;ABR;HRG;IGFBP5;ILK;NOTCH1;NOV;EGFL7;PKHD1;PLXNB3;PTEN;SRGAP1;PTPRK;SEMA3F;TBX5;VCL;WNT5A;STK24;NRP1;SEMA5A;MAGI2;SRGAP3
GO:0008285	0.000449149	0.012144845	1.584986664	47.65572085	71	635	negative regulation of cell proliferation	RBM5;CDK6;ADORA1;CTNNA1;CYP1B1;DRD2;E2F3;ENG;FABP6;FAP;FBLN1;MYO16;TES;LRRC32;B4GALT1;HNF4A;HRG;HSF1;ID2;IGFBP5;IGFBP7;IL6;ILK;PDX1;ITGA1;JARID2;FEZF1;SMAD1;KMT2A;MXI1;NELL1;NOTCH1;NOV;OVOL1;GHRL;PHB;IL20RB;PINX1;RBM38;PROX1;PTEN;PTPN14;PTPRK;BCL6;RPS6KA2;BMP7;BMPR1B;SLIT3;SOX9;SOX11;SSTR4;TBX5;BTG1;TFAP2A;TGFB2;TP73;VEGFC;WNT5A;IFT74;CUL5;ITCH;ING5;NCK2;KDM2B;SCIN;CAV2;RUNX3;NEURL1;DLG5;MYOCD;MA…
GO:0007154	0.000450044	0.012144845	1.222744889	473.5552733	529	6310	cell communication	CDH2;AKT3;TANK;BCL2L11;PARP2;GPC6;FARP1;CDK6;TOPORS;PSMD14;KCNMB2;CACNG2;MYL9;PRMT5;LRRN2;VAV3;TAB1;LAMTOR5;POMT1;CDC42EP3;HEXIM1;NRG3;CHL1;TRAF3IP2;NEK6;IQGAP2;CFTR;TSPAN9;PPARGC1A;RBPMS;UPK1A;CACFD1;FAF1;IL1RAPL1;LZTS1;AKAP11;RASSF8;CHRM2;CHRM3;PIK3IP1;ADCY8;CHRNB2;CHRNB3;TIRAP;BTBD9;ARHGEF25;RAB3C;AGAP1;CLCN6;TPP1;LRRK2;CCR5;ACKR2;SPNS2;CNTFR;SYT2;NUP35;COL16A1;ADORA1;ATF2;RIMS4;PARP1;RAB40A;C…
GO:0048596	0.000452107	0.012157715	5.506713526	1.951257862	8	26	embryonic camera-type eye morphogenesis	PROX1;SIX3;BMP7;SOX11;TFAP2A;TWIST1;WNT5A;KDM2B
GO:0051932	0.000464297	0.012398507	4.276310261	2.926886792	10	39	synaptic transmission	GABAergic	ADORA1;DRD2;NLGN1;GRIK1;PLCL1;PRKCE;PTEN;USP46;CA2;SYN3
GO:0060038	0.000464297	0.012398507	4.276310261	2.926886792	10	39	cardiac muscle cell proliferation	FGFR1;TENM4;NRG1;SMAD1;MEF2C;NOTCH1;TBX5;TGFB2;TP73;WNT2
GO:0060560	0.000467653	0.012444759	2.116244958	15.00967586	29	200	developmental growth involved in morphogenesis	SYT2;WDR36;RDH10;DSCAM;EP300;FGF1;CADM1;FLRT1;ILK;ITGB1;MATN1;NGF;NOTCH1;KIF26B;PPP3CB;EPB41L5;SEMA3F;SLIT1;SLIT3;SOX9;TNR;VCL;WNT5A;NRP1;SEMA5A;PLXNA4;LHX2;AATK;MAGI2
GO:0010604	0.000482718	0.012795855	1.285596103	208.7845912	252	2782	positive regulation of macromolecule metabolic process	CDH2;BCL2L11;RAD50;CDK6;TOPORS;PSMD14;ARIH2;TAB1;DEAF1;ANP32B;TBR1;NRG3;PPARGC1A;RBPMS;ADRM1;CELF3;SNF8;ADCY8;TIRAP;LRRK2;ADORA1;MTPN;ATF2;PARP1;CTGF;DAB1;TMPRSS6;GLIS3;DRD2;E2F3;EGFR;ELF3;ENG;EP300;ETV5;MECOM;EYA3;FBLN1;FGF1;FGFR1;FHL2;RASA3;ANKRD6;NCBP2;MAPRE3;ERC1;TAB2;FLI1;LPIN1;PLCB1;CAMTA1;MCF2L;SASH1;RHOQ;KAT6B;PATZ1;ALK;ZBTB38;NPNT;RASGRP3;WWTR1;RWDD3;LRRC32;PTPN22;GAS6;NR6A1;HEYL;GDNF;CY…
GO:0008037	0.000484186	0.012795855	2.466509434	9.53114417	21	127	cell recognition	CCT8;CNTN4;DOCK2;DSCAM;CADM1;GAP43;CNTNAP2;B4GALT1;FETUB;LAMA5;ACR;OPCML;NTM;CSGALNACT1;CADM3;TUB;DOCK8;NCK2;NRP1;SEMA5A;CD36
GO:0030323	0.00048601	0.012799939	2.142920003	14.33424045	28	191	respiratory tube development	TAB1;CTGF;RDH10;DHCR7;EP300;FGF1;FGFR1;IGFBP5;LAMA5;LIPA;NOTCH1;NUMA1;PDE4D;HECA;ERRFI1;PROX1;SEPN1;PTN;ATXN1;SOX9;SOX11;TBX5;THRB;WNT2;WNT5A;DLG5;MYOCD;SLC23A1
GO:0035051	0.000506532	0.013204294	2.597759033	8.255321722	19	110	cardiocyte differentiation	NEBL;PI16;FHL2;FOLR1;TENM4;NRG1;ITGB1;MEF2C;NOTCH1;PDGFRB;SOX6;PROX1;SGCB;TBX5;TGFB2;TWIST1;SORBS2;HDAC3;MYOCD
GO:0048813	0.000506532	0.013204294	2.597759033	8.255321722	19	110	dendrite morphogenesis	FARP1;IL1RAPL1;LZTS1;CHRNB2;LRRK2;CTNNA2;DSCAM;ELAVL4;NLGN1;BTBD3;ILK;ITGB1;MAP6;RERE;PTEN;PTPRD;LRP8;PREX2;KLF7
GO:0072009	0.000506532	0.013204294	2.597759033	8.255321722	19	110	nephron epithelium development	FGF1;NPNT;WWTR1;KLHL3;HEYL;GDNF;HOXA11;ILK;ACAT1;LAMA5;MEF2C;NOTCH1;AHI1;KIF26B;LGR4;SOX9;DCHS1;CD44;MAGI2
GO:0000165	0.000509662	0.013240856	1.503318401	62.06500968	88	827	MAPK cascade	CDH2;PSMD14;PRMT5;TAB1;TIRAP;LRRK2;CCR5;ADORA1;ATF2;CTGF;DRD2;DUSP1;EGFR;EPHA2;SPRED2;MECOM;FBLN1;FGF1;MAPK15;FGF12;FGF14;FGFR1;RASA3;ANKRD6;TAB2;PLCB1;SASH1;ALK;NPNT;RASGRP3;PTPN22;GAS6;GRM5;NRG1;HMGCR;NDST1;HTR2A;IL6;ILK;ITGA1;SMAD1;MEF2C;MAP3K1;MAP3K5;MST1R;NGF;NGFR;PLCE1;PDGFRB;GHRL;PHB;PKHD1;PLCG1;SHC3;ERRFI1;ULK4;PRKCE;LMO3;MAPK10;PTEN;PTPN1;PXN;RASA2;RASGRF2;RPS6KA2;RYK;BMP7;SOS1;SOX9;SPTB…
GO:0032092	0.00051832	0.013420293	3.161591465	5.178338171	14	69	positive regulation of protein binding	TIRAP;LRRK2;EP300;EPB41;MAPRE3;MEF2C;MMP9;PLCL1;EPB41L5;TCF7L2;DERL1;NRP1;ARHGEF7;EIF2AK3
GO:0048709	0.000524552	0.013535919	3.00603852	5.778725206	15	77	oligodendrocyte differentiation	PRMT5;WASF3;TENM4;GSN;NRG1;ID2;NOTCH1;SOX6;PTEN;SOX5;SOX9;SOX11;TP73;HDAC11;EIF2B5
GO:0032409	0.000529209	0.013610268	2.129712666	14.40928882	28	192	regulation of transporter activity	KCNE3;CACNG2;CFTR;PPARGC1A;DRD2;FGF12;FGF14;NLGN1;ANK2;KCNIP2;KCNG1;RNF207;MEF2C;KMT2A;MMP9;FXYD2;NTSR1;PDE4B;PDE4D;PRKCE;RASGRF2;SRI;TWIST1;CACNB2;KCNAB1;CALM2;NOS1AP;KCNE2
GO:2001258	0.00054335	0.013927207	4.648234578	2.476596517	9	33	negative regulation of cation channel activity	KCNE3;DRD2;FGF12;RNF207;MMP9;SRI;KCNAB1;CALM2;KCNE2
GO:0051216	0.000548769	0.014019214	2.158329109	13.73385341	27	183	cartilage development	CTGF;FGFR1;HOXA11;HOXB3;HOXD3;SMAD1;SMAD9;MATN1;MEF2C;NOV;PRRX2;GHRL;PITX1;SOX6;CSGALNACT1;BMP7;BMPR1B;SOX5;SOX9;TGFB2;TRPS1;WNT5A;SCIN;RUNX3;SERPINH1;EIF2AK3;CD44
GO:0030855	0.000554224	0.014111532	1.599173533	43.90330189	66	585	epithelial cell differentiation	CDK6;HOXB13;UPK1A;TPP1;AKR1C2;DACT2;EPHA2;ELF3;ENG;STX2;FGFR1;PALLD;FLNB;WWTR1;GDNF;B4GALT1;NRG1;ANXA7;HOXB5;ID2;PDX1;GSTK1;KCNMA1;LAMA5;MEF2C;MAP3K1;MGMT;NOTCH1;ATP2B2;NUMA1;OCA2;PDE2A;PDE4D;ARID4B;ERRFI1;AHI1;PROX1;FAM20C;SHROOM3;EPB41L5;ACTA2;SIX3;BMP7;SOX9;SOX11;STAT5B;BTG1;THRB;TMOD1;TYRP1;USH2A;CLRN1;EZR;VIM;WNT5A;IFT74;SCUBE1;C10orf11;BFSP2;CBR1;NRP1;MYADM;DLG5;TJP2;ZEB2;MAGI2
GO:0032412	0.000566385	0.01436172	2.19009009	13.058418	26	174	regulation of ion transmembrane transporter activity	KCNE3;CACNG2;CFTR;PPARGC1A;DRD2;FGF12;FGF14;NLGN1;ANK2;KCNIP2;KCNG1;RNF207;MEF2C;MMP9;FXYD2;NTSR1;PDE4B;PDE4D;PRKCE;RASGRF2;SRI;CACNB2;KCNAB1;CALM2;NOS1AP;KCNE2
GO:0009790	0.000567934	0.01436172	1.454643356	74.22284712	102	989	embryo development	BCL2L11;TAB1;DEAF1;CCSAP;RDH10;DUSP1;EGFR;EPHA2;ELF3;ENG;EP300;MECOM;EYA2;FGFR1;PLCB1;FOLR1;TENM4;TANC2;GDNF;FOXD3;ABR;NRG1;MNX1;HNF4A;HOXA1;HOXA11;HOXB3;HOXB5;HOXB6;HOXC5;HOXC6;HOXC9;HOXC11;HOXD3;HOXD8;HOXD9;HSF1;NDST1;APOA1;ID2;PDX1;ITGB1;ITGB2;RNF207;AFF3;LAMA4;LAMA5;SMAD1;MEF2C;MFAP2;KMT2A;MMP9;MSH2;MYB;NOTCH1;ATP2B2;PRRX2;PDGFRB;PITX1;PLCG1;AHI1;SOBP;ETNK2;SOX6;KIAA1217;PROX1;STOX2;DSCAML1;S…
GO:0060993	0.000569672	0.01436172	2.744949495	7.054547654	17	94	kidney morphogenesis	LRRK2;FGF1;NPNT;WWTR1;KLHL3;GDNF;HOXA11;ILK;LAMA5;PDGFRB;AHI1;KIF26B;LGR4;BMP7;SOX9;DCHS1;CD44
GO:0048521	0.000571983	0.014372703	3.790627823	3.527273827	11	47	negative regulation of behavior	ADORA1;DRD2;HRG;NOTCH1;NOV;NPY2R;GHRL;SEMA3F;WNT5A;NRP1;SEMA5A
GO:0022604	0.000578987	0.014501159	1.665542824	35.8731253	56	478	regulation of cell morphogenesis	CDH2;CDC42EP3;TBR1;WASF3;IL1RAPL1;LZTS1;CHRNB2;LRRK2;SYT2;WDR36;DAB1;DIAPH1;DSCAM;EP300;EPS8;FBLN1;NLGN1;KANK1;RHOQ;WWTR1;GDNF;ANXA7;APOA1;IL6;ILK;ITGB2;RHOA;NGF;NGFR;NOTCH1;ARHGAP15;PTEN;SHROOM3;EPB41L5;PTPRD;PXN;SEMA3F;TBX5;TCF7L2;TGFB2;TIAM1;TNR;TTC3;TWIST1;EZR;WNT5A;FMNL1;C21orf2;LRP8;NRP1;ARHGEF7;SEMA5A;PLXNA4;MYADM;ZMYM4;AATK
GO:0060078	0.000583972	0.014578373	3.293857608	4.652999516	13	62	regulation of postsynaptic membrane potential	LRRK2;ADORA1;FGF14;NLGN1;GABRB3;GRID2;GRIK1;MEF2C;NPY2R;NTSR1;GHRL;PTEN;ATXN1
GO:0006937	0.000593126	0.014758831	2.265332039	11.70754717	24	156	regulation of muscle contraction	MYL9;CHRM2;CHRM3;ADORA1;CTGF;FGF12;NPNT;ANK2;CTNNA3;KCNMA1;RNF207;NPY2R;PLCE1;PDE4B;PDE4D;PRKG1;SRI;TACR3;CACNA1C;CALM2;KCNB2;MYOCD;NOS1AP;KCNE2
GO:0090002	0.000599368	0.014842226	2.420514572	9.681240929	21	129	establishment of protein localization to plasma membrane	CDH2;CNST;EPHA2;ACSL3;RHOQ;GAS6;ANK2;ITGB1;LAMA5;PLS1;PPP2R5A;PRKG2;GOPC;DPP10;BCL2L1;CLIP1;SPTBN1;EZR;PPFIA1;MYADM;KCNB2
GO:0010996	0.000600351	0.014842226	6.19165316	1.576015965	7	21	response to auditory stimulus	DRD2;CNTNAP2;IL6;SLC1A3;XPC;NRXN2;ENTPD2
GO:0021675	0.000603901	0.014881977	3.104930725	5.253386551	14	70	nerve development	CHRNB2;GABRB3;MNX1;HOXA1;HOXB3;HOXD3;ILK;NGFR;SEMA3F;SLC1A3;TFAP2A;NRP1;NAV2;PLXNA4
GO:0032835	0.000644873	0.01579012	3.463280792	4.127660861	12	55	glomerulus development	ENPEP;WWTR1;HEYL;MEF2C;NOTCH1;PLCE1;PDGFRB;LGR4;ACTA2;BMP7;KIRREL3;MAGI2
GO:0055017	0.000644873	0.01579012	3.463280792	4.127660861	12	55	cardiac muscle tissue growth	PI16;FGFR1;TENM4;NRG1;SMAD1;MEF2C;NOTCH1;TBX5;TGFB2;TP73;WNT2;SORBS2
GO:0010941	0.000660179	0.016113417	1.367039007	111.3717949	144	1484	regulation of cell death	BCL2L11;RBM5;TOPORS;PSMD14;VAV3;ANP32B;LAMTOR5;CHL1;PPARGC1A;FAF1;LRRK2;CNTFR;ADORA1;PACRG;CTGF;CTNNA1;CYP1B1;DBH;DUSP1;EGFR;EP300;CLN8;MECOM;FAP;UNC5B;FGFR1;FHL2;DIP2A;ARHGEF9;MCF2L;CABIN1;ALK;GABRB3;HIGD1A;GAS6;GDNF;B4GALT1;FOXP1;GCLC;GRK5;GRID2;AAMDC;ABR;NR3C1;GSN;NRG1;HMGCR;HNRNPK;APBB2;HRG;HSPA5;HCAR2;IL6;ILK;PDX1;ITGA1;ITGB1;KCNMA1;KNG1;MAD2L1;MAL;MEF2C;MAP3K1;MAP3K5;MGMT;MMP9;MSH2;NCK1;NGF…
GO:0043524	0.000665379	0.016188765	2.398150098	9.756289308	21	130	negative regulation of neuron apoptotic process	CHL1;PPARGC1A;CNTFR;UNC5B;GABRB3;GDNF;GCLC;ILK;MEF2C;MSH2;NGF;NGFR;OXR1;BCL2L1;SET;STAR;TP73;NDNF;NR4A3;KDM2B;NRP1
GO:0019220	0.000684605	0.016586895	1.347685602	123.9799226	158	1652	regulation of phosphate metabolic process	CDH2;RAD50;FARP1;PSMD14;PRMT5;VAV3;TAB1;HEXIM1;NRG3;PPARGC1A;RBPMS;FAF1;PIK3IP1;ADCY8;TIRAP;LRRK2;TMEM132D;ADORA1;CTGF;DAB1;CNST;DLG2;DRD2;DSCAM;DUSP1;EGFR;EPHA2;SPRED2;ENG;EP300;MECOM;FABP4;ACSL3;FBLN1;PPP1R35;FGF1;FGFR1;RASA3;ANKRD6;MAPRE3;TAB2;PLCB1;SMG6;SASH1;RIMBP2;ALK;NPNT;RASGRP3;WWTR1;PTPN22;GAS6;PPP1R14B;ELP4;ADGRD1;GRM3;GRM5;GRM7;GRM8;NRG1;HMGCR;HRG;HSPA5;APOA1;HTR2A;HTR4;IL6;ILK;ITGA1;…
GO:0031644	0.000686071	0.016586895	3.22776873	4.728047896	13	63	regulation of neurological system process	WASF3;ADORA1;FGFR1;TENM4;NRG1;IL6;NGFR;NOV;NPY2R;NTSR1;PTEN;TNR;EIF2AK3
GO:0090596	0.000710771	0.017130022	1.93021767	19.06228834	34	254	sensory organ morphogenesis	TOPORS;DSCAM;EPHA2;FGFR1;CRB1;GNGT1;ABR;HOXA1;KRT13;MEIS1;MFAP2;ATP2B2;PRRX2;AHI1;SOBP;PROX1;PTN;GRHL3;RP1;RPL38;SIX3;BMP7;SOX9;SOX11;TFAP2A;TWIST1;CLRN1;WNT2;WNT5A;NR4A3;BCAR3;KDM2B;NRP1;TBX18
GO:0060420	0.000713609	0.017144506	3.999895181	3.076983551	10	41	regulation of heart growth	PI16;FGFR1;NRG1;ACACB;MEF2C;NOTCH1;PROX1;TBX5;TP73;WNT2
GO:0044255	0.000722662	0.017288542	1.447856776	73.02207305	100	973	cellular lipid metabolic process	GPC6;VAV3;ECI2;PPARGC1A;LYST;CYP2U1;PIK3IP1;SPNS2;AADAC;CPT2;CTGF;PLB1;CYP1B1;CYP2D6;RDH10;LPPR5;AKR1C2;SGMS2;DRD2;CLN8;ABCD1;FABP4;FABP5;FABP6;ACSL3;GPC5;FHL2;PTGR1;LPIN1;PLCB1;PDSS1;ALOX5;CERS6;SERINC5;SGMS1;GK;CECR5;CERS2;HMGCR;ACACB;ACADL;APOA1;HTR2A;ST8SIA6;ACAT1;NPAS2;PCCA;MECR;PLCE1;PDGFRB;PDK2;ACSL5;PIK3C2B;PLCG1;PDPR;ETNK2;ACOXL;ETNK1;TMEM55A;PRKAB1;AGK;PRKAR2B;PNPLA2;PTEN;FAM135A;RBP1;R…
GO:0051147	0.000728293	0.017288542	2.273353403	11.18220851	23	149	regulation of muscle cell differentiation	CDH2;CTNNA1;CTNNA2;EP300;PI16;PLCB1;MKX;NRG1;ILK;MEF2C;MAP3K5;NOTCH1;NOV;RBM38;PROX1;SMARCD3;SOX9;BTG1;CFLAR;HDAC3;SPAG9;MYOCD;HDAC9
GO:0048704	0.000731481	0.017288542	2.675105485	7.204644412	17	96	embryonic skeletal system morphogenesis	RDH10;HOXA1;HOXA11;HOXB3;HOXB5;HOXB6;HOXC9;HOXC11;HOXD3;HOXD9;NDST1;PRRX2;DSCAML1;BMP7;SOX11;TFAP2A;TWIST1
GO:0060193	0.000731481	0.017288542	2.675105485	7.204644412	17	96	positive regulation of lipase activity	ADCY8;EGFR;FGFR1;APOA1;HTR2A;ITK;ITPR1;RHOA;NGF;PDGFRB;PLCG1;PRKAR1B;PRKAR2B;PRKCE;CALM2;CAMK4;GPR55
GO:0010664	0.000733139	0.017288542	7.425910931	1.200774069	6	16	negative regulation of striated muscle cell apoptotic process	NRG1;HMGCR;ILK;BMP7;MYOCD;BAG3
GO:0021783	0.000733139	0.017288542	7.425910931	1.200774069	6	16	preganglionic parasympathetic fiber development	HOXA1;SEMA3F;TFAP2A;NRP1;NAV2;PLXNA4
GO:0035265	0.00073759	0.017340143	2.37619225	9.831337687	21	131	organ growth	BCL2L11;PI16;FGFR1;TENM4;NRG1;ACACB;SMAD1;MATN1;MEF2C;NOTCH1;SASH3;PROX1;PTEN;SOX9;TBX5;TGFB2;TP73;WNT2;CACNA1C;WWC2;SORBS2
GO:0051050	0.000743461	0.017372679	1.472536232	65.36713836	91	871	positive regulation of transport	KCNE3;BCL2L11;ARIH2;ANP32B;CFTR;RBPMS;SNF8;CHRNB2;ADORA1;PARP1;CNST;SLC30A8;DOCK2;DPP6;DRD2;EGFR;EP300;ACSL3;FGF12;FGF14;NLGN1;NCBP2;KANK1;PLCB1;RHOQ;CADM1;PTPN22;GAS6;GDNF;CHIA;GLUD1;ANK2;GRIK1;ABR;GRM6;NRG1;HNRNPK;HCAR2;IL6;PDX1;KNG1;RHOA;RNF207;KMT2A;MYLK;NPY2R;ATP2B2;NTSR1;SH3GLB1;AZIN1;PDGFRB;GHRL;PLCG1;STX18;AHI1;PPM1A;PPP3CB;PRKCE;MAVS;SLC1A2;SOX11;SPTBN1;SRI;TCF7L2;TGFB2;TMF1;TUB;TWIST1;V…
GO:0061029	0.000743507	0.017372679	10.30811758	0.825532172	5	11	eyelid development in camera-type eye	MAP3K1;GRHL3;SOX11;TFAP2A;TWIST1
GO:0071559	0.000749629	0.017462471	1.967770457	17.63636913	32	235	response to transforming growth factor beta	TAB1;PARP1;ENG;FOLR1;NPNT;WWTR1;HSPA5;RHOA;SMAD1;SMAD9;MEF2C;MAP3K1;PDE2A;PPM1A;SOX6;EPB41L5;PTPRK;PXN;PRDM16;SOX5;SOX9;SOX11;STAR;ADAM17;TGFB2;WNT2;WNT5A;CAV2;RUNX3;CCNT2;MYOCD;TGFBRAP1
GO:0030324	0.000770854	0.017902492	2.103814868	14.03404693	27	187	lung development	TAB1;CTGF;RDH10;DHCR7;EP300;FGF1;FGFR1;IGFBP5;LAMA5;LIPA;NOTCH1;NUMA1;PDE4D;ERRFI1;PROX1;SEPN1;PTN;ATXN1;SOX9;SOX11;TBX5;THRB;WNT2;WNT5A;DLG5;MYOCD;SLC23A1
GO:0043266	0.00079841	0.018430759	2.866733593	6.003870343	15	80	regulation of potassium ion transport	KCNE3;ADORA1;DPP6;DRD2;ANK2;KCNIP2;KCNIP1;HTR2A;KCNG1;RNF207;DPP10;KCNAB1;KCNIP4;NOS1AP;KCNE2
GO:0072028	0.00079841	0.018430759	2.866733593	6.003870343	15	80	nephron morphogenesis	FGF1;NPNT;KLHL3;GDNF;HOXA11;ILK;LAMA5;PDGFRB;AHI1;KIF26B;LGR4;BMP7;SOX9;DCHS1;CD44
GO:0030902	0.000812012	0.018688459	2.301597259	10.58182148	22	141	hindbrain development	TBR1;MTPN;CTNNA2;DAB1;MYO16;SEZ6L;GRID2;HOXA1;HOXB3;HSPA5;ITGB1;LMX1A;SMAD1;SMAD9;RERE;ATP2B2;AHI1;PROX1;PTN;RORA;CUL5;KDM2B
GO:0043523	0.000837332	0.01921352	2.090609555	14.10909531	27	188	regulation of neuron apoptotic process	BCL2L11;CHL1;PPARGC1A;CNTFR;UNC5B;GABRB3;GDNF;GCLC;GRID2;NR3C1;ILK;ITGA1;MEF2C;MSH2;NGF;NGFR;OXR1;BCL2L1;SET;STAR;TFAP2A;TGFB2;TP73;NDNF;NR4A3;KDM2B;NRP1
GO:0060541	0.000842403	0.019272166	2.001439567	16.28549831	30	217	respiratory system development	TAB1;CTGF;RDH10;DHCR7;EP300;FGF1;FGFR1;MNX1;IGFBP5;LAMA5;LIPA;NOTCH1;NUMA1;PDE4D;ERRFI1;PROX1;SEPN1;PTN;ATXN1;SOX9;SOX11;TBX5;THRB;WNT2;WNT5A;KCNAB1;DISP1;DLG5;MYOCD;SLC23A1
GO:0051046	0.000856552	0.019537534	1.537790778	49.60697871	72	661	regulation of secretion	CFTR;IL1RAPL1;SNF8;CHRM3;CHRNB2;RAB3C;LRRK2;SYT2;ADORA1;RIMS4;SLC30A8;DRD2;EP300;ACSL3;FBLN1;NLGN1;PLCB1;CADM1;LRRC32;PTPN22;GAS6;GDNF;B4GALT1;FOXP1;CHIA;GLUD1;GRIK1;ABR;GRM7;NRG1;HMGCR;HNF4A;APOA1;HTR2A;ICA1;HCAR2;IL6;PDX1;ITPR1;KNG1;MEF2C;MTNR1A;NGF;NOTCH1;NOV;NPY2R;NTSR1;GHRL;SEPT5;PPP3CB;LGR4;PRKAR1B;PRKAR2B;PRKCE;SPCS3;SCG5;SOX11;SPTBN1;SRI;TCF7L2;TGFB2;TMF1;TWIST1;VEGFC;EZR;WNT5A;CACNA1C;ST…
GO:1903530	0.000867922	0.019568266	1.562379699	45.47931785	67	606	regulation of secretion by cell	CFTR;IL1RAPL1;SNF8;CHRM3;CHRNB2;RAB3C;LRRK2;SYT2;ADORA1;RIMS4;SLC30A8;DRD2;EP300;FBLN1;NLGN1;PLCB1;CADM1;LRRC32;PTPN22;GAS6;GDNF;B4GALT1;FOXP1;CHIA;GLUD1;ABR;GRM7;HMGCR;HNF4A;APOA1;HTR2A;ICA1;HCAR2;IL6;PDX1;ITPR1;MEF2C;MTNR1A;NGF;NOTCH1;NOV;NPY2R;NTSR1;GHRL;SEPT5;PPP3CB;LGR4;PRKAR1B;PRKAR2B;PRKCE;SPCS3;SCG5;SOX11;SPTBN1;SRI;TCF7L2;TGFB2;TMF1;TWIST1;VEGFC;EZR;WNT5A;CACNA1C;STAM;ARHGEF7;CACNA1G;SNC…
GO:0048048	0.000868112	0.019568266	4.290116134	2.626693275	9	35	embryonic eye morphogenesis	MFAP2;PROX1;SIX3;BMP7;SOX11;TFAP2A;TWIST1;WNT5A;KDM2B
GO:1903078	0.000868112	0.019568266	4.290116134	2.626693275	9	35	positive regulation of protein localization to plasma membrane	CNST;EPHA2;ACSL3;ITGB1;PLS1;DPP10;SPTBN1;STX3;EZR
GO:1904377	0.000868112	0.019568266	4.290116134	2.626693275	9	35	positive regulation of protein localization to cell periphery	CNST;EPHA2;ACSL3;ITGB1;PLS1;DPP10;SPTBN1;STX3;EZR
GO:0016049	0.000871047	0.019576849	1.65701487	34.0719642	53	454	cell growth	ARIH2;NRG3;FAM107A;SYT2;WDR36;MTPN;CTGF;DSCAM;ENO1;EP300;PI16;CADM1;FLRT1;SGMS1;NRG1;HNF4A;APBB2;HRG;IGFBP5;IGFBP7;IL6;ILK;ITGB1;LMX1A;NGF;NOV;FXYD2;PLCE1;PHB;PPP3CB;EPB41L5;BCL6;PAPPA2;SEMA3F;SLIT1;SLIT3;SOX9;ADAM17;BTG1;TGFB2;TNR;VCL;WNT5A;NDNF;ITCH;SORBS2;NRP1;SEMA5A;PLXNA4;LHX2;MYOCD;AATK;SERTAD2
GO:0021545	0.000874475	0.019596432	3.874644598	3.15203193	10	42	cranial nerve development	CHRNB2;HOXA1;HOXB3;HOXD3;SEMA3F;SLC1A3;TFAP2A;NRP1;NAV2;PLXNA4
GO:0048598	0.000906778	0.020261064	1.570471939	43.90330189	65	585	embryonic morphogenesis	BCL2L11;DEAF1;RDH10;DUSP1;EPHA2;ENG;MECOM;EYA2;FGFR1;FOLR1;TENM4;GDNF;ABR;HNF4A;HOXA1;HOXA11;HOXB3;HOXB5;HOXB6;HOXC9;HOXC11;HOXD3;HOXD9;NDST1;APOA1;ID2;PDX1;ITGB1;ITGB2;RNF207;AFF3;LAMA5;SMAD1;MEF2C;MFAP2;MMP9;NOTCH1;ATP2B2;PRRX2;PITX1;AHI1;SOBP;PROX1;DSCAML1;SHROOM3;EPB41L5;GRHL3;RPL38;SIX3;BMP7;SOX9;SOX11;TBX5;TFAP2A;TWIST1;CLRN1;VEGFC;WNT2;WNT5A;NR4A3;KDM2B;NRP1;TBX18;MYADM;LHX2
GO:0007196	0.000918934	0.020472988	16.48288871	0.525338655	4	7	adenylate cyclase-inhibiting G-protein coupled glutamate receptor signaling pathway	GRM3;GRM6;GRM7;GRM8
GO:0048593	0.000969115	0.021528398	2.514612254	8.030176584	18	107	camera-type eye morphogenesis	TOPORS;DSCAM;EPHA2;MEIS1;AHI1;PROX1;PTN;RP1;SIX3;BMP7;SOX9;SOX11;TFAP2A;TWIST1;WNT2;WNT5A;BCAR3;KDM2B
GO:0031589	0.000974331	0.021581715	1.819499782	22.43946541	38	299	cell-substrate adhesion	BCL2L11;EDIL3;CDK6;MSLN;COL16A1;EGFLAM;CTGF;FBLN1;KANK1;NPNT;SNED1;GAS6;HOXD3;HRG;APOA1;ILK;ITGA1;ITGB1;ITGB2;LAMA5;NOTCH1;NPY2R;PRKCE;PTEN;PTN;EPB41L5;PTPRK;PXN;BCL6;TIAM1;VCL;VEGFC;NDNF;PPFIA1;ARHGEF7;MYADM;CD36;CD44
GO:0006629	0.000978982	0.021622246	1.378284202	96.43716739	126	1285	lipid metabolic process	GPC6;VAV3;ECI2;CFTR;PPARGC1A;LYST;CYP2U1;PIK3IP1;TPP1;SPNS2;AADAC;ADORA1;CPT2;CTGF;PLB1;CYP1B1;CYP2D6;RDH10;CYP17A1;LPPR5;AKR1C2;SGMS2;DHCR7;DRD2;CLN8;ABCD1;FABP4;FABP5;FABP6;ACSL3;JAZF1;FGF1;GPC5;FHL2;PTGR1;PLCH1;LPIN1;PLCB1;PDSS1;ALOX5;CERS6;SERINC5;PLCXD2;SGMS1;GK;CECR5;NR3C1;CERS2;HMGCR;HNF4A;ACACB;HSD17B3;ACADL;APOA1;HTR2A;HCAR2;ST8SIA6;ID2;KCNMA1;ACAT1;LEPR;LIPA;LSS;MTTP;NPAS2;PCCA;MECR;PLC…
GO:0051649	0.000986019	0.021715087	1.277200527	189.947448	229	2531	establishment of localization in cell	BCL2L11;TIMM23B;BET1;DSCR3;ARIH2;ANP32B;KIF1C;TRAF3IP2;CFTR;RBPMS;CACFD1;FAF1;IL1RAPL1;SNF8;LYST;CHRM3;TEX261;CHRNB2;BTBD9;RAB3C;LRRK2;CLTC;CCR5;SYT2;ADORA1;CPT2;ATF2;RIMS4;PARP1;RAB40A;VTI1A;CTGF;SPICE1;CLVS1;CNST;DDC;SLC30A8;DIAPH1;DRD2;EGFR;EP300;STX2;EYA2;ABCD1;ACSL3;FBLN1;FGF14;RAB11FIP2;NLGN1;DENND3;NCBP2;ERC1;KANK1;PLCB1;SMG6;SEC61G;RAB38;CADM1;SLC25A30;ZDHHC20;SUN2;WWTR1;LRRC32;PTPN22;GAS…
GO:0006464	0.001011121	0.022140656	1.239354816	274.4519231	319	3657	cellular protein modification process	CDH2;AKT3;PARP2;UST;RAD50;FARP1;CDK6;TOPORS;PSMD14;B3GALT5;PRMT5;ARIH2;ZER1;TAB1;UBE2E3;POMT1;HEXIM1;NRG3;NEK6;PPARGC1A;RBPMS;ADAMTS5;FAF1;MED8;CHRM3;ADCY8;TIRAP;PCMTD1;LRRK2;TMEM132D;CCR5;NUP35;EGFLAM;ADORA1;ATF2;MYO3B;PARP1;RAB40A;CTGF;USP54;DAB1;CNST;DGUOK;DLG2;DRD2;DUSP1;PHC2;EGFR;EPHA2;ALG14;SPRED2;ENG;EP300;SENP5;EYA4;MECOM;EYA2;EYA3;FABP4;FBLN1;PPP1R35;FBXL13;FGF1;MAPK15;FGF12;FGF14;FGFR1;…
GO:0036211	0.001011121	0.022140656	1.239354816	274.4519231	319	3657	protein modification process	CDH2;AKT3;PARP2;UST;RAD50;FARP1;CDK6;TOPORS;PSMD14;B3GALT5;PRMT5;ARIH2;ZER1;TAB1;UBE2E3;POMT1;HEXIM1;NRG3;NEK6;PPARGC1A;RBPMS;ADAMTS5;FAF1;MED8;CHRM3;ADCY8;TIRAP;PCMTD1;LRRK2;TMEM132D;CCR5;NUP35;EGFLAM;ADORA1;ATF2;MYO3B;PARP1;RAB40A;CTGF;USP54;DAB1;CNST;DGUOK;DLG2;DRD2;DUSP1;PHC2;EGFR;EPHA2;ALG14;SPRED2;ENG;EP300;SENP5;EYA4;MECOM;EYA2;EYA3;FABP4;FBLN1;PPP1R35;FBXL13;FGF1;MAPK15;FGF12;FGF14;FGFR1;…
GO:0031646	0.001061532	0.023099133	6.750386456	1.275822448	6	17	positive regulation of neurological system process	WASF3;TENM4;NRG1;IL6;NGFR;TNR
GO:1902259	0.001061532	0.023099133	6.750386456	1.275822448	6	17	regulation of delayed rectifier potassium channel activity	KCNE3;KCNG1;RNF207;KCNAB1;NOS1AP;KCNE2
GO:0043113	0.001063934	0.023099133	3.756984959	3.22708031	10	43	receptor clustering	CDH2;DLG2;ETV5;NLGN1;GSN;ITGB2;PTN;NRXN2;PICK1;MAGI2
GO:0044802	0.001073106	0.023212121	1.461694131	63.56597726	88	847	single-organism membrane organization	CDH2;BCL2L11;BET1;VAV3;NEK6;IL1RAPL1;CLTC;NUP35;ADORA1;ATF2;RAB40A;VTI1A;CNST;DLG2;DOCK2;DPP6;EGFR;EPHA2;STX2;CLN8;ETV5;EYA2;ACSL3;NLGN1;LPIN1;ATP11A;CRB1;RHOQ;SEC61G;RAB38;ZDHHC20;SUN2;CNTNAP2;GAS6;GDNF;ANK2;GSN;KCNIP2;ITGB1;ITGB2;LAMA5;MAL;SH3GLB1;SNX9;STX18;PLS1;GDAP1;XKR8;ZDHHC4;PPP2R5A;NUP133;PRKG2;GOPC;NUP107;PTEN;VPS18;DPP10;PTN;PTPRD;PEX5;BCL2L1;SPCS3;RPL22;RPL30;RPL31;RPL38;RPLP0;CLIP1;A…
GO:0048646	0.001075196	0.023212121	1.40011273	84.35437833	112	1124	anatomical structure formation involved in morphogenesis	BCL2L11;TOPORS;VAV3;HOXB13;DEAF1;NEBL;TBR1;NRG3;MTPN;CTGF;CCDC13;CYP1B1;RDH10;TMPRSS6;DUSP1;EPHA2;ENG;ENPEP;EP300;EYA2;FAP;THSD7A;FGF1;FGFR1;FHL2;SASH1;FOLR1;TTLL1;TENM4;HEYL;GDNF;B4GALT1;FOXD3;MKX;GRID2;SNX10;TLX1;HOXA1;HOXA11;HOXB3;HOXC11;HRG;IL6;ILK;ITGB1;ITGB2;KCNH1;LAMA5;SMAD1;MEF2C;MEIS1;MFAP2;MMP9;SEPT2;NOTCH1;NOV;ATP2B2;EGFL7;PDGFRB;GHRL;ERAP1;PKHD1;PLCG1;ROBO4;AHI1;KIF26B;PPP3CB;PROX1;FA…
GO:0050794	0.001079464	0.023238794	1.20979824	760.1650339	811	10129	regulation of cellular process	CDH2;AKT3;KCNE3;TANK;BCL2L11;PARP2;GPC6;EDIL3;RAD50;MBNL2;FARP1;RBM5;CDK6;TOPORS;PSMD14;PCGF3;CACNG2;MYL9;PRMT5;ARIH2;ZER1;LRRN2;VAV3;TAB1;HOXB13;DEAF1;ANP32B;LAMTOR5;POMT1;CDC42EP3;HEXIM1;IGF2BP1;KHDRBS3;TBR1;NRG3;CHL1;TRAF3IP2;NEK6;IQGAP2;CFTR;WASF3;TSPAN9;PPARGC1A;RBPMS;UPK1A;ADRM1;CHD4;FAF1;IL1RAPL1;FAM107A;LZTS1;ZNF277;CELF3;AKAP11;RASSF8;DTD2;SNF8;POU6F2;PHF21B;CHRM2;MED8;LYST;CHRM3;PIK3IP1…
GO:0032880	0.001084635	0.023284708	1.448850382	67.01820271	92	893	regulation of protein localization	CDH2;BCL2L11;ARIH2;ANP32B;CFTR;RBPMS;FAF1;CHRM3;LRRK2;CLTC;PARP1;CNST;SLC30A8;DRD2;EGFR;EPHA2;EP300;ACSL3;FBLN1;NLGN1;MYCBP2;KANK1;ASTN2;RHOQ;CADM1;WWTR1;GAPVD1;LRRC32;PTPN22;GAS6;FOXP1;CHIA;GLUD1;GSN;NRG1;HMGCR;HNF4A;APOA1;ICA1;HCAR2;IL6;PDX1;ITGB1;ITPR1;RHOA;MTNR1A;MXI1;SEPT2;NOV;NUCB1;SH3GLB1;PDE2A;GHRL;PLS1;PPM1A;PPP2R5A;PPP3CB;LGR4;PRKAR1B;PRKAR2B;PRKCE;GOPC;MAVS;DPP10;EPB41L5;PTPN1;PTPN14;B…
GO:0043010	0.001118802	0.023951111	1.819777252	21.83907837	37	291	camera-type eye development	TOPORS;CYP1B1;RDH10;DSCAM;EPHA2;CLN8;GPM6A;GRM6;MEIS1;MAP3K1;MTNR1A;PDE6B;PDGFRB;AHI1;PROX1;PTN;GRHL3;RP1;SIX3;BMP7;BMPR1B;SMARCD3;SOX9;SOX11;TFAP2A;TMOD1;TUB;TWIST1;VIM;WNT2;WNT5A;CACNA1S;BCAR3;BFSP2;KDM2B;NRP1;LHX2
GO:0048639	0.001154825	0.024653417	2.185863448	11.55745041	23	154	positive regulation of developmental growth	SYT2;DRD2;DSCAM;EP300;FGFR1;PLCB1;NRG1;ACACB;HSF1;ILK;MEF2C;NGF;NOTCH1;GHRL;PLS1;SASH3;PROX1;STAT5B;TBX5;EZR;WNT2;NRP1;SEMA5A
GO:0010518	0.001184855	0.025183372	2.739720276	6.229015481	15	83	positive regulation of phospholipase activity	ADCY8;EGFR;FGFR1;HTR2A;ITK;ITPR1;NGF;PDGFRB;PLCG1;PRKAR1B;PRKAR2B;PRKCE;CALM2;CAMK4;GPR55
GO:0044087	0.001187301	0.025183372	1.516358525	50.20736575	72	669	regulation of cellular component biogenesis	CDH2;BCL2L11;CDC42EP3;IQGAP2;FAF1;SNF8;CHRNB2;COL16A1;MTPN;MYO3B;CTGF;SPICE1;EPHA2;EP300;EPS8;NLGN1;KANK1;ADGRL3;RHOQ;FLRT1;GAP43;SACS;GPM6A;GSN;HRG;APOA1;LRRTM3;RHOA;MEF2C;MAP3K1;TRIM37;NCK1;NOTCH1;SH3GLB1;SNX9;GHRL;STX18;PLXNB3;PPM1A;KIRREL;PRKCE;PROX1;PTEN;TENM2;TBC1D14;VPS18;EPB41L5;PEX5;RNF4;CLIP1;CLSTN2;BMP7;SLIT1;SOX9;SPTBN1;TMOD1;TWIST1;CLRN1;EZR;WNT5A;VPS37B;STAM;NCK2;PPFIA1;SCIN;MTMR3;L…
GO:0003207	0.001196079	0.025183372	8.834951456	0.900580552	5	12	cardiac chamber formation	MEF2C;NOTCH1;SMARCD3;SOX11;TBX5
GO:0007638	0.001196079	0.025183372	8.834951456	0.900580552	5	12	mechanosensory behavior	DRD2;CNTNAP2;STRBP;SLC1A3;NRXN2
GO:0060900	0.001196079	0.025183372	8.834951456	0.900580552	5	12	embryonic camera-type eye formation	PROX1;SOX11;TFAP2A;TWIST1;WNT5A
GO:0042063	0.001205279	0.025307562	1.975905787	15.91025641	29	212	gliogenesis	CDH2;CDK6;PRMT5;WASF3;DAB1;ETV5;GAP43;TENM4;GSN;NRG1;ID2;ILK;NAB1;NOTCH1;SOX6;PTEN;ATXN1;SOX5;SOX9;SOX11;TFAP2A;TGFB2;TP73;VIM;LRP8;HDAC11;ARHGEF7;EIF2B5;PICK1
GO:0001508	0.001222998	0.025609452	2.386582684	8.855708757	19	118	action potential	KCNMB2;CHRNB2;DPP6;FGF12;NALCN;ANK2;CTNNA3;KCNIP1;KCND2;KCNMA1;RNF207;NTSR1;SCN3A;SRI;CACNA1C;CACNA1S;CACNA1G;NOS1AP;KCNE2
GO:0071560	0.001229307	0.025671405	1.923909379	17.411224	31	232	cellular response to transforming growth factor beta stimulus	TAB1;PARP1;ENG;FOLR1;NPNT;WWTR1;HSPA5;RHOA;SMAD1;SMAD9;MEF2C;MAP3K1;PDE2A;PPM1A;SOX6;EPB41L5;PTPRK;PXN;PRDM16;SOX5;SOX9;SOX11;STAR;ADAM17;TGFB2;WNT2;WNT5A;CAV2;CCNT2;MYOCD;TGFBRAP1
GO:0043500	0.001233276	0.025684317	2.849492966	5.628628447	14	75	muscle adaptation	MTPN;PARP1;EP300;PI16;GSN;IGFBP5;PDE9A;ERRFI1;CACNA1S;NR4A3;CAMK2G;CFLAR;MLIP;KDM4A
GO:1901379	0.001245986	0.025878696	3.167702509	4.427854378	12	59	regulation of potassium ion transmembrane transport	KCNE3;DPP6;ANK2;KCNIP2;KCNIP1;KCNG1;RNF207;DPP10;KCNAB1;KCNIP4;NOS1AP;KCNE2
GO:0042325	0.001251884	0.025930924	1.352206414	105.9683116	136	1412	regulation of phosphorylation	CDH2;RAD50;PSMD14;PRMT5;VAV3;TAB1;HEXIM1;NRG3;PPARGC1A;RBPMS;FAF1;PIK3IP1;ADCY8;TIRAP;LRRK2;ADORA1;CTGF;DAB1;DRD2;DSCAM;DUSP1;EGFR;EPHA2;SPRED2;ENG;EP300;MECOM;FABP4;FBLN1;FGF1;FGFR1;RASA3;ANKRD6;MAPRE3;TAB2;PLCB1;SASH1;ALK;NPNT;RASGRP3;WWTR1;PTPN22;GAS6;PPP1R14B;ELP4;GRM5;NRG1;HMGCR;HRG;HSPA5;APOA1;HTR2A;IL6;ILK;ITGA1;ITGB2;MAS1;MAP3K1;MAP3K5;MMP9;MRE11A;MST1R;NCK1;NDUFS4;NELL1;NGF;NGFR;PLCE1;SN…
GO:0050771	0.00128566	0.026558766	3.646246476	3.302128689	10	44	negative regulation of axonogenesis	DAB1;RHOA;NGFR;PTEN;SEMA3F;TNR;WNT5A;NRP1;SEMA5A;AATK
GO:0071495	0.001307043	0.026927888	1.373942985	92.75979681	121	1236	cellular response to endogenous stimulus	PSMD14;TAB1;LAMTOR5;CFTR;PPARGC1A;ADCY8;LRRK2;COL16A1;PARP1;CTGF;CTNNA1;DDC;AKR1C2;TMPRSS6;DIAPH1;DUSP1;EGFR;ELAVL4;ENG;EP300;FGF1;FGF12;FGFR1;RASA3;LPIN1;KANK1;RHOQ;FOLR1;ACAP2;FLRT1;NPNT;GABRB3;RASGRP3;WWTR1;PTPN22;NR6A1;HEYL;NR3C1;NRG1;HNF4A;HSPA5;NDST1;IGFBP5;IL6;ILK;ITPR1;RHOA;VWC2L;SMAD1;SMAD9;MAS1;MEF2C;MAP3K1;NR3C2;NGF;NGFR;NOTCH1;PDE2A;PDE4B;PDE4D;PDGFRB;PDK2;GHRL;PLCG1;SHC3;ERRFI1;PPM1A…
GO:0001654	0.001319751	0.027116824	1.743313492	25.14120706	41	335	eye development	TOPORS;CYP1B1;RDH10;DSCAM;EPHA2;CLN8;CRB1;GNGT1;GPM6A;GRM6;MEIS1;MAP3K1;MFAP2;MTNR1A;PDE6B;PDGFRB;AHI1;PROX1;PTN;GRHL3;RP1;SIX3;BMP7;BMPR1B;SMARCD3;SOX9;SOX11;TFAP2A;TGFB2;TMOD1;TUB;TWIST1;VIM;WNT2;WNT5A;CACNA1S;BCAR3;BFSP2;KDM2B;NRP1;LHX2
GO:0031076	0.001335159	0.027287088	3.983157468	2.776790034	9	37	embryonic camera-type eye development	RDH10;PROX1;SIX3;BMP7;SOX11;TFAP2A;TWIST1;WNT5A;KDM2B
GO:0046622	0.001335159	0.027287088	3.983157468	2.776790034	9	37	positive regulation of organ growth	FGFR1;NRG1;ACACB;MEF2C;NOTCH1;SASH3;PROX1;TBX5;WNT2
GO:0061138	0.001350997	0.02753735	2.014698774	14.55938558	27	194	morphogenesis of a branching epithelium	HOXB13;RDH10;EPHA2;ENG;ETV5;FGF1;FGFR1;NPNT;GDNF;B4GALT1;HOXA11;IL6;ILK;LAMA5;NOTCH1;LGR4;PROX1;PXN;BMP7;SOX9;WNT2;WNT5A;DCHS1;NRP1;SEMA5A;DLG5;CD44
GO:2000145	0.001375154	0.027930131	1.525362319	47.1303822	68	628	regulation of cell motility	CDK6;PPARGC1A;TIRAP;CCSAP;ADORA1;CTNNA1;CYP1B1;AMOTL1;DRD2;EGFR;EPHA2;ENG;FBLN1;FGF1;KANK1;PLCB1;SASH1;SUN2;GAS6;FOXP1;ABR;GSN;HRG;HSPA5;IGFBP5;IL6;ILK;RHOA;LAMA4;LAMA5;MAP3K1;MMP9;MYLK;NOTCH1;NOV;EGFL7;PDE4D;PDGFRB;PLCG1;PLXNB3;ROBO4;ULK4;PRKCE;PROX1;PTEN;SRGAP1;EPB41L5;PTPRK;SOX9;ADAM17;TBX5;TGFB2;THBS4;TWIST1;VCL;VEGFC;WNT5A;PRR5L;STK24;IKBKAP;NRP1;ARHGEF7;SEMA5A;SPAG9;MYADM;HDAC9;MAGI2;SRGAP3
GO:0046822	0.001377556	0.027930131	1.982931125	15.30986938	28	204	regulation of nucleocytoplasmic transport	ANP32B;RBPMS;FAF1;PARP1;EGFR;EP300;NCBP2;KANK1;WWTR1;GAS6;IL6;RHOA;MXI1;NOV;PDE2A;PPM1A;PPP3CB;IWS1;MAVS;PTPN14;BMP7;SRI;TCF7L2;CAMK4;INPP4B;HDAC3;SEMA5A;CD36
GO:0044710	0.001414599	0.028605509	1.205857044	398.8821359	447	5315	single-organism metabolic process	CDH2;PARP2;OCLN;GPC6;UST;RAD50;PSMD14;B3GALT5;WARS2;PRMT5;VAV3;TAB1;ECI2;LAMTOR5;POMT1;NEK6;CFTR;ALDH1L1;FTCD;PPARGC1A;ADAMTS5;LZTS1;DTD2;LYST;CHRM3;CYP2U1;PIK3IP1;ADCY8;TIRAP;TPP1;LRRK2;CLTC;CCR5;SPNS2;NUP35;AADAC;ACMSD;COL16A1;ADK;EGFLAM;NADK2;ADORA1;CPOX;CPT2;NDUFAF6;PXDNL;ATF2;PARP1;CRYM;CTGF;CTSD;PLB1;UPP2;CYP1B1;CYP2D6;RDH10;CLVS1;AK8;CYP17A1;ADSS;DARS;DBH;LPPR5;DDC;AKR1C2;SGMS2;IDO2;DGUOK;…
GO:0051899	0.001422552	0.028690626	2.581372913	6.979499274	16	93	membrane depolarization	CACNG2;CACFD1;CHRNB2;LRRK2;FGF12;NALCN;GCLC;ANK2;GRIK1;KMT2A;NGFR;NTSR1;SCN3A;CACNA1C;CACNA1S;CACNA1G
GO:0032922	0.001453038	0.029228568	3.101505289	4.502902758	12	60	circadian regulation of gene expression	PRMT5;PPARGC1A;DRD2;ID2;KMT2A;NGFR;NPAS2;LGR4;PRKG2;RORA;TOP1;HDAC3
GO:0061024	0.001474437	0.029545384	1.408733159	75.49866957	101	1006	membrane organization	CDH2;BCL2L11;BET1;VAV3;NEK6;IL1RAPL1;SNF8;CLTC;NUP35;ADORA1;ATF2;RAB40A;VTI1A;CLVS1;CNST;DLG2;DOCK1;DOCK2;DPP6;EGFR;EPHA2;STX2;CLN8;ETV5;EYA2;ACSL3;NLGN1;LPIN1;ATP11A;CRB1;RHOQ;SEC61G;RAB38;ZDHHC20;SUN2;CNTNAP2;GAS6;GDNF;ANK2;GSN;KCNIP2;ANXA7;ITGB1;ITGB2;LAMA5;MAL;SH3GLB1;SNX9;HMP19;STX18;PLS1;PMP2;GDAP1;XKR8;ZDHHC4;PPP2R5A;PRKAB1;NUP133;PRKG2;GOPC;NUP107;PTEN;VPS18;DPP10;PTN;PTPRD;PEX5;BCL2L1;SP…
GO:0001932	0.0014767	0.029545384	1.356956772	99.28900581	128	1323	regulation of protein phosphorylation	CDH2;RAD50;PSMD14;PRMT5;TAB1;HEXIM1;NRG3;RBPMS;FAF1;ADCY8;TIRAP;LRRK2;ADORA1;CTGF;DAB1;DRD2;DUSP1;EGFR;EPHA2;SPRED2;ENG;EP300;MECOM;FABP4;FBLN1;FGF1;FGFR1;RASA3;ANKRD6;MAPRE3;TAB2;PLCB1;SASH1;ALK;NPNT;RASGRP3;WWTR1;PTPN22;GAS6;ELP4;GRM5;NRG1;HMGCR;HRG;HSPA5;APOA1;HTR2A;IL6;ILK;ITGA1;ITGB2;MAS1;MAP3K1;MAP3K5;MMP9;MRE11A;MST1R;NCK1;NDUFS4;NELL1;NGF;NGFR;PLCE1;SNX9;PDE4D;PDGFRB;GHRL;PHB;PKHD1;PLCL1;…
GO:0043583	0.001484208	0.029545384	1.97159771	15.38491776	28	205	ear development	BCL2L11;ANP32B;RDH10;FGFR1;GABRB3;ABR;HOXA1;KCNMA1;NOTCH1;ATP2B2;PRRX2;PDGFRB;AHI1;SOBP;PROX1;GRHL3;RPL38;PCDH15;SOX9;TFAP2A;TWIST1;USH2A;CLRN1;WNT5A;NR4A3;DCHS1;NRP1;TBX18
GO:0072659	0.001484208	0.029545384	1.97159771	15.38491776	28	205	protein localization to plasma membrane	CDH2;CLTC;RAB40A;CNST;DPP6;EPHA2;ACSL3;RHOQ;GAS6;ANK2;ITGB1;LAMA5;PLS1;PPP2R5A;PRKG2;GOPC;DPP10;BCL2L1;CLIP1;SPTBN1;STX3;TUB;EZR;KCNIP4;PPFIA1;MYADM;KCNB2;STX8
GO:0045187	0.001491974	0.029557245	6.187449393	1.350870827	6	18	regulation of circadian sleep/wake cycle	sleep	CHRNB2;ADORA1;DRD2;IL6;NPY2R;GHRL
GO:0009611	0.001492517	0.029557245	1.405755067	76.39925012	102	1018	response to wounding	KCNMB2;MYL9;VAV3;HOXB13;CHL1;LYST;ADORA1;MTPN;RTN4RL1;CTGF;CTNNA1;DGKB;DGKH;TMPRSS6;DOCK1;DRD2;ENG;STX2;F11;FABP4;FBLN1;ENPP4;KANK1;FOLR1;GAP43;GAS6;B4GALT1;FOXP1;IL17B;SCARA5;ABR;GSN;NRG1;HMGCR;HNF4A;HRG;HSPA5;APOA1;IL6;ILK;PDX1;ITGA1;ITGB1;ITGB2;ITPR1;KCNMA1;KCNMB1;KNG1;RHOA;MAS1;MAP3K1;MYB;MYLK;NGFR;NINJ2;NOTCH1;NOV;ATP2B2;PDE2A;PDE9A;PDGFRB;GHRL;PHB;PIK3C2B;PLCG1;IL20RB;FAM46A;PRKAR1B;PRKAR2B…
GO:1901215	0.001502397	0.029676222	2.136503443	11.78259555	23	157	negative regulation of neuron death	CHL1;PPARGC1A;LRRK2;CNTFR;UNC5B;GABRB3;GDNF;GCLC;IL6;ILK;MEF2C;MSH2;NGF;NGFR;OXR1;BCL2L1;SET;STAR;TP73;NDNF;NR4A3;KDM2B;NRP1
GO:0070201	0.001521824	0.029982668	1.464673751	58.31259071	81	777	regulation of establishment of protein localization	BCL2L11;ARIH2;ANP32B;CFTR;RBPMS;FAF1;CHRM3;LRRK2;PARP1;CNST;SLC30A8;DRD2;EGFR;EPHA2;EP300;ACSL3;FBLN1;KANK1;RHOQ;CADM1;WWTR1;GAPVD1;LRRC32;PTPN22;GAS6;FOXP1;CHIA;GLUD1;NRG1;HMGCR;HNF4A;APOA1;ICA1;HCAR2;IL6;PDX1;ITGB1;ITPR1;RHOA;MTNR1A;MXI1;NOV;NUCB1;SH3GLB1;PDE2A;GHRL;PLS1;PPM1A;PPP2R5A;PPP3CB;LGR4;PRKAR1B;PRKAR2B;PRKCE;GOPC;MAVS;DPP10;EPB41L5;PTPN1;PTPN14;BCL2L1;SPCS3;BMP7;BNIP3L;SPTBN1;SRI;TCF7…
GO:0010001	0.00156891	0.030238075	2.089558757	12.53307934	24	167	glial cell differentiation	CDH2;CDK6;PRMT5;WASF3;DAB1;GAP43;TENM4;GSN;NRG1;ID2;ILK;NAB1;NOTCH1;SOX6;PTEN;SOX5;SOX9;SOX11;TFAP2A;TP73;VIM;HDAC11;EIF2B5;PICK1
GO:1904062	0.00156891	0.030238075	2.089558757	12.53307934	24	167	regulation of cation transmembrane transport	KCNE3;DPP6;DRD2;FGF12;FGF14;ANK2;KCNIP2;KCNIP1;KCNG1;RNF207;MMP9;FXYD2;NTSR1;PDE4B;PDE4D;PRKCE;DPP10;SRI;CACNB2;KCNAB1;KCNIP4;CALM2;NOS1AP;KCNE2
GO:2000027	0.00156891	0.030238075	2.089558757	12.53307934	24	167	regulation of organ morphogenesis	ETV5;FGF1;FGFR1;ANKRD6;GDNF;B4GALT1;HOXA11;HOXC11;RNF207;NGFR;NOTCH1;AHI1;LGR4;PTN;GRHL3;BMP7;SOX9;TBX5;TFAP2A;TWIST1;WNT2;WNT5A;ZNRF3;MAGI2
GO:0006836	0.001574119	0.030238075	1.990592983	14.70948234	27	196	neurotransmitter transport	RAB3C;LRRK2;SYT2;RIMS4;DRD2;STX2;CLN8;NLGN1;SV2C;GDNF;GLS;ICA1;SLC6A17;MEF2C;NGF;SEPT5;SLC17A6;SLC1A2;SLC1A3;SLC6A12;SLC6A13;SLC22A2;STX3;SYN3;PPFIA1;NRXN2;SNCAIP
GO:0001766	0.001592247	0.030238075	37.06138934	0.300193517	3	4	membrane raft polarization	DOCK2;GSN;MAL
GO:0021615	0.001592247	0.030238075	37.06138934	0.300193517	3	4	glossopharyngeal nerve morphogenesis	HOXB3;HOXD3;PLXNA4
GO:0031580	0.001592247	0.030238075	37.06138934	0.300193517	3	4	membrane raft distribution	DOCK2;GSN;MAL
GO:0070777	0.001592247	0.030238075	37.06138934	0.300193517	3	4	D-aspartate transport	NTSR1;SLC1A2;SLC1A3
GO:0070779	0.001592247	0.030238075	37.06138934	0.300193517	3	4	D-aspartate import	NTSR1;SLC1A2;SLC1A3
GO:0071603	0.001592247	0.030238075	37.06138934	0.300193517	3	4	endothelial cell-cell adhesion	CYP1B1;NOV;THBS4
GO:0097118	0.001592247	0.030238075	37.06138934	0.300193517	3	4	neuroligin clustering involved in postsynaptic membrane assembly	CDH2;NRXN2;MAGI2
GO:2000741	0.001592247	0.030238075	37.06138934	0.300193517	3	4	positive regulation of mesenchymal stem cell differentiation	SOX6;SOX5;SOX9
GO:0048568	0.001597053	0.030238075	1.630173349	32.57099661	50	434	embryonic organ development	RDH10;EGFR;EPHA2;ENG;FGFR1;FOLR1;FOXD3;ABR;HOXA1;HOXA11;HOXB3;HOXB5;HOXB6;HOXC9;HOXC11;HOXD3;HOXD9;HSF1;NDST1;ID2;RNF207;MEF2C;MFAP2;KMT2A;MYB;NOTCH1;ATP2B2;PRRX2;AHI1;SOBP;PROX1;DSCAML1;GRHL3;RPL38;SIX3;BMP7;SOX9;SOX11;SP2;TFAP2A;TGFB2;TPO;TWIST1;CLRN1;WNT2;WNT5A;NR4A3;KDM2B;NRP1;TBX18
GO:0007613	0.001597502	0.030238075	2.548110937	7.054547654	16	94	memory	ADCY8;CHRNB2;BTBD9;DBH;DRD2;EP300;SORCS3;PLCB1;GRM7;HTR2A;NQO2;PAIP2;PDE4D;PPP3CB;PTEN;CAMK4
GO:0072091	0.001597502	0.030238075	2.548110937	7.054547654	16	94	regulation of stem cell proliferation	LRRK2;CTNNA1;DRD2;FBLN1;FGFR1;NOTCH1;OVOL1;PRRX2;SIX3;SMARCD3;SOX9;SOX11;VEGFC;WNT2;WNT5A;TBX18
GO:1990778	0.001597915	0.030238075	1.960391637	15.45996613	28	206	protein localization to cell periphery	CDH2;CLTC;RAB40A;CNST;DPP6;EPHA2;ACSL3;RHOQ;GAS6;ANK2;ITGB1;LAMA5;PLS1;PPP2R5A;PRKG2;GOPC;DPP10;BCL2L1;CLIP1;SPTBN1;STX3;TUB;EZR;KCNIP4;PPFIA1;MYADM;KCNB2;STX8
GO:0031325	0.001627622	0.030724366	1.25049238	213.2124456	252	2841	positive regulation of cellular metabolic process	CDH2;BCL2L11;RAD50;TOPORS;PSMD14;ARIH2;VAV3;TAB1;DEAF1;ANP32B;TBR1;NRG3;PPARGC1A;RBPMS;ADRM1;CELF3;ADCY8;TIRAP;LRRK2;AADAC;ADORA1;MTPN;ATF2;PARP1;CTGF;DAB1;TMPRSS6;GLIS3;DRD2;DSCAM;E2F3;EGFR;ELF3;ENG;EP300;ETV5;MECOM;EYA3;ACSL3;FBLN1;FGF1;FGFR1;FHL2;RASA3;ANKRD6;NCBP2;MAPRE3;ERC1;TAB2;FLI1;LPIN1;PLCB1;CAMTA1;MCF2L;SASH1;RHOQ;KAT6B;PATZ1;ALK;ZBTB38;NPNT;RASGRP3;WWTR1;RWDD3;PTPN22;GAS6;NR6A1;HEYL;G…
GO:0050807	0.00164207	0.030920942	2.45623385	7.729983067	17	103	regulation of synapse organization	CDH2;CHRNB2;CTNNA2;DRD2;ETV5;NLGN1;ADGRL3;FLRT1;LRRTM3;MEF2C;GHRL;PTEN;CLSTN2;SLIT1;WNT5A;NEURL1;MAGI2
GO:0010817	0.001651609	0.031024341	1.595575496	35.8731253	54	478	regulation of hormone levels	CFTR;PPARGC1A;CHRM3;SLC16A10;ADORA1;CRYM;CYP1B1;RDH10;CYP17A1;AKR1C2;SLC30A8;DRD2;ENPEP;RAB11FIP2;BACE2;GLUD1;SLCO4A1;NR3C1;HMGCR;HNF4A;HSD17B3;HTR2A;ICA1;HCAR2;IL6;PDX1;ITPR1;KCNMA1;MTNR1A;NGF;NOV;GHRL;PPP3CB;UBE2Q1;PRKAR1B;PRKAR2B;PRKCE;PTPRN;RBP1;SPCS3;SCG5;SOX11;SRI;STAR;STAT5B;TCF7L2;TMF1;TPO;CACNA1C;CAMK2G;DGAT2;ARHGEF7;SGPL1;EIF2AK3
GO:1903827	0.001665863	0.031215591	1.580674345	37.52418965	56	500	regulation of cellular protein localization	CDH2;BCL2L11;ARIH2;ANP32B;RBPMS;FAF1;LRRK2;CLTC;PARP1;CNST;EGFR;EPHA2;EP300;ACSL3;KANK1;ASTN2;RHOQ;WWTR1;GAS6;GSN;NRG1;IL6;ITGB1;RHOA;MXI1;NOV;NUCB1;SH3GLB1;PDE2A;PLS1;PPM1A;PPP2R5A;PPP3CB;GOPC;MAVS;DPP10;PTPN1;PTPN14;BCL2L1;BMP7;BNIP3L;SPTBN1;SRI;STX3;TCF7L2;EZR;CAMK4;PPFIA1;RUVBL1;HDAC3;DPH6;SEMA5A;EIF2AK3;CD36;STX8;GCC2
GO:0045165	0.001695138	0.031686677	1.82095146	20.03791727	34	267	cell fate commitment	TBR1;POU6F2;EYA2;FGF1;FGFR1;GAP43;TENM4;GDNF;NRG1;MNX1;TLX1;HOXA11;HOXC11;ID2;IL6;ITGB1;SMAD1;MEF2C;NOTCH1;PITX1;SOX6;PROX1;DSCAML1;RORA;NEUROG2;SIX3;SOX5;SOX9;TCF7L2;TGFB2;TRPS1;WNT2;WNT5A;NRP1
GO:0001780	0.001728724	0.031772048	12.36135812	0.600387034	4	8	neutrophil homeostasis	MECOM;HCAR2;IL6;PDE4B
GO:0048318	0.001728724	0.031772048	12.36135812	0.600387034	4	8	axial mesoderm development	EPHA2;EPB41L5;RPL38;TCF7L1
GO:0048843	0.001728724	0.031772048	12.36135812	0.600387034	4	8	negative regulation of axon extension involved in axon guidance	SEMA3F;WNT5A;NRP1;SEMA5A
GO:0097091	0.001728724	0.031772048	12.36135812	0.600387034	4	8	synaptic vesicle clustering	CDH2;NLGN1;PTEN;MAGI2
GO:1901629	0.001728724	0.031772048	12.36135812	0.600387034	4	8	regulation of presynaptic membrane organization	CDH2;NLGN1;PTEN;MAGI2
GO:1903897	0.001728724	0.031772048	12.36135812	0.600387034	4	8	regulation of PERK-mediated unfolded protein response	HSPA5;NCK1;PTPN1;NCK2
GO:1904071	0.001728724	0.031772048	12.36135812	0.600387034	4	8	presynaptic active zone assembly	CDH2;NLGN1;PTEN;MAGI2
GO:1903649	0.001760289	0.032274772	1.621509334	32.72109337	50	436	regulation of cytoplasmic transport	ARIH2;ANP32B;RBPMS;FAF1;LRRK2;PARP1;CNST;DIAPH1;EGFR;EP300;ACSL3;NCBP2;KANK1;WWTR1;GAS6;ANK2;NRG1;IL6;RHOA;MXI1;NGF;NOV;NTSR1;SH3GLB1;PDE2A;PDE4D;PLCG1;STX18;PPM1A;PPP3CB;IWS1;PRKCE;GOPC;MAVS;PTPN14;BMP7;BNIP3L;SRI;TCF7L2;EZR;CACNA1C;CALM2;CAMK4;RUVBL1;INPP4B;HDAC3;DPH6;SEMA5A;CD36;GCC2
GO:0045944	0.001782187	0.032598293	1.398871493	75.94895985	101	1012	positive regulation of transcription from RNA polymerase II promoter	TBR1;PPARGC1A;ATF2;PARP1;TMPRSS6;GLIS3;DRD2;EGFR;ELF3;ENG;EP300;ETV5;MECOM;FGF1;FLI1;LPIN1;CAMTA1;MCF2L;RHOQ;KAT6B;PATZ1;ZBTB38;NPNT;WWTR1;NR6A1;HEYL;GDNF;FOXD3;AAMDC;NR3C1;HNF4A;HNRNPK;TLX1;HOXA1;HOXB5;HOXC11;HOXD8;HOXD9;HSF1;HSPA5;TFAP2E;ID2;IL6;PDX1;SMAD1;SMAD9;MEF2C;MEIS1;KMT2A;MYB;NCK1;RERE;NFIA;NOTCH1;NPAS2;ARID4B;PITX1;TET2;AHI1;PPP3CB;SOX6;PROX1;ARNTL2;MAVS;MICAL3;GRHL3;RNF4;RORA;ATXN1;NE…
GO:0043412	0.001794354	0.032721394	1.221589966	286.3846154	329	3816	macromolecule modification	CDH2;AKT3;PARP2;UST;RAD50;FARP1;CDK6;TOPORS;PSMD14;B3GALT5;PRMT5;ARIH2;ZER1;TAB1;UBE2E3;POMT1;HEXIM1;NRG3;NEK6;PPARGC1A;RBPMS;ADAMTS5;FAF1;MED8;CHRM3;ADCY8;TIRAP;PCMTD1;LRRK2;TMEM132D;CCR5;NUP35;EGFLAM;ADORA1;ATF2;MYO3B;PARP1;RAB40A;PIWIL4;CTGF;USP54;DAB1;CNST;DGUOK;DLG2;DNTT;DRD2;DUSP1;PHC2;EGFR;EPHA2;ALG14;SPRED2;ENG;EP300;SENP5;EYA4;MECOM;EYA2;EYA3;FABP4;FBLN1;ALKBH3;PPP1R35;FBXL13;FGF1;MAPK15…
GO:0030879	0.001797457	0.032721394	2.240668187	9.831337687	20	131	mammary gland development	BCL2L11;DEAF1;NRG3;EPHA2;ELF3;ETV5;B4GALT1;NR3C1;NRG1;HOXD9;ID2;IGFBP5;MGMT;ATP2B2;SOX9;STAT5B;WNT2;WNT5A;NEURL1;EIF2AK3
GO:0051169	0.001806787	0.032813307	1.63657667	31.14507741	48	415	nuclear transport	ANP32B;RBPMS;FAF1;PARP1;EGFR;EP300;NCBP2;KANK1;SMG6;WWTR1;GAS6;IL6;EIF6;KPNA3;TNPO1;RHOA;MXI1;NCBP1;RERE;NOV;PDE2A;NCKIPSD;PPM1A;PPP3CB;LSG1;IWS1;NUP133;NUP107;MAVS;PTPN14;BCL6;ATXN1;SET;SIX3;BMP7;SPTBN1;SRI;TCF7L2;TGFB2;TRPS1;WRN;CAMK4;INPP4B;HDAC3;MCM3AP;SEMA5A;SRSF11;CD36
GO:0007216	0.001824157	0.033050454	7.730076861	0.975628931	5	13	G-protein coupled glutamate receptor signaling pathway	GRM3;GRM5;GRM6;GRM7;GRM8
GO:0050806	0.001828798	0.03305639	2.427841635	7.805031447	17	104	positive regulation of synaptic transmission	CHRNB2;DRD2;NLGN1;SHANK2;GRIK1;NGFR;NTSR1;PAIP2;PRKCE;PTEN;PTN;RASGRF2;CLSTN2;SLC1A3;STX3;TNR;CA2
GO:0035176	0.001841948	0.033137762	3.443225923	3.452225448	10	46	social behavior	CHRNB2;CLN8;SHANK2;DNAJC9;CNTNAP2;GRID1;ANXA7;PPP3CB;PTEN;NRXN2
GO:0051703	0.001841948	0.033137762	3.443225923	3.452225448	10	46	intraspecies interaction between organisms	CHRNB2;CLN8;SHANK2;DNAJC9;CNTNAP2;GRID1;ANXA7;PPP3CB;PTEN;NRXN2
GO:0060538	0.001847747	0.033164241	2.060465248	12.6831761	24	169	skeletal muscle organ development	CNTFR;EP300;FLNB;HEYL;MNX1;HMGCR;HOXD9;IGFBP5;MEF2C;NGFR;NOTCH1;PITX1;SEPN1;SOX11;TWIST1;CACNA1S;KCNAB1;DISP1;CAV2;CFLAR;NEURL1;LARGE;MYOCD;HDAC9
GO:0065007	0.001865187	0.033399055	1.208171911	839.9414611	886	11192	biological regulation	CDH2;AKT3;KCNE3;TANK;BCL2L11;PARP2;GPC6;EDIL3;RAD50;MBNL2;FARP1;RBM5;CDK6;TOPORS;PSMD14;KCNMB2;PCGF3;CACNG2;MYL9;PRMT5;ARIH2;ZER1;LRRN2;VAV3;TAB1;UBE2E3;HOXB13;DEAF1;ANP32B;LAMTOR5;POMT1;CDC42EP3;HEXIM1;IGF2BP1;KHDRBS3;CELF2;TBR1;NRG3;CHL1;TRAF3IP2;NEK6;IQGAP2;CFTR;WASF3;TSPAN9;PPARGC1A;RBPMS;UPK1A;ADRM1;CHD4;CACFD1;FAF1;IL1RAPL1;FAM107A;LZTS1;ZNF277;CELF3;AKAP11;RASSF8;DTD2;SNF8;POU6F2;PHF21B;CH…
GO:0048583	0.001928542	0.034453027	1.22629343	263.8701016	305	3516	regulation of response to stimulus	CDH2;TANK;BCL2L11;FARP1;CDK6;PSMD14;CACNG2;PRMT5;VAV3;TAB1;LAMTOR5;POMT1;HEXIM1;TBR1;TRAF3IP2;NEK6;CFTR;PPARGC1A;RBPMS;FAF1;LZTS1;ZNF277;AKAP11;PIK3IP1;CHRNB2;TIRAP;ARHGEF25;LRRK2;SPNS2;NUP35;ADORA1;MTPN;ATF2;PARP1;CTGF;CTNNA1;CTNNA2;CYP1B1;ARHGAP36;DAB1;DBH;AKR1C2;TMPRSS6;DACT2;DOCK1;DOCK2;DRD2;DSCAM;DUSP1;EGFR;EPHA2;SPRED2;ENG;EP300;STX2;EPS8;MECOM;EYA3;F11;FABP4;FAP;FBLN1;UNC5B;PI16;FGF1;FGF14…
GO:0030032	0.001938659	0.034553218	3.172093023	4.052612482	11	54	lamellipodium assembly	VAV3;WASF3;EPHA2;HRG;NCK1;PLXNB3;PXN;CLRN1;VCL;NCK2;ARHGEF7
GO:0001667	0.001972598	0.035076537	1.76912471	21.76403	36	290	ameboidal-type cell migration	CYP1B1;AMOTL1;EPHA2;CENPV;FAP;FGF1;SASH1;FOLR1;GDNF;FOXP1;HRG;APOA1;ILK;ITGB1;LAMA5;MMP9;NOTCH1;NOV;PLCG1;PRKCE;PROX1;PTEN;EPB41L5;SEMA3F;SOX9;TGFB2;TWIST1;VEGFC;WNT5A;PRR5L;NRP1;ARHGEF7;SGPL1;SEMA5A;HDAC9;ZEB2
GO:0071705	0.001983785	0.035193807	1.451900573	58.01239719	80	773	nitrogen compound transport	IGF2BP1;CFTR;FAF1;CHRM3;CHRNB2;SLC16A10;NUP35;ADORA1;CPT2;CRYM;SLC35F3;DDC;SLC30A8;DRD2;CLN8;RAB11FIP2;NCBP2;SMG6;SLC35A3;FOLR1;CALHM1;SERINC5;GDNF;GLS;GLUD1;SLCO4A1;GRIK1;GRM7;HMGCR;HNF4A;ACACB;HTR2A;ICA1;IL6;PDX1;ITPR1;KIF5C;RHOA;SLC6A17;MTNR1A;NCBP1;SEPT2;NOV;NPY2R;NTSR1;OCA2;AZIN1;GHRL;PPM1A;PPP3CB;UBE2Q1;IWS1;NUP133;PRKAR1B;PRKAR2B;PRKCE;SLC17A6;NUP107;PTPRN;SPCS3;SLC1A2;SLC1A3;SLC6A12;SLC6A…
GO:0010256	0.001992296	0.03526318	1.566139241	37.82438316	56	504	endomembrane system organization	CDH2;PRMT5;NEK6;LYST;LRRK2;CLTC;NUP35;RAB40A;VTI1A;CNST;DPP6;EPHA2;STX2;ACSL3;LPIN1;CRB1;RHOQ;RAB38;SUN2;GAS6;ANK2;SNX10;ITGB1;LAMA5;SH3GLB1;SNX9;STX18;PLS1;XKR8;PPP2R5A;NUP133;PRKG2;GOPC;NUP107;PTEN;VPS18;DPP10;BCL2L1;CLIP1;ANO3;SPTBN1;STX3;TGFB2;TMF1;TUB;EZR;CACNA1S;KCNIP4;PPFIA1;CAV2;MYADM;ZW10;KCNB2;EIF2AK3;STX8;GCC2
GO:0030334	0.002031194	0.035660404	1.517786561	44.50368892	64	593	regulation of cell migration	PPARGC1A;TIRAP;ADORA1;CYP1B1;AMOTL1;DRD2;EGFR;EPHA2;ENG;FBLN1;FGF1;KANK1;PLCB1;SASH1;SUN2;GAS6;FOXP1;ABR;GSN;HRG;HSPA5;IGFBP5;IL6;ILK;RHOA;LAMA4;LAMA5;MAP3K1;MMP9;MYLK;NOTCH1;NOV;EGFL7;PDE4D;PDGFRB;PLCG1;PLXNB3;ROBO4;ULK4;PRKCE;PROX1;PTEN;SRGAP1;EPB41L5;PTPRK;SOX9;ADAM17;TBX5;TGFB2;THBS4;VCL;VEGFC;WNT5A;PRR5L;STK24;IKBKAP;NRP1;ARHGEF7;SEMA5A;SPAG9;MYADM;HDAC9;MAGI2;SRGAP3
GO:0007389	0.002032529	0.035660404	1.608680355	32.94623851	50	439	pattern specification process	TBR1;NRG3;ENG;EP300;FGF1;FGFR1;FOLR1;GDNF;MNX1;HOXA1;HOXA11;HOXB3;HOXB5;HOXB6;HOXC5;HOXC6;HOXC9;HOXC11;HOXD3;HOXD8;HOXD9;RNF207;FEZF1;SMAD1;MEF2C;KMT2A;NOTCH1;IRX4;AHI1;DSCAML1;SHROOM3;EPB41L5;GRHL3;GALNT11;SEMA3F;SIX3;BMP7;BMPR1B;SMARCD3;TBX5;WNT2;WNT5A;TCF7L1;KDM2B;OFD1;DISP1;NRP1;SEMA5A;TBX18;LHX2
GO:0008038	0.00203335	0.035660404	4.128413085	2.401548137	8	32	neuron recognition	CNTN4;DSCAM;GAP43;CNTNAP2;OPCML;NTM;NRP1;SEMA5A
GO:0031128	0.00203335	0.035660404	4.128413085	2.401548137	8	32	developmental induction	FGF1;FGFR1;GDNF;HOXA11;HOXC11;SIX3;SOX9;WNT2
GO:0060045	0.002043409	0.035754996	5.711118032	1.425919207	6	19	positive regulation of cardiac muscle cell proliferation	FGFR1;NRG1;MEF2C;NOTCH1;TBX5;WNT2
GO:0048754	0.002102287	0.036701437	2.074028462	12.08278907	23	161	branching morphogenesis of an epithelial tube	RDH10;EPHA2;ENG;ETV5;FGF1;NPNT;GDNF;B4GALT1;HOXA11;ILK;LAMA5;NOTCH1;LGR4;PXN;BMP7;SOX9;WNT2;WNT5A;DCHS1;NRP1;SEMA5A;DLG5;CD44
GO:0042060	0.00212532	0.037019214	1.465712022	53.88473633	75	718	wound healing	KCNMB2;MYL9;VAV3;LYST;MTPN;DGKB;DGKH;TMPRSS6;DOCK1;ENG;STX2;F11;FBLN1;ENPP4;KANK1;GAP43;GAS6;B4GALT1;SCARA5;GSN;NRG1;HMGCR;HNF4A;HRG;HSPA5;APOA1;IL6;ILK;ITGA1;ITGB1;ITGB2;ITPR1;KCNMA1;KCNMB1;KNG1;RHOA;MAP3K1;MYB;MYLK;NINJ2;NOTCH1;NOV;ATP2B2;PDE2A;PDE9A;PDGFRB;PIK3C2B;PLCG1;FAM46A;PRKAR1B;PRKAR2B;PRKCE;PRKG1;PRKG2;TRPC7;SEPN1;PTPN1;GRHL3;SOS1;ADAM17;TGFB2;VCL;VEGFC;WNT5A;LRP8;TFPI2;SCUBE1;CALM2;DO…
GO:0055024	0.002185181	0.037975579	3.349946209	3.527273827	10	47	regulation of cardiac muscle tissue development	PI16;FGFR1;NRG1;MEF2C;NOTCH1;TBX5;TP73;WNT2;HDAC3;MYOCD
GO:0048732	0.002197272	0.038028801	1.618497841	31.44527092	48	419	gland development	BCL2L11;PRMT5;HOXB13;DEAF1;NRG3;DRD2;EGFR;EPHA2;ELF3;EP300;ETV5;FGFR1;CADM1;B4GALT1;NR3C1;NRG1;HOXB3;HOXD3;HOXD9;APOA1;ID2;IGFBP5;IL6;PDX1;JARID2;ACAT1;LAMA5;MGMT;MYB;NOTCH1;ATP2B2;PDGFRB;PITX1;TET2;PROX1;PTEN;PTN;SIX3;BMP7;SOX9;STAT5B;TGFB2;WNT2;WNT5A;NRP1;NEURL1;EIF2AK3;CD44
GO:0010770	0.002198168	0.038028801	2.105319619	11.40735365	22	152	positive regulation of cell morphogenesis involved in differentiation	IL1RAPL1;DSCAM;EP300;WWTR1;GDNF;APOA1;ILK;RHOA;NGF;NGFR;NOTCH1;EPB41L5;PTPRD;TCF7L2;TGFB2;TIAM1;TWIST1;LRP8;NRP1;ARHGEF7;SEMA5A;MYADM
GO:0050789	0.002208136	0.038115214	1.197855238	799.6404814	846	10655	regulation of biological process	CDH2;AKT3;KCNE3;TANK;BCL2L11;PARP2;GPC6;EDIL3;RAD50;MBNL2;FARP1;RBM5;CDK6;TOPORS;PSMD14;KCNMB2;PCGF3;CACNG2;MYL9;PRMT5;ARIH2;ZER1;LRRN2;VAV3;TAB1;UBE2E3;HOXB13;DEAF1;ANP32B;LAMTOR5;POMT1;CDC42EP3;HEXIM1;IGF2BP1;KHDRBS3;CELF2;TBR1;NRG3;CHL1;TRAF3IP2;NEK6;IQGAP2;CFTR;WASF3;TSPAN9;PPARGC1A;RBPMS;UPK1A;ADRM1;CHD4;FAF1;IL1RAPL1;FAM107A;LZTS1;ZNF277;CELF3;AKAP11;RASSF8;DTD2;SNF8;POU6F2;PHF21B;CHRM2;MED…
GO:0051099	0.002247183	0.038702038	2.306007705	8.630563619	18	115	positive regulation of binding	TIRAP;LRRK2;PARP1;EP300;EPB41;MAPRE3;PDX1;MEF2C;MMP9;PLCL1;EPB41L5;TCF7L2;TWIST1;DERL1;NRP1;ARHGEF7;MYOCD;EIF2AK3
GO:0050885	0.002262106	0.038871699	3.099796748	4.127660861	11	55	neuromuscular process controlling balance	TPP1;CLN8;ABR;KCNMA1;ATP2B2;CDH23;SLC1A3;PCDH15;TNR;CLRN1;NR4A3
GO:0051402	0.002285953	0.039109108	1.906198334	15.83520803	28	211	neuron apoptotic process	BCL2L11;CHL1;PPARGC1A;CNTFR;UNC5B;GABRB3;GDNF;GCLC;GRID2;NR3C1;ILK;ITGA1;MEF2C;MSH2;NGF;NGFR;OXR1;BCL2L1;SET;STAR;TFAP2A;TGFB2;TP73;NDNF;NR4A3;KDM2B;NRP1;AATK
GO:0098609	0.002286127	0.039109108	1.418369715	65.21704161	88	869	cell-cell adhesion	CDH2;CDH12;CDH18;CDK6;MYL9;IL1RAPL1;FAT3;CTNNA1;CTNNA2;CNTN4;CYP1B1;DAB1;DOCK2;EGFR;NLGN1;ADGRL3;CLDN14;PATZ1;CADM1;NPNT;NEGR1;LRRC32;PTPN22;GAS6;CYFIP2;ATP2C1;FOXP1;GRID2;CTNNA3;GSN;APOA1;IL6;ILK;ITGB1;ITGB2;ITK;LSAMP;MYB;NCK1;NINJ2;NOV;OPCML;CLDN11;NTM;PCDH9;PKHD1;IL20RB;SASH3;KIF26B;KIRREL;PPP3CB;PAG1;PRKG1;TENM2;DSCAML1;EPB41L5;CADM3;PTPRD;BCL6;RORA;RPL22;CDH23;CLSTN2;PCDH15;BMP7;SOS1;SOX9;ST…
GO:0043410	0.002307935	0.039394245	1.513538435	43.90330189	63	585	positive regulation of MAPK cascade	CDH2;PSMD14;TAB1;TIRAP;LRRK2;ADORA1;CTGF;DRD2;EGFR;FGF1;FGFR1;RASA3;ANKRD6;TAB2;PLCB1;SASH1;ALK;NPNT;RASGRP3;PTPN22;GAS6;GRM5;NRG1;HMGCR;HTR2A;IL6;ILK;ITGA1;MAP3K1;MAP3K5;MST1R;NGF;NGFR;PLCE1;PDGFRB;GHRL;PHB;PLCG1;SHC3;PRKCE;MAPK10;PTEN;PTPN1;PXN;RASA2;RASGRF2;RYK;SOS1;SPTBN1;SSTR4;ST5;TGFB2;TP73;WNT5A;CALM2;CAMK2G;CAV2;NRP1;SPAG9;GPR55;CD36;CD44;PSMD6
GO:0061333	0.002337448	0.039809345	2.632757897	6.003870343	14	80	renal tubule morphogenesis	FGF1;NPNT;KLHL3;GDNF;HOXA11;ILK;LAMA5;MEF2C;AHI1;KIF26B;LGR4;SOX9;DCHS1;CD44
GO:0006913	0.00239645	0.040723715	1.619216376	30.76983551	47	410	nucleocytoplasmic transport	ANP32B;RBPMS;FAF1;PARP1;EGFR;EP300;NCBP2;KANK1;SMG6;WWTR1;GAS6;IL6;EIF6;KPNA3;TNPO1;RHOA;MXI1;NCBP1;RERE;NOV;PDE2A;NCKIPSD;PPM1A;PPP3CB;LSG1;IWS1;NUP133;NUP107;MAVS;PTPN14;BCL6;ATXN1;SET;SIX3;BMP7;SPTBN1;SRI;TCF7L2;TGFB2;TRPS1;CAMK4;INPP4B;HDAC3;MCM3AP;SEMA5A;SRSF11;CD36
GO:0007264	0.002415175	0.040830433	1.404372709	68.81936381	92	917	small GTPase mediated signal transduction	CDH2;FARP1;PSMD14;MYL9;VAV3;CDC42EP3;IQGAP2;CFTR;ARHGEF25;RAB3C;AGAP1;LRRK2;RAB40A;CTNNA1;ARHGAP36;DAB1;DIAPH1;DOCK1;DOCK2;EGFR;EPS8;FGF1;FGFR1;RASA3;KDM4C;ARHGAP26;KANK1;ARHGEF9;MCF2L;DNMBP;RHOQ;RAB38;RASGRP3;CYFIP2;SGSM3;ABR;NRG1;APOA1;SKA2;ITGB1;RHOA;MAD2L1;IQSEC3;MYLK;NCF4;NCK1;NGF;NGFR;ARHGEF3;PLCE1;NCKIPSD;PDGFRB;SHC3;ARHGEF38;ARL8B;RABL6;NUP133;ARHGAP15;GOPC;NUP107;PLEKHG1;ARHGAP31;SRGAP1;…
GO:0031399	0.00241646	0.040830433	1.300198824	126.831761	157	1690	regulation of protein modification process	CDH2;RAD50;FARP1;TOPORS;PSMD14;PRMT5;ZER1;TAB1;HEXIM1;NRG3;PPARGC1A;RBPMS;FAF1;ADCY8;TIRAP;LRRK2;TMEM132D;ADORA1;CTGF;DAB1;CNST;DLG2;DRD2;DUSP1;EGFR;EPHA2;SPRED2;ENG;EP300;MECOM;FABP4;FBLN1;PPP1R35;FGF1;FGFR1;RASA3;ANKRD6;MAPRE3;TAB2;PLCB1;SASH1;RIMBP2;ALK;NPNT;RASGRP3;WWTR1;RWDD3;PTPN22;GAS6;ELP4;GCLC;GRM5;NRG1;HMGCR;HRG;HSPA5;APOA1;HTR2A;IL6;ILK;ITGA1;ITGB2;JARID2;MAD2L1;MAS1;MEF2C;MAP3K1;MAP3K…
GO:0016311	0.002418713	0.040830433	1.609603833	31.59536768	48	421	dephosphorylation	FARP1;TAB1;TMEM132D;ADORA1;LPPR5;CNST;DLG2;DRD2;DUSP1;EYA4;EYA2;EYA3;PPP1R35;LPIN1;SMG6;RIMBP2;ALPP;NPNT;PTPN22;ITGA1;MEF2C;NCK1;PDGFRB;PFKFB3;PPEF1;PPM1A;PPP2R2B;PPP2R5A;PPP3CB;TMEM55A;PTEN;PTPN1;PTPN14;PTPRD;PTPRE;PTPRK;PTPRN;SET;TGFB2;CA3;CALM2;CAMK2G;PTPN5;INPP4B;SYNJ2;MTMR3;PXYLP1;MAGI2
GO:0035637	0.002431706	0.040851382	2.227951394	9.381047412	19	125	multicellular organismal signaling	KCNMB2;CACNG2;DPP6;CNTNAP2;ANK2;CTNNA3;GRM7;IL6;KCND2;KCNMA1;KCNQ2;RNF207;PDE4D;SCN3A;SRI;TNR;CACNA1C;CALM2;KCNE2
GO:0003179	0.0024385	0.040851382	4.560777958	1.951257862	7	26	heart valve morphogenesis	HEYL;MEF2C;NOTCH1;SOX9;TBX5;TGFB2;TWIST1
GO:0055025	0.0024385	0.040851382	4.560777958	1.951257862	7	26	positive regulation of cardiac muscle tissue development	FGFR1;NRG1;MEF2C;NOTCH1;TBX5;WNT2;MYOCD
GO:0050768	0.002443582	0.040851382	1.921581549	15.15977262	27	202	negative regulation of neurogenesis	CTNNA1;CNTN4;DAB1;DDX6;DGUOK;NLGN1;KANK1;ID2;RHOA;LMX1A;MEIS1;NGFR;NOTCH1;PTEN;SEMA3F;SIX3;BMP7;SOX9;SOX11;TNR;TP73;TTC3;VIM;WNT5A;NRP1;SEMA5A;AATK
GO:0051961	0.002446605	0.040851382	1.872287488	16.6607402	29	222	negative regulation of nervous system development	CTNNA1;CNTN4;DAB1;DDX6;DGUOK;NLGN1;KANK1;ID2;RHOA;LMX1A;MEIS1;NGFR;NOTCH1;PTEN;SEMA3F;SIX3;BMP7;SLIT1;SOX9;SOX11;TNR;TP73;TTC3;VIM;WNT5A;NRP1;SEMA5A;EIF2AK3;AATK
GO:0030155	0.002461221	0.041006075	1.498747937	45.70446299	65	609	regulation of cell adhesion	EDIL3;CDK6;VAV3;FAF1;COL16A1;EGFLAM;CYP1B1;DAB1;DACT2;DSCAM;EPHA2;ENG;FBLN1;KANK1;NPNT;LRRC32;PTPN22;GSN;NRG1;HRG;APOA1;IL6;ILK;KNG1;LAMA4;LAMA5;LMO7;MYB;NCK1;NOTCH1;NPY2R;PLXNB3;IL20RB;SASH3;KIF26B;PRKCE;PAG1;PRKG1;PTEN;PTN;EPB41L5;BCL6;BMP7;SOS1;SOX9;STAT5B;STX3;TGFB2;TNR;VEGFC;WNT5A;MAPKAP1;NDNF;NR4A3;IFT74;CAMK4;ITCH;NCK2;PKP4;ARHGEF7;SEMA5A;TBX18;MYADM;CD36;CD44
GO:0007169	0.002493262	0.04144981	1.402575563	68.89441219	92	918	transmembrane receptor protein tyrosine kinase signaling pathway	BCL2L11;PSMD14;MYL9;VAV3;LAMTOR5;NRG3;ADCY8;ADORA1;CTGF;CTNNA1;DOCK1;EGFR;EPHA2;EPS8;FGF1;FGF12;FGFR1;RASA3;KANK1;ARHGEF9;PLCB1;MCF2L;RHOQ;FLRT1;ALK;RASGRP3;CYFIP2;ABR;NRG1;HNF4A;HRG;NDST1;IGFBP5;ITGA1;ITK;ITPR1;RHOA;MEF2C;MMP9;MST1R;NCF4;NCK1;NGF;NGFR;ARHGEF3;PLCE1;PDGFRB;PDK2;GHRL;PLCG1;SHC3;ERRFI1;AHI1;PPM1A;PRKAB1;PRKAR1B;PRKAR2B;PRKCE;PAG1;FAM20C;PTEN;PTPN1;PTPRE;PXN;RASA2;RASGRF2;RPS6KA2;AT…
GO:0072132	0.00251015	0.041640244	3.963017032	2.476596517	8	33	mesenchyme morphogenesis	ENG;FGFR1;HEYL;NOTCH1;ACTA2;BMP7;SOX9;TWIST1
GO:0021953	0.002533978	0.041944717	2.004621332	12.98336962	24	173	central nervous system neuron differentiation	TBR1;CHRNB2;MTPN;DRD2;CLN8;FGFR1;MYCBP2;SZT2;GRID2;MNX1;HOXA1;LMX1A;LHX8;ATP2B2;PROX1;PRDM8;PTEN;RORA;NEUROG2;SOX5;WNT5A;NRP1;LHX4;PLXNA4
GO:0010959	0.002573182	0.042490107	1.696684388	24.46577165	39	326	regulation of metal ion transport	KCNE3;ADORA1;NKAIN2;DIAPH1;DPP6;DRD2;FGF12;FGF14;CRACR2B;ANK2;GRM6;KCNIP2;KCNIP1;HTR2A;KCNG1;RNF207;MYLK;NGF;FXYD2;ATP2B2;NTSR1;PDE4B;PDE4D;PDGFRB;PLCG1;CACNA2D3;PRKCE;DPP10;SLC9A3;SRI;CACNA1C;CACNB2;KCNAB1;KCNIP4;CALM2;CAMK2G;CACNA2D4;NOS1AP;KCNE2
GO:2000738	0.002578014	0.042490107	3.261575955	3.602322206	10	48	positive regulation of stem cell differentiation	WWTR1;NOTCH1;SOX6;EPB41L5;SOX5;SOX9;TBX5;TCF7L2;TGFB2;TWIST1
GO:0008361	0.002595935	0.042693655	2.073147389	11.55745041	22	154	regulation of cell size	VAV3;LAMTOR5;CLCN6;WDR36;DSCAM;EP300;CLN8;ANXA7;ILK;KCNMA1;NGF;ATP2B2;PTEN;SLC12A5;SEMA3F;TNR;TP73;WNT5A;NRP1;SEMA5A;PLXNA4;AATK
GO:1902680	0.002618872	0.042978666	1.319267648	108.9702467	137	1452	positive regulation of RNA biosynthetic process	TOPORS;TAB1;DEAF1;TBR1;PPARGC1A;TIRAP;MTPN;ATF2;PARP1;TMPRSS6;GLIS3;DRD2;E2F3;EGFR;ELF3;ENG;EP300;ETV5;MECOM;FGF1;FHL2;NCBP2;MAPRE3;ERC1;TAB2;FLI1;LPIN1;PLCB1;CAMTA1;MCF2L;RHOQ;KAT6B;PATZ1;ALK;ZBTB38;NPNT;WWTR1;NR6A1;HEYL;GDNF;FOXD3;AAMDC;MED4;NR3C1;HNF4A;HNRNPK;TLX1;HOXA1;HOXA11;HOXB5;HOXC11;HOXD8;HOXD9;HSF1;HSPA5;TFAP2E;ID2;IL6;ILK;PDX1;FEZF1;SMAD1;SMAD9;MEF2C;MEIS1;KMT2A;TRIM37;MYB;NCBP1;NCK1;…
GO:0006940	0.002627926	0.043035089	3.03071364	4.20270924	11	56	regulation of smooth muscle contraction	CHRM2;CHRM3;ADORA1;NPNT;KCNMA1;NPY2R;PLCE1;PRKG1;TACR3;KCNB2;MYOCD
GO:0003161	0.002663517	0.043156864	6.870729953	1.05067731	5	14	cardiac conduction system development	NRG1;ID2;NOTCH1;TBX5;TBX18
GO:0021535	0.002663517	0.043156864	6.870729953	1.05067731	5	14	cell migration in hindbrain	CTNNA2;DAB1;ITGB1;RERE;CUL5
GO:0045475	0.002663517	0.043156864	6.870729953	1.05067731	5	14	locomotor rhythm	ID2;KCND2;KCNMA1;NPAS2;PTEN
GO:0070307	0.002663517	0.043156864	6.870729953	1.05067731	5	14	lens fiber cell development	EPHA2;PROX1;TMOD1;VIM;BFSP2
GO:0090005	0.002663517	0.043156864	6.870729953	1.05067731	5	14	negative regulation of establishment of protein localization to plasma membrane	RHOQ;PPP2R5A;GOPC;BCL2L1;PPFIA1
GO:0048592	0.002714777	0.043894628	2.105969064	10.882015	21	145	eye morphogenesis	TOPORS;DSCAM;EPHA2;CRB1;GNGT1;MEIS1;MFAP2;AHI1;PROX1;PTN;RP1;SIX3;BMP7;SOX9;SOX11;TFAP2A;TWIST1;WNT2;WNT5A;BCAR3;KDM2B
GO:0001944	0.002728595	0.044025156	1.50616736	43.37796323	62	578	vasculature development	CDH2;WARS2;VAV3;HOXB13;ANP32B;CTGF;CYP1B1;TMPRSS6;DHCR7;EPHA2;ENG;ENPEP;FAP;THSD7A;FGF1;FGFR1;SASH1;FOLR1;B4GALT1;HOXA1;HOXB3;HRG;IL6;ITGB1;LAMA5;MEF2C;MEIS1;MYLK;NOTCH1;NOV;EGFL7;PRRX2;PDGFRB;GHRL;ERAP1;PLCG1;ERRFI1;ROBO4;PPP3CB;PROX1;PTEN;PTPN14;ARHGAP22;ACTA2;RORA;SGCB;BMP7;TBX5;TCF7L2;BTG1;TGFB2;THBS4;TWIST1;VEGFC;WNT2;WNT5A;NRP1;SGPL1;SEMA5A;MYOCD;EIF2AK3;HDAC9
GO:0002089	0.002735829	0.044031755	5.302834008	1.500967586	6	20	lens morphogenesis in camera-type eye	EPHA2;MEIS1;PROX1;SIX3;SOX11;BCAR3
GO:0048863	0.002740494	0.044031755	1.814076747	18.31180455	31	244	stem cell differentiation	CDK6;POU6F2;RDH10;FGFR1;FOLR1;WWTR1;HEYL;GDNF;GPM6A;NRG1;PDX1;JARID2;LAMA5;MEF2C;NOTCH1;SOX6;EPB41L5;SEMA3F;SIX3;BMP7;SOX5;SOX9;SOX11;TBX5;TGFB2;TWIST1;WNT2;WNT5A;TCF7L1;NRP1;MYOCD
GO:0007160	0.002802085	0.044927152	1.926817558	14.55938558	26	194	cell-matrix adhesion	BCL2L11;CDK6;MSLN;COL16A1;CTGF;NPNT;SNED1;HOXD3;HRG;ILK;ITGA1;ITGB1;ITGB2;LAMA5;PTEN;EPB41L5;PTPRK;PXN;BCL6;TIAM1;VCL;VEGFC;PPFIA1;ARHGEF7;CD36;CD44
GO:0008306	0.00281449	0.04493802	2.688042888	5.478531688	13	73	associative learning	DEAF1;TBR1;CHRNB2;DBH;DRD2;ELAVL4;CLN8;GRM7;HMGCR;ITGB1;ATXN1;TNR;CACNA1C
GO:0021782	0.00281449	0.04493802	2.688042888	5.478531688	13	73	glial cell development	CDK6;WASF3;TENM4;GSN;ID2;ILK;PTEN;SOX11;TFAP2A;VIM;HDAC11;EIF2B5;PICK1
GO:0001764	0.002824698	0.045007242	2.143381626	10.20657958	20	136	neuron migration	CHL1;DAB1;DRD2;FGFR1;ADGRL3;GAS6;GPM6A;MNX1;APBB2;FEZF1;MEF2C;ULK4;PRKG1;NEUROG2;TWIST1;NDNF;KIRREL3;POMGNT2;NRP1;NAV1
GO:0009966	0.002845137	0.045238865	1.246357418	189.1969642	224	2521	regulation of signal transduction	CDH2;BCL2L11;FARP1;PSMD14;CACNG2;PRMT5;VAV3;TAB1;LAMTOR5;POMT1;HEXIM1;TRAF3IP2;NEK6;PPARGC1A;RBPMS;FAF1;AKAP11;PIK3IP1;TIRAP;ARHGEF25;LRRK2;ADORA1;PARP1;CTGF;CTNNA1;CYP1B1;ARHGAP36;DAB1;DBH;AKR1C2;TMPRSS6;DACT2;DRD2;DUSP1;EGFR;EPHA2;SPRED2;ENG;EP300;EPS8;MECOM;FBLN1;UNC5B;FGF1;FGFR1;RASA3;NLGN1;ANKRD6;HECW1;ARHGAP26;TAB2;KANK1;ARHGEF9;PLCB1;MCF2L;DNMBP;SASH1;RHOQ;FOLR1;SEZ6L;ALK;NPNT;RASGRP3;WWTR…
GO:0008015	0.00292037	0.045693962	1.592098915	31.8955612	48	425	blood circulation	KCNMB2;CELF2;CHRM2;CHRM3;ADORA1;CTGF;DBH;DRD2;ENG;ENPEP;EPB41;FLI1;ALOX5;GAS6;GCLC;ANK2;ABR;CTNNA3;KCNIP2;HMGCR;HTR2A;ID2;ITGA1;KCNJ8;KCNMA1;KNG1;RNF207;NTSR1;PDE2A;PDE4B;PDE4D;ERAP1;PRKG1;ACTA2;RNPEP;RPS6KA2;SGCD;SRI;TACR3;TGFB2;THRB;VEGFC;CACNA1C;CALM2;CACNA1G;NAV2;NOS1AP;KCNE2
GO:0021559	0.002927418	0.045693962	9.888439774	0.675435414	4	9	trigeminal nerve development	SEMA3F;TFAP2A;NRP1;PLXNA4
GO:0021612	0.002927418	0.045693962	9.888439774	0.675435414	4	9	facial nerve structural organization	HOXA1;SEMA3F;NRP1;PLXNA4
GO:0021684	0.002927418	0.045693962	9.888439774	0.675435414	4	9	cerebellar granular layer formation	MTPN;GRID2;ATP2B2;PROX1
GO:0021707	0.002927418	0.045693962	9.888439774	0.675435414	4	9	cerebellar granule cell differentiation	MTPN;GRID2;ATP2B2;PROX1
GO:0031223	0.002927418	0.045693962	9.888439774	0.675435414	4	9	auditory behavior	DRD2;CNTNAP2;SLC1A3;NRXN2
GO:1901077	0.002927418	0.045693962	9.888439774	0.675435414	4	9	regulation of relaxation of muscle	PDE4B;PDE4D;SRI;CAMK2G
GO:1903817	0.002927418	0.045693962	9.888439774	0.675435414	4	9	negative regulation of voltage-gated potassium channel activity	KCNE3;RNF207;KCNAB1;KCNE2
GO:1990709	0.002927418	0.045693962	9.888439774	0.675435414	4	9	presynaptic active zone organization	CDH2;NLGN1;PTEN;MAGI2
GO:0030901	0.002963134	0.045970557	2.554988254	6.153967102	14	82	midbrain development	FGFR1;GLUD1;HSPA5;NDST1;RHOA;LMX1A;SMAD1;SMAD9;WNT2;WNT5A;MAPKAP1;CALM2;KDM2B;DLG5
GO:0045445	0.002963134	0.045970557	2.554988254	6.153967102	14	82	myoblast differentiation	PLCB1;MKX;NRG1;HMGCR;ILK;MEF2C;MAP3K5;NOTCH1;PITX1;SOX9;TCF7L2;BTG1;KCNAB1;MYOCD
GO:0051149	0.002963134	0.045970557	2.554988254	6.153967102	14	82	positive regulation of muscle cell differentiation	CDH2;CTNNA1;CTNNA2;EP300;PLCB1;NRG1;ILK;MEF2C;MAP3K5;PROX1;SMARCD3;BTG1;SPAG9;MYOCD
GO:0006357	0.002970999	0.045999468	1.285406422	133.8863087	164	1784	regulation of transcription from RNA polymerase II promoter	DEAF1;HEXIM1;TBR1;PPARGC1A;CHD4;SNF8;MED8;ATF2;ZBTB46;PARP1;CRYM;TMPRSS6;GLIS3;DRD2;EGFR;ELF3;ENG;ENO1;EP300;ETV5;MECOM;JAZF1;FGF1;FGFR1;FHL2;KDM4C;FLI1;LPIN1;CAMTA1;MCF2L;RHOQ;KAT6B;PATZ1;ZBTB38;NPNT;WWTR1;ZBTB20;NR6A1;HEYL;ELP4;GDNF;FOXD3;FOXP1;MKX;AAMDC;MED4;NR3C1;HIVEP1;MNX1;HNF4A;HNRNPK;TLX1;HOXA1;HOXB3;HOXB5;HOXC5;HOXC6;HOXC11;HOXD8;HOXD9;HSF1;HSPA5;TFAP2E;ID2;IL6;ILK;PDX1;JARID2;FEZF1;VWC2…
GO:0070936	0.003025403	0.046747359	3.177737508	3.677370585	10	49	protein K48-linked ubiquitination	TOPORS;ARIH2;UBE2E3;KLHL3;RNF216;RNF4;TTC3;UBE2E1;UBE2E2;ITCH
GO:0050805	0.003040033	0.046871089	2.964634146	4.27775762	11	57	negative regulation of synaptic transmission	LRRK2;ADORA1;DRD2;SHANK2;SORCS3;GRIK1;HTR2A;NPY2R;PTEN;TNR;PICK1
GO:0010712	0.003070105	0.046871089	3.810343752	2.551644896	8	34	regulation of collagen metabolic process	CTGF;EP300;FAP;MKX;IL6;ITGB1;PDGFRB;ERRFI1
GO:0014003	0.003070105	0.046871089	3.810343752	2.551644896	8	34	oligodendrocyte development	WASF3;TENM4;GSN;ID2;PTEN;SOX11;HDAC11;EIF2B5
GO:0014743	0.003070105	0.046871089	3.810343752	2.551644896	8	34	regulation of muscle hypertrophy	MTPN;PARP1;PI16;IGFBP5;PDE9A;ERRFI1;NR4A3;MLIP
GO:0045168	0.003070105	0.046871089	3.810343752	2.551644896	8	34	cell-cell signaling involved in cell fate commitment	FGF1;FGFR1;GDNF;HOXA11;HOXC11;SIX3;SOX9;WNT2
GO:2001259	0.003070105	0.046871089	3.810343752	2.551644896	8	34	positive regulation of cation channel activity	KCNE3;FGF14;ANK2;RNF207;NTSR1;CALM2;NOS1AP;KCNE2
GO:0060548	0.003096817	0.047184907	1.397955247	66.79305757	89	890	negative regulation of cell death	TOPORS;PSMD14;LAMTOR5;CHL1;PPARGC1A;LRRK2;CNTFR;ADORA1;PACRG;CTGF;CTNNA1;DUSP1;EGFR;EP300;CLN8;MECOM;UNC5B;FHL2;CABIN1;GABRB3;HIGD1A;GAS6;GDNF;FOXP1;GCLC;GRK5;AAMDC;NRG1;HMGCR;HNRNPK;APBB2;HSPA5;IL6;ILK;PDX1;ITGB1;MAD2L1;MEF2C;MGMT;MMP9;MSH2;NCK1;NGF;NGFR;NOTCH1;NOV;NPAS2;NTSR1;PDGFRB;TMBIM4;GHRL;PKHD1;AHI1;OXR1;PTEN;PTGFR;PTPN1;BCL2L1;BCL6;SET;BMP7;BNIP3L;SOX9;SOX11;STAR;STAT5B;TCF7L2;TFAP2A;TMF…
GO:1901214	0.003150849	0.047912908	1.814555891	17.71141751	30	236	regulation of neuron death	BCL2L11;CHL1;PPARGC1A;LRRK2;CNTFR;UNC5B;GABRB3;GDNF;GCLC;GRID2;NR3C1;IL6;ILK;ITGA1;MEF2C;MAP3K5;MSH2;NGF;NGFR;OXR1;BCL2L1;SET;STAR;TFAP2A;TGFB2;TP73;NDNF;NR4A3;KDM2B;NRP1
GO:0003013	0.003203331	0.048576461	1.583485017	32.04565796	48	427	circulatory system process	KCNMB2;CELF2;CHRM2;CHRM3;ADORA1;CTGF;DBH;DRD2;ENG;ENPEP;EPB41;FLI1;ALOX5;GAS6;GCLC;ANK2;ABR;CTNNA3;KCNIP2;HMGCR;HTR2A;ID2;ITGA1;KCNJ8;KCNMA1;KNG1;RNF207;NTSR1;PDE2A;PDE4B;PDE4D;ERAP1;PRKG1;ACTA2;RNPEP;RPS6KA2;SGCD;SRI;TACR3;TGFB2;THRB;VEGFC;CACNA1C;CALM2;CACNA1G;NAV2;NOS1AP;KCNE2
GO:0022607	0.003209343	0.048576461	1.253328066	171.0352564	204	2279	cellular component assembly	CDH2;BCL2L11;OCLN;CDH12;CDH18;FARP1;RBM5;PRMT5;VAV3;NEBL;ANP32B;CDC42EP3;CCT8;NRG3;NEK6;IQGAP2;WASF3;TUBGCP2;PPARGC1A;UPK1A;ADRM1;CHD4;FAF1;IL1RAPL1;SNF8;CHRNB2;CHRNB3;COL16A1;NDUFAF6;MYO3B;CTGF;CTNNA1;CTSD;SPICE1;CCDC13;DGKH;DARS;DDX6;DIAPH1;DRD2;EPHA2;CENPV;EP300;STX2;EPS8;FANCC;ACSL3;NLGN1;NCBP2;SHANK2;FLNC;KANK1;ADGRL3;RHOQ;KAT6B;CABIN1;CLDN14;PDSS1;RAB38;CADM1;FLRT1;CALHM1;SHPRH;TTLL1;GAP43;…
GO:0043408	0.0032135	0.048576461	1.428273115	57.33696178	78	764	regulation of MAPK cascade	CDH2;PSMD14;PRMT5;TAB1;TIRAP;LRRK2;ADORA1;CTGF;DRD2;DUSP1;EGFR;EPHA2;SPRED2;MECOM;FBLN1;FGF1;FGFR1;RASA3;ANKRD6;TAB2;PLCB1;SASH1;ALK;NPNT;RASGRP3;PTPN22;GAS6;GRM5;NRG1;HMGCR;HTR2A;IL6;ILK;ITGA1;MAP3K1;MAP3K5;MST1R;NGF;NGFR;PLCE1;PDGFRB;GHRL;PHB;PKHD1;PLCG1;SHC3;ERRFI1;ULK4;PRKCE;LMO3;MAPK10;PTEN;PTPN1;PXN;RASA2;RASGRF2;RYK;BMP7;SOS1;SPTBN1;SSTR4;ST5;TGFB2;TP73;EZR;WNT5A;CALM2;CAMK2G;SPRY4;ITCH;CA…
